# Supplementary material for: Serum differential proteomic profiling of patients with isolated methylmalonic acidemia by iTRAQ
Source: Front Genet. 2022 Aug 29;13:765637. doi: 10.3389/fgene.2022.765637 (PMC9464863; doi:10.3389/fgene.2022.765637)
Supplement: Supplementary file 1 [file Table2.XLSX]

## Sheet: DEPs MUT vs Con
UNIPROT	logFC	AveExpr	t	P.Value	adj.P.Val	B	sig	sign	NAMES
P02741	1.47764	-0.187193	8.67698	2.75204e-05	0.0211907	2.58019	UP	NA	C-reactive protein OS=Homo sapiens OX=9606 GN=CRP PE=1 SV=1
P01715	1.06262	-0.103696	6.26712	0.00026293	0.101228	0.832668	UP	NA	Immunoglobulin lambda variable 3-1 OS=Homo sapiens OX=9606 GN=IGLV3-1 PE=1 SV=2
P01699	0.877776	-0.0757024	5.01496	0.00109972	0.121706	-0.403748	UP	NA	Immunoglobulin lambda variable 1-44 OS=Homo sapiens OX=9606 GN=IGLV1-44 PE=1 SV=2
P13942	0.882077	-0.0760117	4.85598	0.0013391	0.121706	-0.579848	UP	NA	Collagen alpha-2(XI) chain OS=Homo sapiens OX=9606 GN=COL11A2 PE=1 SV=5
P04432	0.728372	-0.0506315	4.67018	0.0016935	0.130399	-0.791348	UP	NA	Immunoglobulin kappa variable 1D-39 OS=Homo sapiens OX=9606 GN=IGKV1D-39 PE=3 SV=2
P41271	1.16514	-0.159655	4.43204	0.00230511	0.157681	-1.07143	UP	NA	Neuroblastoma suppressor of tumorigenicity 1 OS=Homo sapiens OX=9606 GN=NBL1 PE=1 SV=2
P01599	0.612012	-0.0336839	4.36847	0.0025064	0.157681	-1.1479	UP	NA	Immunoglobulin kappa variable 1-17 OS=Homo sapiens OX=9606 GN=IGKV1-17 PE=1 SV=2
Q9NR31	0.784367	-0.0645019	4.32298	0.00266215	0.157681	-1.20307	UP	NA	GTP-binding protein SAR1a OS=Homo sapiens OX=9606 GN=SAR1A PE=1 SV=1
P53634	0.892421	-0.0931814	4.07669	0.00370923	0.194952	-1.50805	UP	NA	Dipeptidyl peptidase 1 OS=Homo sapiens OX=9606 GN=CTSC PE=1 SV=2
P14209	0.74501	-0.0573741	4.00301	0.00410329	0.194952	-1.60133	UP	NA	CD99 antigen OS=Homo sapiens OX=9606 GN=CD99 PE=1 SV=1
Q12905	0.775451	-0.0642225	3.96084	0.00434897	0.194952	-1.65513	UP	NA	Interleukin enhancer-binding factor 2 OS=Homo sapiens OX=9606 GN=ILF2 PE=1 SV=2
Q96A08	1.05445	-0.138196	3.86478	0.00496972	0.194952	-1.7788	UP	NA	Histone H2B type 1-A OS=Homo sapiens OX=9606 GN=H2BC1 PE=1 SV=3
Q9Y251	0.711704	-0.0528683	3.85137	0.00506369	0.194952	-1.79618	UP	NA	Heparanase OS=Homo sapiens OX=9606 GN=HPSE PE=1 SV=2
P10645	0.70676	-0.0580481	3.74307	0.00589634	0.210755	-1.93766	UP	NA	Chromogranin-A OS=Homo sapiens OX=9606 GN=CHGA PE=1 SV=7
P27797	0.603073	-0.0379971	3.69686	0.00629527	0.210755	-1.9986	UP	NA	Calreticulin OS=Homo sapiens OX=9606 GN=CALR PE=1 SV=1
P01721	0.803009	-0.0819815	3.46301	0.00880769	0.248055	-2.31194	UP	NA	Immunoglobulin lambda variable 6-57 OS=Homo sapiens OX=9606 GN=IGLV6-57 PE=1 SV=2
P02763	0.558056	-0.0320775	3.44688	0.00901661	0.248055	-2.33385	UP	NA	Alpha-1-acid glycoprotein 1 OS=Homo sapiens OX=9606 GN=ORM1 PE=1 SV=1
A0A075B6K0	0.576341	-0.0378903	3.28903	0.0113612	0.27338	-2.55005	UP	NA	Immunoglobulin lambda variable 3-16 OS=Homo sapiens OX=9606 GN=IGLV3-16 PE=3 SV=2
Q6UXB8	1.13773	-0.220364	3.19413	0.0130744	0.296097	-2.68153	UP	NA	Peptidase inhibitor 16 OS=Homo sapiens OX=9606 GN=PI16 PE=1 SV=1
P01833	0.491544	-0.0261591	3.11299	0.0147549	0.324608	-2.79474	UP	NA	Polymeric immunoglobulin receptor OS=Homo sapiens OX=9606 GN=PIGR PE=1 SV=4
P13686	0.517208	-0.0323161	3.05368	0.0161262	0.337837	-2.87793	UP	NA	Tartrate-resistant acid phosphatase type 5 OS=Homo sapiens OX=9606 GN=ACP5 PE=1 SV=3
Q12906	0.480217	-0.0252002	3.04925	0.0162337	0.337837	-2.88415	UP	NA	Interleukin enhancer-binding factor 3 OS=Homo sapiens OX=9606 GN=ILF3 PE=1 SV=3
P31327	0.907581	-0.133668	3.02169	0.0169204	0.342861	-2.92292	UP	NA	Carbamoyl-phosphate synthase [ammonia], mitochondrial OS=Homo sapiens OX=9606 GN=CPS1 PE=1 SV=2
Q15084	0.665155	-0.0606081	2.97551	0.01814	0.343607	-2.98805	UP	NA	Protein disulfide-isomerase A6 OS=Homo sapiens OX=9606 GN=PDIA6 PE=1 SV=1
P25815	1.14837	-0.219915	2.96984	0.018296	0.343607	-2.99606	UP	NA	Protein S100-P OS=Homo sapiens OX=9606 GN=S100P PE=1 SV=2
P08833	0.598563	-0.0474265	2.94211	0.0190791	0.349435	-3.03526	UP	NA	Insulin-like growth factor-binding protein 1 OS=Homo sapiens OX=9606 GN=IGFBP1 PE=1 SV=1
A0A0C4DH31	0.555405	-0.0397956	2.89789	0.0204008	0.349435	-3.09789	UP	NA	Immunoglobulin heavy variable 1-18 OS=Homo sapiens OX=9606 GN=IGHV1-18 PE=3 SV=1
A0A075B6K4	0.521439	-0.0338511	2.89723	0.0204215	0.349435	-3.09884	UP	NA	Immunoglobulin lambda variable 3-10 OS=Homo sapiens OX=9606 GN=IGLV3-10 PE=3 SV=2
P10124	0.608323	-0.0497814	2.8633	0.021501	0.359908	-3.14698	UP	NA	Serglycin OS=Homo sapiens OX=9606 GN=SRGN PE=1 SV=3
A0A0B4J1V1	0.469748	-0.0268593	2.81232	0.0232361	0.367568	-3.21946	UP	NA	Immunoglobulin heavy variable 3-21 OS=Homo sapiens OX=9606 GN=IGHV3-21 PE=1 SV=1
P01714	0.510207	-0.0341942	2.7864	0.0241732	0.367568	-3.25637	UP	NA	Immunoglobulin lambda variable 3-19 OS=Homo sapiens OX=9606 GN=IGLV3-19 PE=1 SV=2
A0A0C4DH38	0.526545	-0.0367827	2.77795	0.0244871	0.367568	-3.2684	UP	NA	Immunoglobulin heavy variable 5-51 OS=Homo sapiens OX=9606 GN=IGHV5-51 PE=3 SV=1
P10619	0.444375	-0.0235024	2.76012	0.0251632	0.367568	-3.29381	UP	NA	Lysosomal protective protein OS=Homo sapiens OX=9606 GN=CTSA PE=1 SV=2
Q9UK05	0.453172	-0.0251224	2.73213	0.0262641	0.367568	-3.33374	UP	NA	Growth/differentiation factor 2 OS=Homo sapiens OX=9606 GN=GDF2 PE=1 SV=1
P01700	0.481678	-0.0317174	2.69348	0.027866	0.367568	-3.3889	UP	NA	Immunoglobulin lambda variable 1-47 OS=Homo sapiens OX=9606 GN=IGLV1-47 PE=1 SV=2
A0A0C4DH32	0.74339	-0.0916941	2.69266	0.0279008	0.367568	-3.39006	UP	NA	Immunoglobulin heavy variable 3-20 OS=Homo sapiens OX=9606 GN=IGHV3-20 PE=3 SV=2
Q9UGQ2	0.82159	-0.127785	2.67971	0.0284606	0.367568	-3.40856	UP	NA	Calcium channel flower homolog OS=Homo sapiens OX=9606 GN=CACFD1 PE=1 SV=1
Q8TEU8	0.478784	-0.0288775	2.66989	0.0288928	0.367568	-3.42259	UP	NA	WAP, Kazal, immunoglobulin, Kunitz and NTR domain-containing protein 2 OS=Homo sapiens OX=9606 GN=WFIKKN2 PE=1 SV=1
P04085	0.764378	-0.100035	2.65549	0.0295386	0.367568	-3.44316	UP	NA	Platelet-derived growth factor subunit A OS=Homo sapiens OX=9606 GN=PDGFA PE=1 SV=1
Q06033	0.429018	-0.0224378	2.6457	0.0299863	0.367568	-3.45716	UP	NA	Inter-alpha-trypsin inhibitor heavy chain H3 OS=Homo sapiens OX=9606 GN=ITIH3 PE=1 SV=2
O95450	0.713603	-0.0947897	2.57637	0.033361	0.373251	-3.55626	UP	NA	A disintegrin and metalloproteinase with thrombospondin motifs 2 OS=Homo sapiens OX=9606 GN=ADAMTS2 PE=2 SV=2
P56537	0.431446	-0.0242656	2.57305	0.0335317	0.373251	-3.56099	UP	NA	Eukaryotic translation initiation factor 6 OS=Homo sapiens OX=9606 GN=EIF6 PE=1 SV=1
A0A0A0MRZ9	1.73154	-0.492255	2.56563	0.0339173	0.373251	-3.5716	UP	NA	Immunoglobulin lambda variable 5-52 OS=Homo sapiens OX=9606 GN=IGLV5-52 PE=3 SV=1
P01766	0.623796	-0.0645299	2.56222	0.0340961	0.373251	-3.57648	UP	NA	Immunoglobulin heavy variable 3-13 OS=Homo sapiens OX=9606 GN=IGHV3-13 PE=1 SV=2
P08493	0.617472	-0.0605797	2.55487	0.0344846	0.373251	-3.58699	UP	NA	Matrix Gla protein OS=Homo sapiens OX=9606 GN=MGP PE=1 SV=2
P07998	0.516894	-0.0416429	2.53856	0.0353626	0.373251	-3.61031	UP	NA	Ribonuclease pancreatic OS=Homo sapiens OX=9606 GN=RNASE1 PE=1 SV=4
P62258	0.369481	-0.0146043	2.51561	0.0366366	0.373251	-3.6431	UP	NA	14-3-3 protein epsilon OS=Homo sapiens OX=9606 GN=YWHAE PE=1 SV=1
P07858	0.456753	-0.0301658	2.51202	0.0368404	0.373251	-3.64824	UP	NA	Cathepsin B OS=Homo sapiens OX=9606 GN=CTSB PE=1 SV=3
P68366	0.477809	-0.0332118	2.49227	0.0379802	0.374933	-3.67645	UP	NA	Tubulin alpha-4A chain OS=Homo sapiens OX=9606 GN=TUBA4A PE=1 SV=1
A0A0C4DH33	0.64375	-0.0681569	2.47813	0.0388189	0.378362	-3.69666	UP	NA	Immunoglobulin heavy variable 1-24 OS=Homo sapiens OX=9606 GN=IGHV1-24 PE=3 SV=1
Q96HR9	0.888764	-0.165695	2.4667	0.0395101	0.380285	-3.71298	UP	NA	Receptor expression-enhancing protein 6 OS=Homo sapiens OX=9606 GN=REEP6 PE=1 SV=2
P02765	0.414098	-0.0239166	2.42282	0.0422821	0.393298	-3.77561	UP	NA	Alpha-2-HS-glycoprotein OS=Homo sapiens OX=9606 GN=AHSG PE=1 SV=2
O14773	0.400188	-0.0200421	2.40699	0.0433299	0.395276	-3.79819	UP	NA	Tripeptidyl-peptidase 1 OS=Homo sapiens OX=9606 GN=TPP1 PE=1 SV=2
Q14118	0.466586	-0.0339438	2.38759	0.0446497	0.395276	-3.82585	UP	NA	Dystroglycan OS=Homo sapiens OX=9606 GN=DAG1 PE=1 SV=2
P07602	0.431876	-0.0287703	2.3666	0.0461232	0.395276	-3.85575	UP	NA	Prosaposin OS=Homo sapiens OX=9606 GN=PSAP PE=1 SV=2
P20774	0.384047	-0.0194489	2.35286	0.0471144	0.395276	-3.87531	UP	NA	Mimecan OS=Homo sapiens OX=9606 GN=OGN PE=1 SV=1
P27824	0.44464	-0.0307269	2.33711	0.0482762	0.395276	-3.8977	UP	NA	Calnexin OS=Homo sapiens OX=9606 GN=CANX PE=1 SV=2
Q6YHK3	0.360698	-0.0157027	2.33493	0.0484391	0.395276	-3.9008	UP	NA	CD109 antigen OS=Homo sapiens OX=9606 GN=CD109 PE=1 SV=2
A0A0B4J1V7	-1.57466	-0.371872	-3.33455	0.0106252	0.26528	-2.48737	DOWN	NA	Probable non-functional immunoglobulin heavy variable 7-81 OS=Homo sapiens OX=9606 GN=IGHV7-81 PE=5 SV=1
A0A0C4DH35	-0.560025	-0.0318843	-3.55203	0.00774393	0.238513	-2.19171	DOWN	NA	Probable non-functional immunoglobulin heavy variable 3-35 OS=Homo sapiens OX=9606 GN=IGHV3-35 PE=5 SV=1
A0A0J9YX35	-1.04287	-0.12336	-3.88324	0.00484345	0.194952	-1.75492	DOWN	NA	Immunoglobulin heavy variable 3-64D OS=Homo sapiens OX=9606 GN=IGHV3-64D PE=3 SV=1
P01704	-0.833098	-0.0652454	-5.03442	0.00107379	0.121706	-0.382504	DOWN	NA	Immunoglobulin lambda variable 2-14 OS=Homo sapiens OX=9606 GN=IGLV2-14 PE=1 SV=2
P01861	-0.94105	-0.188391	-2.36073	0.0465437	0.395276	-3.8641	DOWN	NA	Immunoglobulin heavy constant gamma 4 OS=Homo sapiens OX=9606 GN=IGHG4 PE=1 SV=1
P02649	-0.438013	-0.0192305	-2.99375	0.0176479	0.343607	-2.96231	DOWN	NA	Apolipoprotein E OS=Homo sapiens OX=9606 GN=APOE PE=1 SV=1
P02655	-0.704613	-0.0546633	-3.91893	0.00460892	0.194952	-1.7089	DOWN	NA	Apolipoprotein C-II OS=Homo sapiens OX=9606 GN=APOC2 PE=1 SV=1
P02788	-0.741696	-0.0681813	-3.61637	0.00706069	0.22653	-2.10553	DOWN	NA	Lactotransferrin OS=Homo sapiens OX=9606 GN=LTF PE=1 SV=6
P04114	-0.408148	-0.0168047	-2.7991	0.0237094	0.367568	-3.23829	DOWN	NA	Apolipoprotein B-100 OS=Homo sapiens OX=9606 GN=APOB PE=1 SV=2
P04264	-0.483951	-0.039775	-2.31658	0.049835	0.395276	-3.92689	DOWN	NA	Keratin, type II cytoskeletal 1 OS=Homo sapiens OX=9606 GN=KRT1 PE=1 SV=6
P07437	-0.473104	-0.0293782	-2.6438	0.0300738	0.367568	-3.45987	DOWN	NA	Tubulin beta chain OS=Homo sapiens OX=9606 GN=TUBB PE=1 SV=2
P08185	-0.595042	-0.0629005	-2.42791	0.0419506	0.393298	-3.76835	DOWN	NA	Corticosteroid-binding globulin OS=Homo sapiens OX=9606 GN=SERPINA6 PE=1 SV=1
P11597	-0.397519	-0.0187022	-2.50018	0.0375196	0.374933	-3.66516	DOWN	NA	Cholesteryl ester transfer protein OS=Homo sapiens OX=9606 GN=CETP PE=1 SV=2
P13639	-0.385625	-0.015785	-2.61369	0.0314988	0.373251	-3.50291	DOWN	NA	Elongation factor 2 OS=Homo sapiens OX=9606 GN=EEF2 PE=1 SV=4
P13647	-0.842966	-0.0660938	-5.13987	0.000944437	0.121706	-0.268509	DOWN	NA	Keratin, type II cytoskeletal 5 OS=Homo sapiens OX=9606 GN=KRT5 PE=1 SV=3
P20160	-0.558635	-0.0393188	-2.90988	0.0200333	0.349435	-3.0809	DOWN	NA	Azurocidin OS=Homo sapiens OX=9606 GN=AZU1 PE=1 SV=3
P27169	-0.423249	-0.0250621	-2.34279	0.0478542	0.395276	-3.88963	DOWN	NA	Serum paraoxonase/arylesterase 1 OS=Homo sapiens OX=9606 GN=PON1 PE=1 SV=3
P27918	-0.529495	-0.0298232	-3.25854	0.0118841	0.277297	-2.59217	DOWN	NA	Properdin OS=Homo sapiens OX=9606 GN=CFP PE=1 SV=2
P35542	-0.582521	-0.0497029	-2.56037	0.0341933	0.373251	-3.57912	DOWN	NA	Serum amyloid A-4 protein OS=Homo sapiens OX=9606 GN=SAA4 PE=1 SV=2
P35858	-0.441405	-0.0266656	-2.42111	0.0423944	0.393298	-3.77806	DOWN	NA	Insulin-like growth factor-binding protein complex acid labile subunit OS=Homo sapiens OX=9606 GN=IGFALS PE=1 SV=1
P36406	-0.415027	-0.0196218	-2.66236	0.0292286	0.367568	-3.43335	DOWN	NA	E3 ubiquitin-protein ligase TRIM23 OS=Homo sapiens OX=9606 GN=TRIM23 PE=1 SV=1
P37802	-0.566995	-0.0351713	-3.4225	0.00934231	0.248055	-2.36702	DOWN	NA	Transgelin-2 OS=Homo sapiens OX=9606 GN=TAGLN2 PE=1 SV=3
P49913	-0.441705	-0.0234984	-2.64947	0.0298128	0.367568	-3.45176	DOWN	NA	Cathelicidin antimicrobial peptide OS=Homo sapiens OX=9606 GN=CAMP PE=1 SV=1
P55056	-0.654585	-0.0508489	-3.33104	0.0106801	0.26528	-2.4922	DOWN	NA	Apolipoprotein C-IV OS=Homo sapiens OX=9606 GN=APOC4 PE=1 SV=1
P58335	-0.385036	-0.017284	-2.5216	0.0362999	0.373251	-3.63455	DOWN	NA	Anthrax toxin receptor 2 OS=Homo sapiens OX=9606 GN=ANTXR2 PE=1 SV=5
Q70Z35	-0.468706	-0.0347444	-2.33711	0.0482767	0.395276	-3.89771	DOWN	NA	Phosphatidylinositol 3,4,5-trisphosphate-dependent Rac exchanger 2 protein OS=Homo sapiens OX=9606 GN=PREX2 PE=1 SV=1
Q86UX2	-0.516719	-0.0265394	-3.43867	0.00912496	0.248055	-2.34501	DOWN	NA	Inter-alpha-trypsin inhibitor heavy chain H5 OS=Homo sapiens OX=9606 GN=ITIH5 PE=2 SV=2
Q8NDA8	-0.888855	-0.0763882	-4.99451	0.00112771	0.121706	-0.426153	DOWN	NA	Maestro heat-like repeat-containing protein family member 1 OS=Homo sapiens OX=9606 GN=MROH1 PE=2 SV=3
Q92743	-0.371147	-0.0170518	-2.33646	0.0483249	0.395276	-3.89863	DOWN	NA	Serine protease HTRA1 OS=Homo sapiens OX=9606 GN=HTRA1 PE=1 SV=1
Q92954	-0.859231	-0.0708765	-5.20564	0.000872473	0.121706	-0.198407	DOWN	NA	Proteoglycan 4 OS=Homo sapiens OX=9606 GN=PRG4 PE=1 SV=3
Q9BXR6	-1.00547	-0.0994193	-4.80776	0.00142254	0.121706	-0.634142	DOWN	NA	Complement factor H-related protein 5 OS=Homo sapiens OX=9606 GN=CFHR5 PE=1 SV=1
Q9UGM5	-0.621939	-0.0527811	-2.73846	0.0260106	0.367568	-3.3247	DOWN	NA	Fetuin-B OS=Homo sapiens OX=9606 GN=FETUB PE=1 SV=2
Q9UHG3	-0.361969	-0.0135157	-2.5214	0.0363106	0.373251	-3.63482	DOWN	NA	Prenylcysteine oxidase 1 OS=Homo sapiens OX=9606 GN=PCYOX1 PE=1 SV=3
Q9UK55	-0.419275	-0.019487	-2.76774	0.0248719	0.367568	-3.28295	DOWN	NA	Protein Z-dependent protease inhibitor OS=Homo sapiens OX=9606 GN=SERPINA10 PE=1 SV=1
Q9UKZ9	-0.53901	-0.027355	-3.71342	0.00614906	0.210755	-1.97672	DOWN	NA	Procollagen C-endopeptidase enhancer 2 OS=Homo sapiens OX=9606 GN=PCOLCE2 PE=1 SV=1
Q9Y3A0	-0.471399	-0.03062	-2.57764	0.0332958	0.373251	-3.55444	DOWN	NA	Ubiquinone biosynthesis protein COQ4 homolog, mitochondrial OS=Homo sapiens OX=9606 GN=COQ4 PE=1 SV=3
