# Supplementary material for: Serum differential proteomic profiling of patients with isolated methylmalonic acidemia by iTRAQ
Source: Front Genet. 2022 Aug 29;13:765637. doi: 10.3389/fgene.2022.765637 (PMC9464863; doi:10.3389/fgene.2022.765637)
Supplement: Supplementary file 4 [file DataSheet1.ZIP]

Archive with 10 entries (9 files):
- Supplemental document 1/
- Supplemental document 1/hsa04141.csv
- Supplemental document 1/hsa04142.csv
- Supplemental document 1/hsa04142.pathview.png
- Supplemental document 1/hsa04540.csv
- Supplemental document 1/hsa04540.pathview.png
- Supplemental document 1/hsa04621.csv
- Supplemental document 1/hsa04621.pathview.png
- Supplemental document 1/hsa04979.csv
- Supplemental document 1/hsa04979.pathview.png
