# Supplementary material for: Serum differential proteomic profiling of patients with isolated methylmalonic acidemia by iTRAQ
Source: Front Genet. 2022 Aug 29;13:765637. doi: 10.3389/fgene.2022.765637 (PMC9464863; doi:10.3389/fgene.2022.765637)
Supplement: Supplementary file 4 [file DataSheet1.ZIP › Supplemental document 1/hsa04141.csv]

UNIPROT	logFC
P27797	0.603073401511111
P27824	0.444639617518231
Q15084	0.665154754149777
Q9NR31	0.78436746775902
