# Supplementary material for: Serum differential proteomic profiling of patients with isolated methylmalonic acidemia by iTRAQ
Source: Front Genet. 2022 Aug 29;13:765637. doi: 10.3389/fgene.2022.765637 (PMC9464863; doi:10.3389/fgene.2022.765637)
Supplement: Supplementary file 4 [file DataSheet1.ZIP › Supplemental document 1/hsa04142.csv]

UNIPROT	logFC
O14773	0.400188131
P07602	0.431876319
P07858	0.45675308
P10619	0.444375452
P13686	0.517207536
P53634	0.892421387
HYPERLINKS
https://pathview.uncc.edu/viewer?analyses=5f9e6b7fc4ec8&&id=hsa04142&image=hsa04142.pathview.png
