# Supplementary material for: Serum differential proteomic profiling of patients with isolated methylmalonic acidemia by iTRAQ
Source: Front Genet. 2022 Aug 29;13:765637. doi: 10.3389/fgene.2022.765637 (PMC9464863; doi:10.3389/fgene.2022.765637)
Supplement: Supplementary file 4 [file DataSheet1.ZIP › Supplemental document 1/hsa04540.csv]

UNIPROT	logFC
P04085	0.764377692
P07437	-0.473104482
P68366	0.47780896
HYPERLINKS
https://pathview.uncc.edu/viewer?analyses=5f9e6bfe54c15&&id=hsa04540&image=hsa04540.pathview.png
