# Supplementary material for: Serum differential proteomic profiling of patients with isolated methylmalonic acidemia by iTRAQ
Source: Front Genet. 2022 Aug 29;13:765637. doi: 10.3389/fgene.2022.765637 (PMC9464863; doi:10.3389/fgene.2022.765637)
Supplement: Supplementary file 4 [file DataSheet1.ZIP › Supplemental document 1/hsa04621.csv]

UNIPROT	logFC
P07858	0.45675308
P49913	-0.441704633
P58335	-0.385035705
P62258	0.369481334
HYPERLINKS
https://pathview.uncc.edu/viewer?analyses=5f9e6c770d9c2&&id=hsa04621&image=hsa04621.pathview.png
