# Supplementary material for: Serum differential proteomic profiling of patients with isolated methylmalonic acidemia by iTRAQ
Source: Front Genet. 2022 Aug 29;13:765637. doi: 10.3389/fgene.2022.765637 (PMC9464863; doi:10.3389/fgene.2022.765637)
Supplement: Supplementary file 4 [file DataSheet1.ZIP › Supplemental document 1/hsa04979.csv]

UNIPROT	logFC
P02649	-0.438012977
P02655	-0.704613272
P04114	-0.408147664
P11597	-0.397518711
HYPERLINKS
https://pathview.uncc.edu/viewer?analyses=5f9e6cd738530&&id=hsa04979&image=hsa04979.pathview.png
