# Supplementary material for: Serum differential proteomic profiling of patients with isolated methylmalonic acidemia by iTRAQ
Source: Front Genet. 2022 Aug 29;13:765637. doi: 10.3389/fgene.2022.765637 (PMC9464863; doi:10.3389/fgene.2022.765637)
Supplement: Supplementary file 7 [file Table4.XLSX]

## Sheet: Proteins
Checked	Protein FDR Confidence	Master	Accession	Description	Exp. q-value	Sum PEP Score	Coverage	# Peptides	# PSMs	# Unique Peptides	# Protein Groups	# AAs	MW [kDa]	calc. pI	Found in Sample: [S1] F1: 113, Control	Found in Sample: [S2] F1: 114, Sample	Found in Sample: [S3] F1: 115, Sample	Found in Sample: [S4] F1: 116, Sample	Found in Sample: [S5] F1: 117, Sample	Found in Sample: [S6] F1: 118, Sample	Found in Sample: [S7] F1: 119, Sample	Found in Sample: [S8] F1: 121, Sample	Modifications	Entrez Gene ID	Gene ID	Ensembl Gene ID	Chromosome	Biological Process	Cellular Component	Molecular Function	Pfam IDs	Abundance Ratio: (F1, 114) / (F1, 113)	Abundance Ratio: (F1, 115) / (F1, 113)	Abundance Ratio: (F1, 116) / (F1, 113)	Abundance Ratio: (F1, 117) / (F1, 113)	Abundance Ratio: (F1, 118) / (F1, 113)	Abundance Ratio: (F1, 119) / (F1, 113)	Abundance Ratio: (F1, 121) / (F1, 113)	Abundances (Scaled): F1: 113, Control	Abundances (Scaled): F1: 114, Sample	Abundances (Scaled): F1: 115, Sample	Abundances (Scaled): F1: 116, Sample	Abundances (Scaled): F1: 117, Sample	Abundances (Scaled): F1: 118, Sample	Abundances (Scaled): F1: 119, Sample	Abundances (Scaled): F1: 121, Sample	Abundances (Normalized): F1: 113, Control	Abundances (Normalized): F1: 114, Sample	Abundances (Normalized): F1: 115, Sample
FALSE	High	Master Protein	A0A087WW87	Immunoglobulin kappa variable 2-40 OS=Homo sapiens OX=9606 GN=IGKV2-40 PE=3 SV=2	0	38.3319	25.6198	3	38	2	1	121	13.302	4.61	High	High	High	High	High	High	High	Not Found		28916; 28878	IGKV2-40; IGKV2D-40		2	cellular component movement;metabolic process;regulation of biological process;response to stimulus;transport	extracellular;membrane	catalytic activity	Pf07679, Pf07686	0.545	0.595	0.557	0.48	0.899	0.942	0.01	159.5	86.9	94.9	88.8	76.5	143.3	150.2		7025.4	3827.6	4180.1
FALSE	High	Master Protein	O15240	Neurosecretory protein VGF OS=Homo sapiens OX=9606 GN=VGF PE=1 SV=2	0.00726744	5.77672	3.90244	2	2	2	1	615	67.218	4.78	High	High	High	High	High	High	High	Not Found		7425	VGF	ENSG00000128564.6	7	defense response;metabolic process;regulation of biological process;reproduction;response to stimulus;transport	extracellular;organelle lumen	protein binding		1.212	1.045	1.183	1.145	1.31	0.5	0.01	108.2	131.1	113	128	123.9	141.7	54.1		277.8	336.8	290.2
FALSE	High	Master Protein	O75787	Renin receptor OS=Homo sapiens OX=9606 GN=ATP6AP2 PE=1 SV=2	0.00470219	7.36441	7.71429	2	2	2	1	350	38.983	6.1	High	High	High	High	High	High	High	Not Found		10159	ATP6AP2	ENSG00000182220.14	X	cellular component movement;metabolic process;regulation of biological process;response to stimulus;transport	membrane	protein binding;receptor activity;transporter activity	Pf07850	1.111	1.078	1.408	1.067	1.058	0.757	0.01	107	118.8	115.3	150.6	114.2	113.2	80.9		214.2	238	230.9
FALSE	Low	Master Protein	O95479	GDH/6PGL endoplasmic bifunctional protein OS=Homo sapiens OX=9606 GN=H6PD PE=1 SV=2	0.0729614	1.694	3.53982	1	1	1	1	791	88.836	7.3	High	High	High	High	High	High	Not Found	Not Found		9563	H6PD	ENSG00000049239.12	1	metabolic process	endoplasmic reticulum;organelle lumen	catalytic activity;nucleotide binding	Pf00479, Pf01182, Pf02781	2.048	1.024	1.569	1.312	1.247	0.01	0.01	97.6	199.8	99.9	153	128	121.7			8.8	18.1	9.1
FALSE	High	Master Protein	Q8N128	Protein FAM177A1 OS=Homo sapiens OX=9606 GN=FAM177A1 PE=1 SV=1	0.00470219	8.69288	12.6761	2	2	2	1	213	23.742	4.45	High	High	High	High	High	High	High	Not Found		283635	FAM177A1	ENSG00000151327.12	14				Pf14774	1.054	1.149	1.125	1.179	0.994	1.039	0.01	106.1	111.8	121.9	119.4	125.1	105.4	110.2		189.4	199.7	217.7
FALSE	High	Master Protein	Q04756	Hepatocyte growth factor activator OS=Homo sapiens OX=9606 GN=HGFAC PE=1 SV=1	0	57.2345	18.0153	9	21	9	1	655	70.636	7.24	High	High	High	High	High	High	High	Not Found		3083	HGFAC	ENSG00000109758.8	4	metabolic process	cytosol;extracellular	catalytic activity	Pf00039, Pf00040, Pf00051, Pf00089, Pf09342	1.216	1.243	1.204	1.209	1.435	1.361	0.01	92.3	112.2	114.7	111.1	111.6	132.5	125.6		2786.6	3387.6	3463.1
FALSE	High	Master Protein	P08493	Matrix Gla protein OS=Homo sapiens OX=9606 GN=MGP PE=1 SV=2	0.00470219	8.71508	10.6796	1	2	1	1	103	12.345	9.67	High	High	High	High	High	High	High	Not Found		4256	MGP	ENSG00000111341.9	12	cell differentiation;development;regulation of biological process	extracellular	metal ion binding;protein binding;structural molecule activity	Pf00594	1.574	1.432	1.904	1.631	2.621	2.419	0.01	63.6	100.1	91.1	121.1	103.7	166.7	153.8		188.3	296.3	269.6
FALSE	Medium	Master Protein	Q13316	Dentin matrix acidic phosphoprotein 1 OS=Homo sapiens OX=9606 GN=DMP1 PE=1 SV=2	0.0364964	2.91045	2.14425	1	1	1	1	513	55.75	4.15	High	High	High	High	High	High	High	Not Found		1758	DMP1	ENSG00000152592.13	4	cell organization and biogenesis;metabolic process;regulation of biological process	cytoplasm;extracellular;nucleus;organelle lumen	metal ion binding;protein binding	Pf07263	1.935	1.821	1.976	2.184	3.923	3.254	0.01	49.7	96.2	90.5	98.3	108.6	195	161.8		97.3	188.2	177.1
FALSE	High	Master Protein	P05154	Plasma serine protease inhibitor OS=Homo sapiens OX=9606 GN=SERPINA5 PE=1 SV=3	0	127.253	33.2512	13	84	13	1	406	45.646	9.26	High	High	High	High	High	High	High	Not Found		5104	SERPINA5	ENSG00000188488.13	14	cell organization and biogenesis;coagulation;regulation of biological process;transport	extracellular;membrane	enzyme regulator activity;protein binding	Pf00079	1.368	1.15	0.85	1.406	0.963	0.911	0.01	104.6	143.1	120.3	88.9	147	100.7	95.3		9101.4	12451	10466.8
FALSE	High	Master Protein	P27824	Calnexin OS=Homo sapiens OX=9606 GN=CANX PE=1 SV=2	0	17.2732	8.9527	4	6	4	1	592	67.526	4.6	High	High	High	High	High	High	High	Not Found		821	CANX	ENSG00000127022.14; ENSG00000283777.1	5; CHR_HG30_PATCH	metabolic process;regulation of biological process;response to stimulus;transport	cytoplasm;endoplasmic reticulum;membrane;organelle lumen;ribosome	metal ion binding;protein binding;RNA binding	Pf00262	1.229	1.067	1.549	1.787	1.193	1.018	0.01	90.5	111.2	96.5	140.1	161.7	108	92.1		682.4	838.4	728
FALSE	High	Master Protein	P04433	Immunoglobulin kappa variable 3-11 OS=Homo sapiens OX=9606 GN=IGKV3-11 PE=1 SV=1	0	50.0455	52.1739	3	37	3	1	115	12.567	4.96	High	High	High	High	High	High	High	Not Found		28876; 28914	IGKV3D-11; IGKV3-11	ENSG00000282823.1; ENSG00000241351.3	2; CHR_HG2290_PATCH	cellular component movement;metabolic process;regulation of biological process;response to stimulus;transport	extracellular;membrane	catalytic activity	Pf00047, Pf07679, Pf07686	0.64	0.555	1.548	1.071	0.654	0.593	0.01	132	84.5	73.2	204.4	141.3	86.3	78.2		4911	3145.5	2725.2
FALSE	Low	Master Protein	Q6ZSZ5	Rho guanine nucleotide exchange factor 18 OS=Homo sapiens OX=9606 GN=ARHGEF18 PE=1 SV=4	0.100727	1.47821	1.10213	1	1	1	1	1361	151.549	6.33	High	High	High	High	High	High	Not Found	Not Found										1.207	1.286	1.159	1.425	1.064	0.01	0.01	112	135.2	144.1	129.8	159.6	119.2			31.5	38	40.5
FALSE	Medium	Master Protein	Q93063	Exostosin-2 OS=Homo sapiens OX=9606 GN=EXT2 PE=1 SV=1	0.043787	2.61297	2.36769	1	1	1	1	718	82.202	6.55	High	High	High	High	High	High	Not Found	Not Found		2132	EXT2	ENSG00000151348.13	11	cell differentiation;metabolic process;regulation of biological process;response to stimulus	endoplasmic reticulum;Golgi;membrane	catalytic activity;metal ion binding;protein binding	Pf03016, Pf09258	1.223	1.051	1.174	1.102	1.076	0.01	0.01	120.7	147.6	126.9	141.7	133	130			26.9	32.8	28.2
FALSE	Low	Master Protein	P17931	Galectin-3 OS=Homo sapiens OX=9606 GN=LGALS3 PE=1 SV=5	0.0533333	1.99827	2.8	1	1	1	1	250	26.136	8.56	High	High	High	High	High	High	High	Not Found		3958	LGALS3	ENSG00000131981.15	14	cell differentiation;cellular component movement;defense response;metabolic process;regulation of biological process;response to stimulus;transport	cytoplasm;extracellular;membrane;nucleus;spliceosomal complex	protein binding;RNA binding	Pf00337	1.197	0.952	1.525	0.913	0.847	1.125	0.01	105.8	126.6	100.8	161.4	96.6	89.6	119.1		123.4	147.7	117.6
FALSE	High	Master Protein	P07478	Trypsin-2 OS=Homo sapiens OX=9606 GN=PRSS2 PE=1 SV=1	0	11.7931	15.7895	3	4	3	1	247	26.471	4.92	High	High	High	High	High	High	High	Not Found		5645	PRSS2	ENSG00000275896.5; ENSG00000282049.1	7; CHR_HSCHR7_2_CTG6	cell organization and biogenesis;metabolic process;regulation of biological process;response to stimulus;transport	extracellular;organelle lumen	catalytic activity;metal ion binding;protein binding	Pf00089	1.03	0.871	1.417	1.228	0.991	0.69	0.01	110.7	114	96.4	156.8	136	109.7	76.4		475.2	489.5	414.1
FALSE	High	Master Protein	P04275	von Willebrand factor OS=Homo sapiens OX=9606 GN=VWF PE=1 SV=4	0	1081.97	58.4074	122	544	122	1	2813	309.058	5.48	High	High	High	High	High	High	High	High		7450	VWF	ENSG00000110799.13	12	cell organization and biogenesis;coagulation;metabolic process;response to stimulus;transport	endoplasmic reticulum;extracellular;organelle lumen	protein binding	Pf00092, Pf00093, Pf00094, Pf01826, Pf08742	1.012	0.943	1.205	0.963	2.255	2.312	0.309	80	80.9	75.4	96.4	77	180.4	185	24.7	47257.2	47802.9	44544.8
FALSE	High	Master Protein	Q8WWA0	Intelectin-1 OS=Homo sapiens OX=9606 GN=ITLN1 PE=1 SV=1	0	56.9979	41.2141	10	30	10	1	313	34.939	6.01	High	High	High	High	High	High	High	Not Found		55600	ITLN1	ENSG00000179914.4	1	cell organization and biogenesis;regulation of biological process;response to stimulus	extracellular;membrane	metal ion binding;protein binding	Pf00147	1.532	0.995	1.31	1.123	1.623	1.641	0.01	86.7	132.9	86.3	113.6	97.4	140.8	142.3		2973.2	4554.8	2958.5
FALSE	High	Master Protein	P00748	Coagulation factor XII OS=Homo sapiens OX=9606 GN=F12 PE=1 SV=3	0	111.724	32.6829	18	46	18	1	615	67.748	7.74	High	High	High	High	High	High	High	Not Found		2161	F12	ENSG00000131187.9	5	coagulation;defense response;metabolic process;regulation of biological process;response to stimulus;transport	extracellular;membrane	catalytic activity;metal ion binding;protein binding;transporter activity	Pf00083, Pf03092, Pf13347	1.264	1.1	1.201	1.459	1.238	1.156	0.01	95	120.1	104.5	114.1	138.7	117.7	109.9		5809.1	7343.5	6390.5
FALSE	Medium	Master Protein	P30626	Sorcin OS=Homo sapiens OX=9606 GN=SRI PE=1 SV=1	0.0332056	3.26305	6.06061	1	1	1	1	198	21.662	5.59	High	High	High	High	High	High	High	Not Found		6717	SRI	ENSG00000075142.13	7	metabolic process;regulation of biological process;response to stimulus;transport	cytoplasm;cytosol;endoplasmic reticulum;membrane;mitochondrion	catalytic activity;metal ion binding;protein binding	Pf13405, Pf13499, Pf13833	1.315	1.079	1.032	1.741	1.461	2.389	0.01	79.9	105.1	86.2	82.4	139.1	116.6	190.8		121.2	159.4	130.7
FALSE	High	Master Protein	A0A075B6Q5	Immunoglobulin heavy variable 3-64 OS=Homo sapiens OX=9606 GN=IGHV3-64 PE=3 SV=1	0	21.5118	37.2881	3	9	2	1	118	12.882	7.85	High	High	High	High	High	High	High	Not Found		28414	LOC100291056; IGHV3-64	ENSG00000223648.4; ENSG00000274236.3	14; CHR_HSCHR14_3_CTG1	cell organization and biogenesis;defense response;metabolic process;regulation of biological process;response to stimulus	extracellular;membrane	catalytic activity;protein binding	Pf03492	0.814	0.569	0.883	1.045	0.601	0.33	0.01	152.6	124.2	86.8	134.8	159.4	91.7	50.4		1157.1	941.8	658.5
FALSE	High	Master Protein	P0DP01	Immunoglobulin heavy variable 1-8 OS=Homo sapiens OX=9606 GN=IGHV1-8 PE=3 SV=1	0	51.4536	62.3932	5	69	3	1	117	12.983	9.17	High	High	High	High	High	High	High	Not Found		28472	IGHV1-8		14	response to stimulus	extracellular;membrane			0.353	0.46	0.356	0.506	0.486	0.602	2.077	137	48.4	63	48.8	69.3	66.5	82.5	284.5	35451	12519.1	16291.8
FALSE	High	Master Protein	P10643	Complement component C7 OS=Homo sapiens OX=9606 GN=C7 PE=1 SV=2	0	716.706	58.6002	40	497	40	1	843	93.457	6.48	High	High	High	High	High	High	High	Not Found		730	C7	ENSG00000112936.18	5	cellular homeostasis;defense response;metabolic process;regulation of biological process;response to stimulus	extracellular	protein binding	Pf00084, Pf01823	0.972	0.985	1.178	1.062	1.112	1.091	0.01	108.1	105.1	106.5	127.4	114.8	120.2	117.9		55731.1	54187.5	54878.1
FALSE	Low	Master Protein	P54707	Potassium-transporting ATPase alpha chain 2 OS=Homo sapiens OX=9606 GN=ATP12A PE=1 SV=3	0.0962343	1.51727	0.673725	1	1	1	1	1039	115.437	6.55	High	High	High	High	High	High	High	Not Found		479	ATP12A	ENSG00000075673.11	13	transport	membrane	catalytic activity;metal ion binding;nucleotide binding;transporter activity	Pf00122, Pf00689, Pf00690, Pf00702, Pf08282, Pf11872, Pf12710, Pf13246	0.74	0.819	6.829	1.37	0.846	1.416	0.01	61.4	45.4	50.3	419.6	84.2	52	87		65.4	48.4	53.6
FALSE	High	Master Protein	P28070	Proteasome subunit beta type-4 OS=Homo sapiens OX=9606 GN=PSMB4 PE=1 SV=4	0	32.0601	48.4848	8	9	8	1	264	29.185	5.97	High	High	High	High	High	High	High	Not Found		5692	PSMB4	ENSG00000159377.10	1	metabolic process;regulation of biological process;response to stimulus;transport	cytoplasm;cytosol;nucleus;proteasome	catalytic activity;enzyme regulator activity;protein binding	Pf00227	1.324	1.175	1.995	1.053	1.187	1.174	0.01	89.8	118.9	105.5	179.1	94.6	106.6	105.4		493.1	652.9	579.4
FALSE	High	Master Protein	Q07507	Dermatopontin OS=Homo sapiens OX=9606 GN=DPT PE=1 SV=2	0	58.7841	46.7662	6	23	6	1	201	23.989	4.82	High	High	High	High	High	High	High	Not Found		1805	DPT	ENSG00000143196.4	1	cell organization and biogenesis;regulation of biological process	extracellular		Pf14704	1.215	1.27	1.213	1.15	1.318	1.233	0.01	95.3	115.7	121	115.5	109.6	125.5	117.5		1357.9	1649.4	1724.3
FALSE	Medium	Master Protein	Q13361	Microfibrillar-associated protein 5 OS=Homo sapiens OX=9606 GN=MFAP5 PE=1 SV=1	0.0447059	2.56273	6.35838	1	1	1	1	173	19.599	5.94	High	High	High	High	High	High	High	Not Found		8076	MFAP5	ENSG00000197614.10	12	cell organization and biogenesis	extracellular	structural molecule activity	Pf05507	1.283	1.041	1.117	1.224	1.899	1.787	0.01	85.5	109.7	89.1	95.6	104.7	162.5	152.9		140.3	180	146.1
FALSE	High	Master Protein	P08833	Insulin-like growth factor-binding protein 1 OS=Homo sapiens OX=9606 GN=IGFBP1 PE=1 SV=1	0	53.2597	43.6293	8	36	8	1	259	27.885	5.19	High	High	High	High	High	High	High	Not Found		3484	IGFBP1	ENSG00000146678.9	7	metabolic process;regulation of biological process;response to stimulus	extracellular;Golgi;organelle lumen	protein binding	Pf00086, Pf00219	0.927	1.28	1.89	1.287	1.694	1.289	0.01	85.4	79.2	109.3	161.4	109.9	144.7	110.1		2200	2039.9	2816.6
FALSE	High	Master Protein	P01344	Insulin-like growth factor II OS=Homo sapiens OX=9606 GN=IGF2 PE=1 SV=1	0	14.4476	13.3333	2	5	2	1	180	20.127	9.32	High	High	High	High	High	High	High	Not Found		3481	IGF2	ENSG00000167244.18	11	development;metabolic process;regulation of biological process;response to stimulus;transport	extracellular;membrane;organelle lumen	enzyme regulator activity;protein binding	Pf00049, Pf08365	1.201	1.302	1.227	1.318	1.336	0.939	0.01	96.1	115.5	125.2	117.9	126.7	128.4	90.2		349.5	419.8	455
FALSE	High	Master Protein	P0DOY2	Immunoglobulin lambda constant 2 OS=Homo sapiens OX=9606 GN=IGLC2 PE=1 SV=1	0	162.303	85.8491	8	349	3	1	106	11.287	7.24	High	High	High	High	High	High	High	Not Found		3538	IGLC2		22	cell organization and biogenesis;cellular component movement;defense response;metabolic process;regulation of biological process;response to stimulus;transport	extracellular;membrane	catalytic activity;protein binding	Pf07654, Pf13927	0.732	0.817	1.023	0.937	0.797	0.723	0.01	132.7	97.2	108.3	135.8	124.3	105.7	96		21238	15556.2	17342
FALSE	Low	Master Protein	P63208	S-phase kinase-associated protein 1 OS=Homo sapiens OX=9606 GN=SKP1 PE=1 SV=2	0.0997921	1.48413	4.90798	1	1	1	1	163	18.646	4.54	High	High	High	High	High	High	High	Not Found		6500	SKP1	ENSG00000113558.18	5	cell organization and biogenesis;cellular homeostasis;metabolic process;regulation of biological process;response to stimulus	cytoplasm;cytosol;nucleus	catalytic activity;protein binding	Pf01466, Pf03931	1.142	0.846	1.009	1.05	1.091	1.263	0.01	108.1	123.5	91.4	109.1	113.5	117.9	136.6		296.3	338.5	250.6
FALSE	High	Master Protein	Q9H8L6	Multimerin-2 OS=Homo sapiens OX=9606 GN=MMRN2 PE=1 SV=2	0	34.3307	6.21707	4	10	4	1	949	104.344	5.86	High	High	High	High	High	High	High	Not Found		79812	MMRN2	ENSG00000173269.13	10	regulation of biological process;transport	extracellular;membrane	protein binding	Pf00386, Pf04632, Pf07546, Pf13514	1.171	1.101	1.062	1.069	1.162	1.51	0.01	99.1	116	109.1	105.2	105.9	115.2	149.6		1273	1490.3	1401.5
FALSE	High	Master Protein	P05160	Coagulation factor XIII B chain OS=Homo sapiens OX=9606 GN=F13B PE=1 SV=3	0	108.365	38.5779	18	36	18	1	661	75.461	6.39	High	High	High	High	High	High	High	Not Found		2165	F13B	ENSG00000143278.3	1	coagulation	extracellular		Pf00084	1.294	1.143	1.366	0.895	1.012	0.905	0.01	105.1	136	120.1	143.5	94	106.3	95.1		4164	5389.3	4761
FALSE	High	Master Protein	Q92743	Serine protease HTRA1 OS=Homo sapiens OX=9606 GN=HTRA1 PE=1 SV=1	0	13.493	9.79167	4	6	4	1	480	51.255	7.83	High	High	High	High	High	High	High	Not Found		5654	HTRA1	ENSG00000166033.11	10	cell differentiation;cell organization and biogenesis;metabolic process;regulation of biological process	cytoplasm;cytosol;extracellular;membrane	catalytic activity;protein binding	Pf00050, Pf00089, Pf00219, Pf00595, Pf05579, Pf07648, Pf10459, Pf13180, Pf13365	1.176	1.169	0.828	0.783	0.98	0.762	0.01	119.4	140.5	139.6	98.9	93.6	117	91		825.9	971.6	965.4
FALSE	High	Master Protein	P61626	Lysozyme C OS=Homo sapiens OX=9606 GN=LYZ PE=1 SV=1	0	111.488	61.4865	8	79	8	1	148	16.526	9.16	High	High	High	High	High	High	High	Not Found		4069	LYZ	ENSG00000090382.6	12	defense response;metabolic process;response to stimulus;transport	extracellular;organelle lumen	catalytic activity;protein binding	Pf00062	0.976	0.935	1.482	0.769	0.852	0.8	0.01	117.4	114.6	109.8	174	90.2	100	94		10649.4	10396.2	9957
FALSE	High	Master Protein	Q16769	Glutaminyl-peptide cyclotransferase OS=Homo sapiens OX=9606 GN=QPCT PE=1 SV=1	0	12.8977	13.2964	3	4	3	1	361	40.851	6.61	High	High	High	High	High	High	High	Not Found		25797	QPCT	ENSG00000115828.15	2	metabolic process;transport	extracellular;organelle lumen	catalytic activity;metal ion binding	Pf04389	0.986	0.914	1.048	1.028	1.085	1.143	0.01	111.1	109.5	101.5	116.4	114.1	120.5	126.9		479.6	472.8	438.4
FALSE	Low	Master Protein	A6NFY4	Nuclear envelope integral membrane protein 2 OS=Homo sapiens OX=9606 GN=NEMP2 PE=2 SV=3	0.0962343	1.53077	3.59712	1	1	1	1	417	48.632	8.34	High	High	High	High	High	High	High	Not Found		100131211	TMEM194B; NEMP2	ENSG00000189362.11	2		membrane;nucleus		Pf10225	1.314	1.047	1.047	0.737	0.922	0.911	0.01	114.7	150.6	120.1	120.1	84.5	105.7	104.5		127.1	166.9	133.1
FALSE	High	Master Protein	A0A0J9YVY3	Immunoglobulin heavy variable 7-4-1 OS=Homo sapiens OX=9606 GN=IGHV7-4-1 PE=3 SV=1	0	46.3408	52.9915	4	68	2	1	117	12.84	8.63	High	High	High	High	High	High	Not Found	Not Found		57289	IGHV7-4-1	ENSG00000282678.1; ENSG00000282122.1	CHR_HSCHR14_3_CTG1; 14	response to stimulus	extracellular;membrane			1.401	1.949	1.994	1.796	1.869	0.01	0.01	79.9	112	155.8	159.4	143.5	149.4			47.6	66.7	92.8
FALSE	High	Master Protein	P01743	Immunoglobulin heavy variable 1-46 OS=Homo sapiens OX=9606 GN=IGHV1-46 PE=1 SV=2	0	73.8726	49.5726	4	77	2	1	117	12.924	8.92	High	High	High	High	High	High	High	Not Found		28465	IGHV1-46	ENSG00000211962.2; ENSG00000282131.1	14; CHR_HSCHR14_3_CTG1	cellular component movement;metabolic process;regulation of biological process;response to stimulus;transport	extracellular;membrane	catalytic activity		0.94	0.849	1.158	1.091	1.255	1.09	0.01	108.3	101.9	92	125.5	118.2	136	118.1		1500.8	1410.9	1274.7
FALSE	High	Master Protein	P08519	Apolipoprotein(a) OS=Homo sapiens OX=9606 GN=LPA PE=1 SV=1	0	45.9064	27.0449	8	18	8	1	4548	500.995	5.88	High	High	High	High	High	High	High	Not Found		4018	LPA		6	cell organization and biogenesis;metabolic process;regulation of biological process;transport	extracellular	catalytic activity;enzyme regulator activity;protein binding	Pf00051, Pf00089, Pf09342, Pf13365	1.151	1.076	1.096	0.686	0.677	0.6	0.01	127.3	146.5	136.9	139.5	87.3	86.2	76.4		2314.2	2663.5	2490
FALSE	High	Master Protein	P63241	Eukaryotic translation initiation factor 5A-1 OS=Homo sapiens OX=9606 GN=EIF5A PE=1 SV=2	0.00726744	6.42424	14.9351	1	1	1	1	154	16.821	5.24	High	High	High	High	High	High	Not Found	Not Found		1984	EIF5A	ENSG00000132507.17	17	cell death;cellular homeostasis;metabolic process;regulation of biological process;response to stimulus;transport	cytoplasm;cytosol;endoplasmic reticulum;membrane;nucleus	protein binding;RNA binding	Pf01287	1.052	0.999	1.307	1.078	1.824	0.01	0.01	110.2	115.9	110.1	144	118.8	201			13.3	13.9	13.3
FALSE	Medium	Master Protein	P35625	Metalloproteinase inhibitor 3 OS=Homo sapiens OX=9606 GN=TIMP3 PE=1 SV=2	0.0364964	2.8716	5.6872	1	1	1	1	211	24.129	8.72	High	High	High	High	High	High	Not Found	Not Found		7078	TIMP3	ENSG00000100234.11	22	regulation of biological process;response to stimulus;transport	extracellular;nucleus;organelle lumen	enzyme regulator activity;metal ion binding;protein binding	Pf00965	0.704	0.776	0.876	0.866	0.763	0.01	0.01	160.5	113	124.6	140.6	139	122.4			98.8	69.6	76.7
FALSE	High	Master Protein	P27918	Properdin OS=Homo sapiens OX=9606 GN=CFP PE=1 SV=2	0	142.586	34.1151	13	98	13	1	469	51.242	7.9	High	High	High	High	High	High	High	Not Found		5199	CFP	ENSG00000126759.13	X	defense response;metabolic process;regulation of biological process;response to stimulus;transport	extracellular;organelle lumen	protein binding	Pf00090	1.044	0.872	0.749	0.694	0.583	0.535	0.01	146.1	152.4	127.4	109.4	101.3	85.1	78.2		13471.5	14057.7	11753
FALSE	High	Master Protein	P20774	Mimecan OS=Homo sapiens OX=9606 GN=OGN PE=1 SV=1	0	17.7868	18.7919	5	8	5	1	298	33.901	5.63	High	High	High	High	High	High	High	Not Found		4969	OGN	ENSG00000106809.10	9	cell organization and biogenesis;metabolic process;regulation of biological process	extracellular;organelle lumen	protein binding	Pf12799, Pf13855	1.099	0.978	1.411	1.13	1.5	1.645	0.01	91.3	100.4	89.3	128.8	103.1	136.9	150.2		1186.7	1304.7	1161.1
FALSE	Medium	Master Protein	Q16206	Ecto-NOX disulfide-thiol exchanger 2 OS=Homo sapiens OX=9606 GN=ENOX2 PE=1 SV=2	0.0249671	3.72781	2.45902	1	3	1	1	610	70.037	5.95	High	High	High	High	High	High	High	Not Found		10495	ENOX2	ENSG00000165675.16	X	cell growth;metabolic process;regulation of biological process;transport	cytosol;extracellular;membrane	catalytic activity;protein binding	Pf00076, Pf05172, Pf14259	1.059	1.109	0.838	0.919	0.819	0.976	0.01	119	126.1	132	99.7	109.4	97.5	116.2		691.8	732.9	767.3
FALSE	Low	Master Protein	Q9C0H5	Rho GTPase-activating protein 39 OS=Homo sapiens OX=9606 GN=ARHGAP39 PE=1 SV=2	0.0979167	1.501	1.0157	1	1	1	1	1083	121.21	7.5	High	High	High	High	High	High	Not Found	Not Found		80728	ARHGAP39	ENSG00000147799.11	8	regulation of biological process;response to stimulus	cytoskeleton;cytosol;nucleus	enzyme regulator activity;protein binding	Pf00397, Pf00620, Pf00784	1.272	1.419	11.585	1.428	1.013	0.01	0.01	45.2	57.4	64.1	523.1	64.5	45.7			44.7	56.8	63.4
FALSE	High	Master Protein	P06310	Immunoglobulin kappa variable 2-30 OS=Homo sapiens OX=9606 GN=IGKV2-30 PE=3 SV=2	0	26.6542	41.6667	3	33	2	1	120	13.177	8.51	High	High	High	High	High	High	High	Not Found		28919	IGKV2-30	ENSG00000281933.1; ENSG00000243238.1	CHR_HG2290_PATCH; 2	cellular component movement;metabolic process;regulation of biological process;response to stimulus;transport	extracellular;membrane	catalytic activity	Pf07679, Pf07686	1.185	1.08	1.308	1.094	1.111	0.365	0.01	112	132.7	120.9	146.5	122.5	124.4	40.9		465	551	502
FALSE	High	Master Protein	Q9UGM5	Fetuin-B OS=Homo sapiens OX=9606 GN=FETUB PE=1 SV=2	0	28.8019	29.8429	8	11	8	1	382	42.028	6.83	High	High	High	High	High	High	High	Not Found		26998	FETUB	ENSG00000090512.11	3	regulation of biological process	extracellular	enzyme regulator activity	Pf00031	1.136	0.968	0.928	0.631	0.515	0.274	0.01	146.7	166.7	142	136.1	92.6	75.6	40.2		1564.3	1777.3	1513.7
FALSE	High	Master Protein	P08253	72 kDa type IV collagenase OS=Homo sapiens OX=9606 GN=MMP2 PE=1 SV=2	0	12.6438	4.69697	2	3	2	1	660	73.835	5.47	High	High	High	High	High	High	High	Not Found		4313	MMP2	ENSG00000087245.12	16	cell differentiation;cell organization and biogenesis;metabolic process;regulation of biological process;response to stimulus	cytoplasm;extracellular;membrane;mitochondrion;nucleus	catalytic activity;metal ion binding;protein binding	Pf00040, Pf00045, Pf00413, Pf01471	1.212	0.777	0.961	0.918	1.331	1.088	0.01	109.8	133	85.3	105.5	100.8	146.1	119.5		460.9	558.4	358.3
FALSE	Medium	Master Protein	P41271	Neuroblastoma suppressor of tumorigenicity 1 OS=Homo sapiens OX=9606 GN=NBL1 PE=1 SV=2	0.0339196	3.20592	3.8674	1	3	1	1	181	19.395	5.29	High	High	High	High	High	High	High	Not Found		4681; 100532736	NBL1; C1orf151-NBL1; MINOS1-NBL1	ENSG00000270136.5; ENSG00000158747.13	1	cell organization and biogenesis;regulation of biological process	extracellular	protein binding	Pf03045	1.249	0.971	2.366	1.685	3.435	4.425	0.01	52.9	66.1	51.4	125.1	89.1	181.6	234		344.5	430.4	334.6
FALSE	Medium	Master Protein	P08572	Collagen alpha-2(IV) chain OS=Homo sapiens OX=9606 GN=COL4A2 PE=1 SV=4	0.0386941	2.76981	0.525701	1	1	1	1	1712	167.449	8.66	High	High	High	High	High	High	High	Not Found		1284	COL4A2	ENSG00000134871.17	13	cell differentiation;cell organization and biogenesis;metabolic process;regulation of biological process;response to stimulus	extracellular;organelle lumen	protein binding;structural molecule activity	Pf01391, Pf01413	0.914	0.868	0.865	0.744	1.269	0.91	0.01	121.8	111.3	105.7	105.3	90.6	154.5	110.8		89.1	81.4	77.4
FALSE	High	Master Protein	P24387	Corticotropin-releasing factor-binding protein OS=Homo sapiens OX=9606 GN=CRHBP PE=1 SV=2	0	71.6356	57.764	14	29	14	1	322	36.121	6.52	High	High	High	High	High	High	High	Not Found		1393	CRHBP	ENSG00000145708.10	5	cell communication;defense response;regulation of biological process;response to stimulus;transport	endoplasmic reticulum;endosome;extracellular;Golgi;nucleus;vacuole	protein binding	Pf05428	1.169	1.352	1.309	1.148	1.119	1.102	0.01	97.6	114.1	131.9	127.7	112	109.2	107.5		2721.3	3182.6	3679.7
FALSE	High	Master Protein	P03952	Plasma kallikrein OS=Homo sapiens OX=9606 GN=KLKB1 PE=1 SV=1	0	206.657	51.0972	29	108	29	1	638	71.323	8.22	High	High	High	High	High	High	High	High		3818	KLKB1		4	cell organization and biogenesis;coagulation;defense response;metabolic process;regulation of biological process;response to stimulus	extracellular;membrane	catalytic activity;protein binding	Pf00024, Pf00089, Pf13365, Pf14295	1.083	1.022	1.049	1.028	1.102	1.067	2.331	82.6	89.5	84.4	86.7	84.9	91.1	88.2	192.6	13091.4	14172.4	13375.6
FALSE	High	Master Protein	Q53H76	Phospholipase A1 member A OS=Homo sapiens OX=9606 GN=PLA1A PE=2 SV=2	0.00726744	5.30671	4.82456	1	1	1	1	456	49.683	7.37	High	High	High	High	High	High	Not Found	Not Found		51365	PLA1A	ENSG00000144837.8	3	metabolic process	extracellular;membrane	catalytic activity	Pf00151, Pf12697	0.997	1.113	1.135	1.254	1.153	0.01	0.01	120.3	119.9	133.8	136.5	150.8	138.7			26.6	26.5	29.6
FALSE	High	Master Protein	P13639	Elongation factor 2 OS=Homo sapiens OX=9606 GN=EEF2 PE=1 SV=4	0.00726744	5.96922	1.04895	1	6	1	1	858	95.277	6.83	High	High	High	High	High	High	High	Not Found		1938	EEF2	ENSG00000167658.15	19	cell differentiation;cell proliferation;metabolic process;regulation of biological process;response to stimulus;transport	cytoplasm;cytosol;extracellular;membrane;nucleus;organelle lumen;ribosome	catalytic activity;nucleotide binding;protein binding;RNA binding	Pf00009, Pf00679, Pf03144, Pf03764, Pf14492	1.171	1.094	0.763	0.887	0.849	0.801	0.01	121.9	142.7	133.3	93	108.1	103.5	97.7		1112.5	1302.5	1216.8
FALSE	High	Master Protein	P07686	Beta-hexosaminidase subunit beta OS=Homo sapiens OX=9606 GN=HEXB PE=1 SV=3	0	11.3363	5.93525	3	4	3	1	556	63.071	6.76	High	High	High	High	High	High	High	Not Found		3074	HEXB		5	cell organization and biogenesis;cellular component movement;cellular homeostasis;metabolic process;regulation of biological process;reproduction;response to stimulus;transport	extracellular;membrane;organelle lumen;vacuole	catalytic activity;protein binding	Pf00728, Pf14845	0.886	0.818	0.867	0.997	1.608	1.452	0.01	104.9	92.9	85.8	91	104.5	168.6	152.3		457.2	404.9	374.1
FALSE	High	Master Protein	Q9UJJ9	N-acetylglucosamine-1-phosphotransferase subunit gamma OS=Homo sapiens OX=9606 GN=GNPTG PE=1 SV=1	0	28.5424	32.1311	6	9	6	1	305	33.952	6.95	High	High	High	High	High	High	High	Not Found		84572	GNPTG	ENSG00000090581.9	16	metabolic process	extracellular;Golgi;membrane	catalytic activity;protein binding	Pf07915, Pf13015	0.866	0.828	1.034	1.065	1.103	1.066	0.01	114.9	99.5	95.2	118.8	122.4	126.7	122.5		970.2	840.5	803.7
FALSE	High	Master Protein	P01717	Immunoglobulin lambda variable 3-25 OS=Homo sapiens OX=9606 GN=IGLV3-25 PE=1 SV=2	0	23.3141	36.6071	3	10	1	1	112	12.004	4.5	High	High	High	High	High	High	High	Not Found		28793	IGLV3-25	ENSG00000211659.2	22	cellular component movement;metabolic process;regulation of biological process;response to stimulus;transport	extracellular;membrane	catalytic activity	Pf07686	0.575	0.623	1.269	1.006	0.738	0.468	0.01	140.9	81	87.8	178.8	141.7	104	65.9		767.6	441.1	478.5
FALSE	High	Master Protein	P10915	Hyaluronan and proteoglycan link protein 1 OS=Homo sapiens OX=9606 GN=HAPLN1 PE=2 SV=2	0	41.9727	35.5932	9	14	9	1	354	40.14	7.42	High	High	High	High	High	High	High	Not Found		1404	HAPLN1	ENSG00000145681.10	5	cell organization and biogenesis	extracellular	structural molecule activity	Pf00193	1.307	1.268	1.115	1.159	1.374	1.734	0.01	89.3	116.7	113.2	99.6	103.5	122.7	154.9		1319.8	1724.6	1672.9
FALSE	High	Master Protein	P23142	Fibulin-1 OS=Homo sapiens OX=9606 GN=FBLN1 PE=1 SV=4	0	732.765	59.0327	31	606	31	1	703	77.162	5.22	High	High	High	High	High	High	High	High		2192	FBLN1	ENSG00000077942.18	22	cell organization and biogenesis;metabolic process;regulation of biological process;response to stimulus	extracellular	enzyme regulator activity;metal ion binding;protein binding;structural molecule activity	Pf01821, Pf07645, Pf12662, Pf14670	1.11	1.115	1.216	1.05	1.155	1.19	0.885	91.7	101.8	102.2	111.6	96.3	106	109.1	81.2	56937.8	63209.1	63461.9
FALSE	High	Master Protein	P46781	40S ribosomal protein S9 OS=Homo sapiens OX=9606 GN=RPS9 PE=1 SV=3	0.00470219	7.5956	6.18557	1	6	1	1	194	22.578	10.65	High	High	High	High	High	High	High	Not Found		6203	RPS9	ENSG00000274005.3; ENSG00000275323.3; ENSG00000277079.3; ENSG00000278081.3; ENSG00000277359.3; ENSG00000170889.13; ENSG00000274950.4; ENSG00000274626.3; ENSG00000278270.4; ENSG00000274646.4	19; CHR_HSCHR19LRC_LRC_T_CTG3_1; CHR_HSCHR19LRC_LRC_J_CTG3_1; CHR_HSCHR19LRC_PGF2_CTG3_1; CHR_HSCHR19LRC_LRC_S_CTG3_1; CHR_HSCHR19LRC_LRC_I_CTG3_1; CHR_HSCHR19LRC_PGF1_CTG3_1; CHR_HSCHR19LRC_COX2_CTG3_1; CHR_HSCHR19_4_CTG3_1; CHR_HSCHR19LRC_COX1_CTG3_1	cell organization and biogenesis;metabolic process;regulation of biological process;transport	cytoplasm;cytosol;membrane;nucleus;ribosome	protein binding;RNA binding;structural molecule activity;translation regulator activity	Pf00163, Pf01479	1.07	0.871	0.893	1.102	1.174	0.791	0.01	115.9	124	101	103.5	127.8	136.1	91.7		609.6	652.2	531.2
FALSE	High	Master Protein	P05155	Plasma protease C1 inhibitor OS=Homo sapiens OX=9606 GN=SERPING1 PE=1 SV=2	0	92.2868	26.6	13	45	13	1	500	55.119	6.55	High	High	High	High	High	High	High	Not Found		710	SERPING1	ENSG00000149131.15	11	coagulation;defense response;metabolic process;regulation of biological process;response to stimulus;transport	extracellular;organelle lumen	enzyme regulator activity;protein binding	Pf00079	1.037	0.944	0.986	1.096	1.096	1.121	0.01	109.9	114	103.7	108.4	120.4	120.5	123.1		6119.6	6345.7	5774.6
FALSE	High	Master Protein	Q9BXR6	Complement factor H-related protein 5 OS=Homo sapiens OX=9606 GN=CFHR5 PE=1 SV=1	0	200.647	51.8453	24	111	23	1	569	64.377	7.06	High	High	High	High	High	High	High	Not Found		81494	CFHR5	ENSG00000134389.9	1	defense response;metabolic process;regulation of biological process;response to stimulus	extracellular	protein binding	Pf00084	1.145	1.176	0.739	0.457	0.493	0.366	0.01	148.8	170.4	175	109.9	68	73.4	54.5		16983.3	19444	19979.2
FALSE	High	Master Protein	P04211	Immunoglobulin lambda variable 7-43 OS=Homo sapiens OX=9606 GN=IGLV7-43 PE=3 SV=2	0	12.8886	15.3846	2	9	1	1	117	12.443	7.03	High	High	High	High	High	High	High	Not Found		28776	IGLV7-43	ENSG00000211652.2; ENSG00000278293.2	22; CHR_HSCHR22_1_CTG3	cellular component movement;metabolic process;regulation of biological process;response to stimulus;transport	extracellular;membrane	catalytic activity	Pf07679, Pf07686	1.058	1.279	1.866	2.075	0.929	0.426	0.01	92.7	98	118.6	172.9	192.3	86.1	39.5		326.2	345	417.4
FALSE	Low	Master Protein	O95467	Neuroendocrine secretory protein 55 OS=Homo sapiens OX=9606 GN=GNAS PE=2 SV=1	0.0769231	1.65896	3.26531	1	1	1	1	245	28.012	5.49	High	High	High	High	High	High	High	Not Found		2778	GNAS	ENSG00000087460.24	20	metabolic process;regulation of biological process;response to stimulus;transport	cytoplasm;cytosol;extracellular;membrane;nucleus	catalytic activity;metal ion binding;nucleotide binding;protein binding;signal transducer activity	Pf06390	0.954	0.946	0.95	0.886	1.774	2.104	0.01	92.9	88.6	87.9	88.3	82.2	164.7	195.4		236.6	225.7	223.8
FALSE	High	Master Protein	Q8TDL5	BPI fold-containing family B member 1 OS=Homo sapiens OX=9606 GN=BPIFB1 PE=1 SV=1	0	18.5886	13.0165	5	8	5	1	484	52.408	7.23	High	High	High	High	High	High	High	Not Found		92747	BPIFB1	ENSG00000125999.10	20	defense response;regulation of biological process;response to stimulus	extracellular		Pf01273, Pf02886	0.973	0.828	1.186	0.659	0.768	0.81	0.01	128.5	125.1	106.4	152.4	84.7	98.7	104.1		1343.5	1307.9	1111.7
FALSE	High	Master Protein	O43707	Alpha-actinin-4 OS=Homo sapiens OX=9606 GN=ACTN4 PE=1 SV=2	0	26.4387	7.35456	6	28	1	1	911	104.788	5.44	High	High	High	High	High	High	High	Not Found		81	ACTN4	ENSG00000282844.1; ENSG00000130402.11	19; CHR_HG26_PATCH	cell organization and biogenesis;cellular component movement;regulation of biological process;response to stimulus;transport	cytoplasm;cytoskeleton;cytosol;extracellular;nucleus;organelle lumen	DNA binding;metal ion binding;protein binding;RNA binding	Pf00307, Pf00435, Pf08726, Pf11971, Pf13499	1.321	1.227	0.965	1.168	1.191	1.336	0.01	97.5	128.8	119.6	94.1	113.9	116.1	130.2		1522.7	2011.5	1867.9
FALSE	High	Master Protein	P01766	Immunoglobulin heavy variable 3-13 OS=Homo sapiens OX=9606 GN=IGHV3-13 PE=1 SV=2	0	60.689	35.3448	3	50	2	1	116	12.498	7.08	High	High	High	High	High	High	High	Not Found		28449	IGHV3-13	ENSG00000211942.3; ENSG00000282286.1	14; CHR_HSCHR14_3_CTG1	cellular component movement;metabolic process;regulation of biological process;response to stimulus;transport	extracellular;membrane	catalytic activity		1.3	1.022	2.181	1.196	1.863	1.809	0.01	77.1	100.3	78.8	168.3	92.3	143.7	139.5		445.9	579.7	455.9
FALSE	High	Master Protein	A0A0C4DH33	Immunoglobulin heavy variable 1-24 OS=Homo sapiens OX=9606 GN=IGHV1-24 PE=3 SV=1	0	146.448	52.9915	4	174	3	1	117	12.816	5.16	High	High	High	High	High	High	High	Not Found		28467	IGHV1-24	ENSG00000211950.2; ENSG00000282284.1	14; CHR_HSCHR14_3_CTG1	cell organization and biogenesis;defense response;metabolic process;regulation of biological process;response to stimulus	extracellular;membrane	protein binding	Pf07686	0.706	0.575	1.285	1.387	0.869	0.695	0.01	122.7	86.7	70.6	157.7	170.3	106.6	85.4		13706.2	9678.6	7880.5
FALSE	High	Master Protein	P35579	Myosin-9 OS=Homo sapiens OX=9606 GN=MYH9 PE=1 SV=4	0	55.3539	9.03061	11	13	11	1	1960	226.392	5.6	High	High	High	High	High	High	High	Not Found		4627	MYH9	ENSG00000100345.20	22	cell differentiation;cell organization and biogenesis;cellular component movement;metabolic process;regulation of biological process;response to stimulus;transport	cytoplasm;cytoskeleton;cytosol;extracellular;membrane;nucleus	catalytic activity;motor activity;nucleotide binding;protein binding;RNA binding;transporter activity	Pf00063, Pf01442, Pf01496, Pf01576, Pf01765, Pf02736, Pf03962, Pf04111, Pf04156, Pf05911, Pf06637, Pf07888, Pf09731, Pf11068, Pf11559, Pf12128, Pf13094	0.956	0.806	0.909	0.81	1.218	1.057	0.01	118.4	113.2	95.4	107.7	95.9	144.2	125.1		1164.7	1113.9	938.9
FALSE	High	Master Protein	P04180	Phosphatidylcholine-sterol acyltransferase OS=Homo sapiens OX=9606 GN=LCAT PE=1 SV=1	0	144.243	28.6364	9	102	9	1	440	49.546	6.11	High	High	High	High	High	High	High	High		3931	LCAT	ENSG00000213398.7	16	cell organization and biogenesis;metabolic process;regulation of biological process;transport	extracellular	catalytic activity;protein binding	Pf02450, Pf06821, Pf12697	1.242	1.157	0.836	0.897	1.049	1.025	5.886	61.1	75.9	70.7	51.1	54.8	64.1	62.7	359.7	9917.9	12313.7	11473.2
FALSE	High	Master Protein	P0DP25	Calmodulin-3 OS=Homo sapiens OX=9606 GN=CALM3 PE=1 SV=1	0	24.3283	32.8859	3	8	3	1	149	16.827	4.22	High	High	High	High	High	High	High	Not Found		808; 805; 801	CALM3; CALM2; CALM1	ENSG00000160014.16; ENSG00000143933.16; ENSG00000198668.10	19; 2; 14	metabolic process;regulation of biological process;response to stimulus;transport	cytoplasm;cytoskeleton;cytosol;extracellular;membrane	catalytic activity;enzyme regulator activity;metal ion binding;protein binding;transporter activity	Pf00036, Pf08726, Pf12763, Pf13202, Pf13405, Pf13499, Pf13833, Pf14658	0.993	0.917	1.06	1.17	1.652	1.792	0.01	93.2	92.6	85.4	98.8	109	154	167		902.2	896.1	826.9
FALSE	High	Master Protein	Q07954	Prolow-density lipoprotein receptor-related protein 1 OS=Homo sapiens OX=9606 GN=LRP1 PE=1 SV=2	0	332.899	21.5009	71	117	71	1	4544	504.276	5.39	High	High	High	High	High	High	High	High		4035	LRP1	ENSG00000123384.13	12	cell proliferation;development;metabolic process;regulation of biological process;response to stimulus;transport	cytoplasm;cytosol;endosome;membrane;nucleus	metal ion binding;protein binding;receptor activity;RNA binding;transporter activity	Pf00057, Pf00058, Pf07645, Pf12662, Pf14670	1.151	1.047	1.173	1.074	1.71	1.651	2.362	71.6	82.4	75	84	77	122.5	118.3	169.2	11513.8	13252.6	12051.5
FALSE	Low	Master Protein	P22466	Galanin peptides OS=Homo sapiens OX=9606 GN=GAL PE=1 SV=3	0.0533333	2.06778	12.1951	1	1	1	1	123	13.294	7.52	High	High	High	High	High	High	High	Not Found		51083	GAL	ENSG00000069482.6	11	defense response;regulation of biological process;response to stimulus;transport	cytoplasm;extracellular;Golgi	protein binding;receptor activity;signal transducer activity	Pf01296, Pf06540	1.399	1.142	1.479	1.187	1.579	2.985	0.01	74.3	103.9	84.8	109.8	88.2	117.2	221.7		169.4	236.9	193.3
FALSE	Low	Master Protein	P62701	40S ribosomal protein S4, X isoform OS=Homo sapiens OX=9606 GN=RPS4X PE=1 SV=2	0.0522648	2.30636	3.80228	1	5	1	1	263	29.579	10.15	High	High	High	High	High	High	High	Not Found		6191	RPS4X	ENSG00000198034.10	X	cell organization and biogenesis;development;metabolic process;regulation of biological process;transport	cytoplasm;cytosol;membrane;ribosome	protein binding;RNA binding;structural molecule activity	Pf00900, Pf08071	1.169	1.253	0.978	1.082	1.167	1.165	0.01	102.4	119.7	128.2	100.2	110.8	119.5	119.2		871.5	1019.1	1091.7
FALSE	High	Master Protein	P02774	Vitamin D-binding protein OS=Homo sapiens OX=9606 GN=GC PE=1 SV=2	0	280.251	72.1519	32	129	32	1	474	52.883	5.45	High	High	High	High	High	High	High	High										1.104	0.948	1.593	0.944	1.184	1.164	0.923	90.3	99.7	85.6	143.8	85.3	106.9	105.1	83.4	16529.3	18241.8	15662
FALSE	Medium	Master Protein	Q02809	Procollagen-lysine,2-oxoglutarate 5-dioxygenase 1 OS=Homo sapiens OX=9606 GN=PLOD1 PE=1 SV=2	0.0214765	4.1193	2.20083	1	1	1	1	727	83.497	6.95	High	High	High	High	High	High	Not Found	Not Found		5351	PLOD1	ENSG00000083444.16	1	metabolic process;response to stimulus	endoplasmic reticulum;membrane	catalytic activity;metal ion binding;protein binding	Pf03171	1.157	0.819	1.054	0.907	1.067	0.01	0.01	133.2	154.2	109.2	140.5	120.8	142.2			28.7	33.2	23.5
FALSE	Low	Master Protein	Q5TC79	Zinc finger and BTB domain-containing protein 37 OS=Homo sapiens OX=9606 GN=ZBTB37 PE=2 SV=1	0.096976	1.51371	4.57256	1	2	1	1	503	56.02	6.77	High	High	High	High	High	High	Not Found	Not Found		84614	ZBTB37	ENSG00000185278.15	1	metabolic process;regulation of biological process	nucleus	DNA binding;metal ion binding;protein binding	Pf00096, Pf00651, Pf13465, Pf13894	0.757	1.354	1.001	0.577	0.936	0.01	0.01	142.2	107.7	192.6	142.3	82.1	133.1			45.9	34.8	62.2
FALSE	High	Master Protein	P01042	Kininogen-1 OS=Homo sapiens OX=9606 GN=KNG1 PE=1 SV=2	0	349.032	38.0435	27	253	27	1	644	71.912	6.81	High	High	High	High	High	High	High	High		3827	KNG1	ENSG00000113889.11	3	cellular homeostasis;coagulation;defense response;metabolic process;regulation of biological process;response to stimulus;transport	extracellular;membrane;organelle lumen	enzyme regulator activity;metal ion binding;protein binding	Pf00031	1.229	0.966	1.042	1.338	1.17	1.116	1.491	85.5	105.2	82.6	89.1	114.4	100.1	95.4	127.6	26692.9	32815.3	25786.2
FALSE	High	Master Protein	Q6UWP8	Suprabasin OS=Homo sapiens OX=9606 GN=SBSN PE=1 SV=2	0.00470219	7.79936	6.10169	1	2	1	1	590	60.505	7.01	High	High	High	High	High	High	Not Found	Not Found		374897	SBSN	ENSG00000189001.10	19		extracellular			1.223	0.82	1.149	1.067	0.863	0.01	0.01	130.7	159.8	107.2	150.1	139.5	112.7			196.4	240.3	161.1
FALSE	High	Master Protein	P35916	Vascular endothelial growth factor receptor 3 OS=Homo sapiens OX=9606 GN=FLT4 PE=1 SV=3	0	14.1404	3.74175	3	3	3	1	1363	152.66	6.3	High	High	High	High	High	High	High	Not Found		2324	FLT4	ENSG00000037280.15	5	metabolic process;regulation of biological process;response to stimulus	cytoplasm;extracellular;membrane;nucleus	catalytic activity;nucleotide binding;protein binding;receptor activity;signal transducer activity	Pf00047, Pf00069, Pf07679, Pf07686, Pf07714, Pf13895, Pf13927	1.14	0.945	1.209	0.87	1.455	1.377	0.01	100	114	94.5	121	87.1	145.6	137.7		316.7	361	299.3
FALSE	High	Master Protein	P58166	Inhibin beta E chain OS=Homo sapiens OX=9606 GN=INHBE PE=1 SV=1	0.00865801	5.21902	5.71429	2	3	2	1	350	38.537	9.25	High	High	High	High	High	High	High	Not Found		83729	INHBE	ENSG00000139269.2	12	regulation of biological process;response to stimulus	extracellular	protein binding	Pf00019, Pf00688	1.267	1.305	1.031	1.334	1.283	1.217	0.01	94.8	120.1	123.7	97.7	126.4	121.7	115.4		443.8	562.4	579.2
FALSE	High	Master Protein	P02751	Fibronectin OS=Homo sapiens OX=9606 GN=FN1 PE=1 SV=5	0	4060.78	65.8054	130	6373	130	1	2477	272.15	5.5	High	High	High	High	High	High	High	High										1.178	1.178	0.974	1.038	1.128	1.12	1.248	90.3	106.3	106.3	87.9	93.7	101.8	101.1	112.7	574492	676737	676681
FALSE	Medium	Master Protein	Q9Y6C2	EMILIN-1 OS=Homo sapiens OX=9606 GN=EMILIN1 PE=1 SV=3	0.0166436	4.43806	1.27953	1	1	1	1	1016	106.629	5.17	High	High	High	High	High	High	Not Found	Not Found		11117	EMILIN1	ENSG00000138080.13	2	cell organization and biogenesis;cellular component movement	extracellular	protein binding;structural molecule activity	Pf00386, Pf07546	1.055	1.116	1.094	1.107	1.272	0.01	0.01	120.4	127	134.4	131.8	133.2	153.2			57.9	61.1	64.7
FALSE	High	Master Protein	P22692	Insulin-like growth factor-binding protein 4 OS=Homo sapiens OX=9606 GN=IGFBP4 PE=1 SV=2	0	26.9681	22.4806	5	12	5	1	258	27.915	7.15	High	High	High	High	High	High	High	Not Found		3487	IGFBP4	ENSG00000141753.6	17	cell proliferation;defense response;metabolic process;regulation of biological process;response to stimulus	extracellular;organelle lumen	protein binding	Pf00086, Pf00219	1.262	1.175	1.11	1.003	0.82	0.676	0.01	113.6	143.3	133.4	126.1	113.9	93.1	76.7		1353.7	1708.6	1590.7
FALSE	High	Master Protein	Q13214	Semaphorin-3B OS=Homo sapiens OX=9606 GN=SEMA3B PE=1 SV=1	0.00174825	10.0962	4.00534	2	2	2	1	749	83.069	8.91	High	High	High	High	High	High	High	Not Found		7869	SEMA3B	ENSG00000012171.19	3	cell communication;cellular component movement;response to stimulus	endoplasmic reticulum;extracellular;membrane	protein binding	Pf01403, Pf01437	0.95	0.926	1.08	0.907	0.988	0.539	0.01	125.2	118.9	115.9	135.2	113.6	123.7	67.5		257.7	244.7	238.5
FALSE	High	Master Protein	A0A0C4DH35	Probable non-functional immunoglobulin heavy variable 3-35 OS=Homo sapiens OX=9606 GN=IGHV3-35 PE=5 SV=1	0.00174825	10.4521	18.8034	2	6	2	1	117	12.802	7.88	High	High	High	High	High	High	High	Not Found		28432	IGHV3-35	ENSG00000282104.1; ENSG00000211957.2	14; CHR_HSCHR14_3_CTG1	cell organization and biogenesis;defense response;metabolic process;regulation of biological process;response to stimulus		protein binding		1.155	1.195	0.849	0.743	0.683	0.754	0.01	125.4	144.8	149.9	106.5	93.2	85.6	94.6		890.6	1028.3	1064.4
FALSE	High	Master Protein	P06276	Cholinesterase OS=Homo sapiens OX=9606 GN=BCHE PE=1 SV=1	0	29.5405	17.4419	7	9	7	1	602	68.374	7.42	High	High	High	High	High	High	High	Not Found		590	BCHE	ENSG00000114200.9	3	cell differentiation;metabolic process;regulation of biological process;response to stimulus	endoplasmic reticulum;extracellular;membrane;organelle lumen	catalytic activity;protein binding	Pf00135, Pf07859, Pf08674	1.079	1.155	0.837	0.724	1.045	0.986	0.01	117.2	126.5	135.4	98.1	84.9	122.4	115.6		915.6	988.2	1057.6
FALSE	High	Master Protein	P54802	Alpha-N-acetylglucosaminidase OS=Homo sapiens OX=9606 GN=NAGLU PE=1 SV=2	0	22.6026	10.2288	5	7	5	1	743	82.214	6.65	High	High	High	High	High	High	High	Not Found		4669	NAGLU	ENSG00000108784.9	17	cell organization and biogenesis;metabolic process;response to stimulus	organelle lumen;vacuole	catalytic activity	Pf05089, Pf12971, Pf12972	0.962	0.924	0.971	0.802	1.243	0.456	0.01	125.8	121	116.3	122.1	100.9	156.4	57.4		338.7	325.7	313.1
FALSE	Medium	Master Protein	Q504Y2	Extracellular tyrosine-protein kinase PKDCC OS=Homo sapiens OX=9606 GN=PKDCC PE=2 SV=2	0.0393795	2.71175	2.0284	1	1	1	1	493	54.097	8.41	High	High	High	High	High	High	High	Not Found		91461	PKDCC	ENSG00000162878.12	2	cell differentiation;development;metabolic process;regulation of biological process;transport	extracellular;Golgi	catalytic activity;nucleotide binding	Pf00069, Pf07714, Pf12260	1.195	1.091	1.284	1.199	1.229	1.78	0.01	91.1	108.9	99.4	117	109.3	112	162.2		69.4	82.9	75.7
FALSE	High	Master Protein	A0A0C4DH36	Probable non-functional immunoglobulin heavy variable 3-38 OS=Homo sapiens OX=9606 GN=IGHV3-38 PE=5 SV=1	0.00470219	7.6898	9.48276	1	5	1	1	116	12.75	9.25	High	High	High	High	High	High	Not Found	Not Found				ENSG00000282425.1; ENSG00000211958.2	CHR_HSCHR14_3_CTG1; 14	cell organization and biogenesis;defense response;metabolic process;regulation of biological process;response to stimulus		protein binding		1.059	1.538	0.967	0.717	0.911	0.01	0.01	129.2	136.8	198.7	124.9	92.6	117.7			308.1	326.2	473.9
FALSE	High	Master Protein	Q96NZ9	Proline-rich acidic protein 1 OS=Homo sapiens OX=9606 GN=PRAP1 PE=1 SV=2	0	13.755	35.7616	3	8	3	1	151	17.197	5.36	High	High	High	High	High	High	High	Not Found		118471	PRAP1	ENSG00000165828.14	10		extracellular	protein binding	Pf15314	1.061	1.154	1.195	1.11	1.431	1.296	0.01	97	103	111.9	115.9	107.7	138.8	125.7		586.6	622.7	676.7
FALSE	High	Master Protein	Q8NBJ4	Golgi membrane protein 1 OS=Homo sapiens OX=9606 GN=GOLM1 PE=1 SV=1	0	12.0876	5.98504	2	3	2	1	401	45.306	4.97	High	High	High	High	High	High	High	Not Found		51280	GOLM1	ENSG00000135052.16	9	cell organization and biogenesis;metabolic process;regulation of biological process	Golgi;membrane;organelle lumen	protein binding		1.005	1.005	1.243	1.093	2.051	2.459	0.01	81.2	81.6	81.6	100.9	88.7	166.5	199.6		478.6	481.1	481
FALSE	High	Master Protein	P25788	Proteasome subunit alpha type-3 OS=Homo sapiens OX=9606 GN=PSMA3 PE=1 SV=2	0.00726744	5.30892	10.9804	3	3	3	1	255	28.415	5.33	High	High	High	High	High	High	High	Not Found		5684	PSMA3	ENSG00000100567.12	14	metabolic process;regulation of biological process;response to stimulus;transport	cytoplasm;cytosol;nucleus;proteasome	catalytic activity;nucleotide binding;protein binding	Pf00227, Pf10584	1.339	1.138	1.857	1.094	1.139	0.722	0.01	96.5	129.2	109.9	179.2	105.6	110	69.7		229.8	307.6	261.6
FALSE	High	Master Protein	P60709	Actin, cytoplasmic 1 OS=Homo sapiens OX=9606 GN=ACTB PE=1 SV=1	0	200.178	59.4667	15	160	6	1	375	41.71	5.48	High	High	High	High	High	High	High	Not Found		60	ACTB	ENSG00000075624.13	7	cell organization and biogenesis;cellular component movement;metabolic process;regulation of biological process;response to stimulus	cytoplasm;cytoskeleton;cytosol;membrane;nucleus	DNA binding;nucleotide binding;protein binding;structural molecule activity	Pf00022	1.191	1.017	1.25	0.977	1.174	1.219	0.01	102.2	121.7	103.9	127.8	99.9	120	124.6		16792.7	19996.4	17071.9
FALSE	High	Master Protein	P07195	L-lactate dehydrogenase B chain OS=Homo sapiens OX=9606 GN=LDHB PE=1 SV=2	0	12.9286	5.98802	1	6	1	1	334	36.615	6.05	High	High	High	High	High	High	High	Not Found		3945	LDHB	ENSG00000111716.12	12	metabolic process	cytoplasm;cytosol;membrane;mitochondrion	catalytic activity;nucleotide binding;protein binding	Pf00056, Pf02866	1.4	1.448	1.135	1.201	1.345	0.496	0.01	99.7	139.5	144.3	113.1	119.7	134.1	49.5		147.7	206.8	213.8
FALSE	High	Master Protein	P07358	Complement component C8 beta chain OS=Homo sapiens OX=9606 GN=C8B PE=1 SV=3	0	425.958	55.8376	29	289	29	1	591	67.003	8.13	High	High	High	High	High	High	High	High		732	C8B		1	defense response;metabolic process;regulation of biological process;response to stimulus	extracellular;membrane	protein binding	Pf00057, Pf01823	0.956	0.927	1.019	0.91	1.046	1.071	0.87	102.6	98	95.1	104.5	93.4	107.2	109.9	89.3	33532.8	32050.2	31089.5
FALSE	High	Master Protein	P22352	Glutathione peroxidase 3 OS=Homo sapiens OX=9606 GN=GPX3 PE=1 SV=2	0	115.138	55.3097	10	146	10	1	226	25.537	8.13	High	High	High	High	High	High	High	High		2878	GPX3	ENSG00000211445.11	5	cell organization and biogenesis;metabolic process;response to stimulus	extracellular	antioxidant activity;catalytic activity;protein binding	Pf00255	1.031	1.111	0.891	1.257	1.036	0.96	1.126	95.1	98	105.7	84.7	119.6	98.5	91.3	107.1	15901.4	16387.6	17672.4
FALSE	High	Master Protein	Q6E0U4	Dermokine OS=Homo sapiens OX=9606 GN=DMKN PE=1 SV=3	0	13.0314	9.45378	4	6	4	1	476	47.054	7.28	High	High	High	High	High	High	High	Not Found		93099	DMKN	ENSG00000161249.20	19		extracellular	protein binding		1.313	0.868	1.028	1.19	1.059	0.92	0.01	108.4	142.4	94.1	111.4	129	114.8	99.8		645.7	847.9	560.6
FALSE	High	Master Protein	P01880	Immunoglobulin heavy constant delta OS=Homo sapiens OX=9606 GN=IGHD PE=1 SV=3	0.00174825	10.0507	9.11458	3	3	3	1	384	42.326	8.12	High	High	High	High	High	High	High	Not Found		3495	IGHD	ENSG00000211898.7	14	cell organization and biogenesis;defense response;metabolic process;regulation of biological process;response to stimulus	extracellular;membrane	protein binding	Pf00047, Pf07654	1.372	1.112	1.071	0.94	0.93	1.239	0.01	104.4	143.2	116.1	111.8	98.1	97.1	129.4		364.3	499.9	405.2
FALSE	High	Master Protein	A0A075B6K5	Immunoglobulin lambda variable 3-9 OS=Homo sapiens OX=9606 GN=IGLV3-9 PE=3 SV=1	0	38.6713	33.0435	3	25	3	1	115	12.324	7.39	High	High	High	High	High	High	High	Not Found		28804	IGLV3-9	ENSG00000211670.2	22	response to stimulus	extracellular;membrane		Pf00047, Pf07679, Pf07686	0.813	0.717	0.894	1.086	0.772	0.726	0.01	133.1	108.2	95.5	119.1	144.6	102.7	96.7		3633.5	2954.1	2606.2
FALSE	High	Master Protein	P24593	Insulin-like growth factor-binding protein 5 OS=Homo sapiens OX=9606 GN=IGFBP5 PE=1 SV=1	0.00343053	9.05	15.0735	4	4	4	1	272	30.55	8.21	High	High	High	High	High	High	High	Not Found		3488	IGFBP5	ENSG00000115461.4	2	cell differentiation;cell proliferation;metabolic process;regulation of biological process;response to stimulus	extracellular;organelle lumen	protein binding	Pf00086, Pf00219	1.092	1.112	0.873	0.804	1.052	1.109	0.01	113.6	124.1	126.3	99.2	91.4	119.5	125.9		567.5	619.6	630.8
FALSE	High	Master Protein	P67936	Tropomyosin alpha-4 chain OS=Homo sapiens OX=9606 GN=TPM4 PE=1 SV=3	0	21.2297	29.4355	7	10	4	1	248	28.504	4.69	High	High	High	High	High	High	High	Not Found		7171	TPM4	ENSG00000167460.14	19	cell differentiation;cell organization and biogenesis;cellular component movement	cytoplasm;cytoskeleton;cytosol;membrane	metal ion binding;protein binding;structural molecule activity	Pf00261, Pf12718	0.72	0.593	0.602	0.686	1.027	1.01	0.01	141.9	102.1	84.1	85.4	97.3	145.8	143.3		1998.2	1438.1	1184.2
FALSE	High	Master Protein	Q92626	Peroxidasin homolog OS=Homo sapiens OX=9606 GN=PXDN PE=1 SV=2	0	21.4304	8.1812	7	7	7	1	1479	165.17	7.17	High	High	High	High	High	High	High	Not Found		7837	PXDN	ENSG00000130508.10	2	cell organization and biogenesis;metabolic process;regulation of biological process;response to stimulus	endoplasmic reticulum;extracellular	antioxidant activity;catalytic activity;metal ion binding;protein binding;structural molecule activity	Pf00047, Pf00093, Pf03098, Pf05825, Pf07679, Pf07686, Pf08205, Pf12799, Pf13855, Pf13895, Pf13927	1.225	1.028	0.933	0.909	1.004	1.189	0.01	109.8	134.4	112.8	102.4	99.8	110.2	130.5		733.4	898.2	753.6
FALSE	High	Master Protein	P11597	Cholesteryl ester transfer protein OS=Homo sapiens OX=9606 GN=CETP PE=1 SV=2	0	49.2413	23.7323	10	17	10	1	493	54.721	6.09	High	High	High	High	High	High	High	Not Found		1071	CETP	ENSG00000087237.10	16	cell organization and biogenesis;metabolic process;regulation of biological process;transport	extracellular	transporter activity	Pf01273, Pf02886	1.129	1.172	0.95	0.742	0.821	0.618	0.01	124.4	140.4	145.8	118.1	92.3	102.1	76.9		1648.4	1861.1	1931.8
FALSE	Low	Master Protein	P98066	Tumor necrosis factor-inducible gene 6 protein OS=Homo sapiens OX=9606 GN=TNFAIP6 PE=1 SV=2	0.0769231	1.64111	7.22022	1	1	1	1	277	31.183	6.79	High	High	High	High	High	High	Not Found	Not Found		7130	TNFAIP6	ENSG00000123610.4	2	cell communication;defense response;regulation of biological process;response to stimulus;transport	extracellular	protein binding	Pf00193, Pf00431	0.862	0.706	0.815	0.627	1.056	0.01	0.01	157.9	136.1	111.5	128.6	99	166.8			35.3	30.4	24.9
FALSE	High	Master Protein	Q92896	Golgi apparatus protein 1 OS=Homo sapiens OX=9606 GN=GLG1 PE=1 SV=2	0	25.1621	6.53096	5	6	5	1	1179	134.464	6.9	High	High	High	High	High	High	High	Not Found		2734	GLG1	ENSG00000090863.11	16	cellular component movement;regulation of biological process	Golgi;membrane	protein binding	Pf00839	0.742	0.794	0.834	0.844	1.033	0.879	0.01	130.6	96.9	103.6	108.9	110.2	134.9	114.8		724.1	537.3	574.6
FALSE	High	Master Protein	P02776	Platelet factor 4 OS=Homo sapiens OX=9606 GN=PF4 PE=1 SV=2	0	95.3319	46.5347	6	95	2	1	101	10.838	8.62	High	High	High	High	High	High	High	High		5196	PF4	ENSG00000163737.3	4	cellular component movement;defense response;regulation of biological process;response to stimulus;transport	cytoplasm;extracellular;organelle lumen	protein binding	Pf00048	0.498	0.731	0.859	0.851	1.215	1.23	0.72	112.6	56.1	82.3	96.8	95.9	136.8	138.5	81	17514.7	8721.5	12808.1
FALSE	High	Master Protein	P01704	Immunoglobulin lambda variable 2-14 OS=Homo sapiens OX=9606 GN=IGLV2-14 PE=1 SV=2	0.00470219	7.70131	13.3333	1	5	1	1	120	12.589	6.49	High	High	High	High	High	High	High	Not Found		28815	IGLV2-14	ENSG00000211666.2	22	cellular component movement;metabolic process;regulation of biological process;response to stimulus;transport	extracellular;membrane	catalytic activity	Pf07679, Pf07686	0.852	1.004	0.593	0.455	0.56	0.437	0.01	163.2	139	163.9	96.8	74.3	91.4	71.4		1809.5	1541.2	1816.9
FALSE	Medium	Master Protein	Q12841	Follistatin-related protein 1 OS=Homo sapiens OX=9606 GN=FSTL1 PE=1 SV=1	0.0274151	3.50696	3.57143	1	2	1	1	308	34.963	5.52	High	High	High	High	High	High	High	Not Found		11167	FSTL1	ENSG00000163430.11	3	metabolic process;regulation of biological process;response to stimulus;transport	extracellular;membrane;organelle lumen	metal ion binding;protein binding;transporter activity	Pf00050, Pf03137, Pf07648, Pf13499	0.813	0.764	0.922	0.653	1.384	1.42	0.01	115	93.5	87.9	106.1	75.1	159.1	163.3		396.9	322.6	303.3
FALSE	High	Master Protein	P51693	Amyloid-like protein 1 OS=Homo sapiens OX=9606 GN=APLP1 PE=1 SV=3	0	76.8688	21.5385	11	28	11	1	650	72.131	5.8	High	High	High	High	High	High	High	High		333	APLP1		19	cell death;regulation of biological process;response to stimulus;transport	cytoplasm;membrane	metal ion binding;protein binding	Pf02177, Pf10515, Pf12924, Pf12925	1.272	1.08	1.254	1.055	0.906	1	18.296	30.9	39.4	33.4	38.8	32.6	28	30.9	565.9	3589.4	4566.3	3878.2
FALSE	High	Master Protein	Q8NDA2	Hemicentin-2 OS=Homo sapiens OX=9606 GN=HMCN2 PE=2 SV=3	0	11.6819	0.889504	3	3	3	1	5059	541.639	5.87	High	High	High	High	High	High	High	Not Found		256158	HMCN2	ENSG00000148357.16	9	regulation of biological process;response to stimulus	extracellular	metal ion binding;protein binding	Pf00047, Pf07474, Pf07645, Pf07679, Pf07686, Pf08205, Pf12662, Pf12947, Pf13519, Pf13895, Pf13927, Pf14670	1.212	1.044	1.215	1.038	1.159	1.206	0.01	101.6	123.2	106.1	123.4	105.5	117.8	122.5		300.8	364.7	314
FALSE	High	Master Protein	Q02818	Nucleobindin-1 OS=Homo sapiens OX=9606 GN=NUCB1 PE=1 SV=4	0	80.7981	40.3471	14	39	14	1	461	53.846	5.25	High	High	High	High	High	High	High	Not Found		4924	NUCB1	ENSG00000104805.15	19	metabolic process;regulation of biological process;response to stimulus	cytoplasm;endoplasmic reticulum;endosome;extracellular;Golgi;membrane;nucleus;organelle lumen	DNA binding;metal ion binding;protein binding		0.97	1.122	1.13	0.886	1.261	1.268	0.01	104.8	101.6	117.5	118.4	92.8	132.1	132.9		4217.2	4090.1	4731.4
FALSE	High	Master Protein	Q8WXD2	Secretogranin-3 OS=Homo sapiens OX=9606 GN=SCG3 PE=1 SV=3	0	51.2212	33.9744	10	17	10	1	468	52.973	5.03	High	High	High	High	High	High	High	Not Found		29106	SCG3	ENSG00000104112.8	15	metabolic process;transport	extracellular;membrane;organelle lumen	RNA binding	Pf15467	1.374	0.988	1.435	1.094	1.061	0.785	0.01	103.4	142.1	102.1	148.3	113.1	109.7	81.2		1927.3	2648.7	1904
FALSE	High	Master Protein	Q9UBX1	Cathepsin F OS=Homo sapiens OX=9606 GN=CTSF PE=1 SV=1	0	30.1186	23.1405	8	10	8	1	484	53.332	8.22	High	High	High	High	High	High	High	Not Found		8722	CTSF	ENSG00000174080.10	11	metabolic process	organelle lumen;vacuole	catalytic activity	Pf00112, Pf03051, Pf08246	1.261	1.07	1.167	0.981	1.126	1.049	0.01	104.5	131.8	111.8	122	102.5	117.7	109.6		975.3	1229.6	1043.2
FALSE	High	Master Protein	P25311	Zinc-alpha-2-glycoprotein OS=Homo sapiens OX=9606 GN=AZGP1 PE=1 SV=2	0	11.5284	16.1074	4	5	4	1	298	34.237	6.05	High	High	High	High	High	High	High	Not Found		563	AZGP1	ENSG00000160862.12	7	metabolic process;regulation of biological process;response to stimulus;transport	extracellular;membrane;nucleus	catalytic activity;protein binding;transporter activity	Pf00129, Pf07654	1.316	1.478	1.241	1.163	1.14	1.155	0.01	94.2	124	139.3	116.9	109.5	107.4	108.8		427.7	562.9	632.3
FALSE	High	Master Protein	Q71U36	Tubulin alpha-1A chain OS=Homo sapiens OX=9606 GN=TUBA1A PE=1 SV=1	0	52.2818	32.816	10	13	4	1	451	50.104	5.06	High	High	High	High	High	High	High	Not Found		7846	TUBA1A	ENSG00000167552.13	12	cell division;cell organization and biogenesis;regulation of biological process;transport	cytoplasm;cytoskeleton;cytosol;endosome;membrane;nucleus	catalytic activity;nucleotide binding;protein binding;structural molecule activity	Pf00091, Pf03953	1.062	0.931	0.912	0.924	1.322	1.413	0.01	105.8	112.3	98.5	96.4	97.7	139.9	149.4		1510.7	1604	1407
FALSE	High	Master Protein	P49908	Selenoprotein P OS=Homo sapiens OX=9606 GN=SELENOP PE=1 SV=3	0	45.7079	14.4357	6	30	6	1	381	43.156	7.87	High	High	High	High	High	High	High	Not Found		6414	SEPP1; SELENOP	ENSG00000250722.5	5	metabolic process;reproduction;response to stimulus;transport	extracellular;organelle lumen		Pf04592, Pf04593	1.087	0.878	0.767	1.059	1.007	1.001	0.01	117.7	127.9	103.4	90.2	124.6	118.4	117.8		4452.6	4841.7	3911.1
FALSE	High	Master Protein	P11142	Heat shock cognate 71 kDa protein OS=Homo sapiens OX=9606 GN=HSPA8 PE=1 SV=1	0	26.6277	8.97833	5	14	2	1	646	70.854	5.52	High	High	High	High	High	High	High	Not Found		3312	HSPA8	ENSG00000109971.13	11	cell communication;cell organization and biogenesis;metabolic process;regulation of biological process;response to stimulus;transport	cytoplasm;cytosol;endosome;extracellular;membrane;nucleus;organelle lumen;spliceosomal complex	catalytic activity;nucleotide binding;protein binding;RNA binding	Pf00012, Pf02463, Pf06723	1.205	1.107	1.064	0.89	0.983	0.933	0.01	111.4	134.2	123.3	118.5	99.2	109.5	103.9		239.9	289	265.4
FALSE	High	Master Protein	P06396	Gelsolin OS=Homo sapiens OX=9606 GN=GSN PE=1 SV=1	0	489.542	60.8696	37	252	37	1	782	85.644	6.28	High	High	High	High	High	High	High	Not Found		2934	GSN	ENSG00000148180.19	9	cell death;cell organization and biogenesis;metabolic process;regulation of biological process;response to stimulus;transport	cytoplasm;cytoskeleton;cytosol;extracellular;membrane;nucleus;organelle lumen	metal ion binding;protein binding	Pf00626	0.959	1.002	0.996	0.761	1.053	1.058	0.01	117.2	112.4	117.4	116.6	89.1	123.4	124		32603.5	31266.8	32664.3
FALSE	High	Master Protein	P34096	Ribonuclease 4 OS=Homo sapiens OX=9606 GN=RNASE4 PE=1 SV=3	0	65.3635	53.7415	8	30	8	1	147	16.829	9.03	High	High	High	High	High	High	High	Not Found		6038	RNASE4	ENSG00000258818.3	14	metabolic process	extracellular	catalytic activity	Pf00074	1.043	1.088	1.293	1.161	1.298	1.355	0.01	97.1	101.3	105.7	125.6	112.7	126.1	131.5		3008.7	3137.8	3273.9
FALSE	High	Master Protein	P06681	Complement C2 OS=Homo sapiens OX=9606 GN=C2 PE=1 SV=2	0	99.9901	32.9787	21	37	21	1	752	83.214	7.42	High	High	High	High	High	High	High	Not Found		717	C2	ENSG00000231543.9; ENSG00000204364.10; ENSG00000226560.10; ENSG00000235696.8; ENSG00000166278.14; ENSG00000235017.9; ENSG00000206372.11	6; CHR_HSCHR6_MHC_DBB_CTG1; CHR_HSCHR6_MHC_MANN_CTG1; CHR_HSCHR6_MHC_MCF_CTG1; CHR_HSCHR6_MHC_SSTO_CTG1; CHR_HSCHR6_MHC_COX_CTG1; CHR_HSCHR6_MHC_QBL_CTG1	defense response;metabolic process;regulation of biological process;response to stimulus	extracellular	catalytic activity;metal ion binding;protein binding	Pf00084, Pf00089, Pf00092, Pf09342, Pf13519	0.933	0.872	1.092	1.114	1.178	1.202	0.01	108.2	101	94.4	118.2	120.6	127.5	130.1		4938.5	4607.5	4305.3
FALSE	High	Master Protein	P07998	Ribonuclease pancreatic OS=Homo sapiens OX=9606 GN=RNASE1 PE=1 SV=4	0.00174825	10.4405	9.61538	2	5	2	1	156	17.633	8.79	High	High	High	High	High	High	High	Not Found		6035	RNASE1	ENSG00000129538.13	14	defense response;metabolic process;response to stimulus	extracellular	catalytic activity;protein binding	Pf00074	1.223	1.226	2.142	1.414	1.451	1.484	0.01	80.5	98.5	98.7	172.4	113.8	116.7	119.4		574.8	703.2	704.8
FALSE	High	Master Protein	A0A0C4DH34	Immunoglobulin heavy variable 4-28 OS=Homo sapiens OX=9606 GN=IGHV4-28 PE=3 SV=1	0.00343053	9.32243	26.4957	3	7	2	1	117	13.116	9.29	High	High	High	High	High	High	High	Not Found		28400	IGHV4-28	ENSG00000282726.1; ENSG00000211952.3	14; CHR_HSCHR14_3_CTG1	cell organization and biogenesis;defense response;metabolic process;regulation of biological process;response to stimulus	extracellular;membrane	protein binding		1.167	0.696	0.626	0.539	0.972	1.059	0.01	132	154	92	82.6	71.2	128.3	139.8		550.3	642	383.2
FALSE	Medium	Master Protein	Q9UEW3	Macrophage receptor MARCO OS=Homo sapiens OX=9606 GN=MARCO PE=1 SV=1	0.0166436	4.67101	3.07692	1	1	1	1	520	52.625	8.78	High	High	High	High	High	High	High	Not Found		8685	MARCO	ENSG00000019169.10	2	defense response;regulation of biological process;response to stimulus;transport	membrane	protein binding;receptor activity;signal transducer activity	Pf00530	0.978	0.816	0.966	0.743	0.755	1.058	0.01	126.7	123.9	103.4	122.4	94.2	95.6	134		116.8	114.2	95.3
FALSE	High	Master Protein	O14791	Apolipoprotein L1 OS=Homo sapiens OX=9606 GN=APOL1 PE=1 SV=5	0	135.172	36.9347	17	93	17	1	398	43.947	5.81	High	High	High	High	High	High	High	Not Found		8542	APOL1	ENSG00000100342.20	22	defense response;metabolic process;response to stimulus;transport	extracellular;organelle lumen	protein binding;transporter activity	Pf05461	1.031	1.018	0.939	0.897	0.832	0.861	0.01	121.6	125.4	123.8	114.2	109.1	101.2	104.6		13736.2	14168.4	13986.9
FALSE	High	Master Protein	P01023	Alpha-2-macroglobulin OS=Homo sapiens OX=9606 GN=A2M PE=1 SV=3	0	761.607	57.9376	62	413	55	1	1474	163.188	6.46	High	High	High	High	High	High	High	High		2	A2M	ENSG00000175899.14	12	cell differentiation;cell organization and biogenesis;metabolic process;regulation of biological process;response to stimulus;transport	cytosol;extracellular;organelle lumen	enzyme regulator activity;protein binding	Pf00207, Pf01835, Pf07677, Pf07678, Pf07703, Pf10569, Pf11974, Pf13249	1.11	1.319	1.012	0.966	1.423	1.453	0.434	91.8	101.9	121.1	92.8	88.6	130.6	133.4	39.9	42755.1	47470.4	56404.2
FALSE	High	Master Protein	P28799	Progranulin OS=Homo sapiens OX=9606 GN=GRN PE=1 SV=2	0	13.3306	7.08263	3	4	3	1	593	63.5	6.83	High	High	High	High	High	High	High	Not Found		2896	GRN	ENSG00000030582.17	17	regulation of biological process;response to stimulus;transport	endoplasmic reticulum;endosome;extracellular;organelle lumen;vacuole	protein binding;RNA binding	Pf00396	0.854	0.683	0.848	0.75	0.851	0.921	0.01	135.4	115.7	92.5	114.9	101.6	115.3	124.7		515.5	440.3	352.2
FALSE	High	Master Protein	P49913	Cathelicidin antimicrobial peptide OS=Homo sapiens OX=9606 GN=CAMP PE=1 SV=1	0	22.3281	24.7059	5	13	5	1	170	19.289	9.41	High	High	High	High	High	High	High	Not Found		820	CAMP		3	defense response;regulation of biological process;response to stimulus;transport	extracellular;organelle lumen	protein binding	Pf00666, Pf12153	0.834	0.881	0.654	0.58	0.772	0.851	0.01	143.6	119.7	126.5	94	83.3	110.8	122.2		3192.5	2661.4	2812.2
FALSE	High	Master Protein	P20062	Transcobalamin-2 OS=Homo sapiens OX=9606 GN=TCN2 PE=1 SV=3	0.00470219	7.84089	7.25995	3	3	3	1	427	47.505	7.01	High	High	High	High	High	High	High	Not Found		6948	TCN2	ENSG00000185339.8	22	metabolic process;transport	endosome;extracellular;organelle lumen	metal ion binding;protein binding	Pf01122, Pf14478	1.112	0.982	1.132	0.596	0.696	0.632	0.01	130.1	144.6	127.8	147.3	77.5	90.5	82.3		555.3	617.3	545.5
FALSE	High	Master Protein	Q07020	60S ribosomal protein L18 OS=Homo sapiens OX=9606 GN=RPL18 PE=1 SV=2	0.00470219	7.3231	7.44681	1	3	1	1	188	21.621	11.72	High	High	High	High	High	High	High	Not Found		6141	RPL18	ENSG00000063177.12	19	cell organization and biogenesis;metabolic process;transport	cytoplasm;cytosol;endoplasmic reticulum;membrane;nucleus;ribosome	RNA binding;structural molecule activity	Pf00828	0.931	0.78	0.932	1.033	0.771	1.121	0.01	121.8	113.4	95	113.5	125.8	93.9	136.5		492.3	458.2	384.1
FALSE	High	Master Protein	P0CG39	POTE ankyrin domain family member J OS=Homo sapiens OX=9606 GN=POTEJ PE=3 SV=1	0	22.5777	5.49133	4	8	1	1	1038	117.315	5.97	High	High	High	High	High	High	High	Not Found		653781	POTEJ	ENSG00000222038.3	2			protein binding	Pf00022, Pf00023, Pf12796, Pf13606, Pf13637, Pf13857, Pf14915	1.015	0.944	1.139	1.085	0.984	1.748	0.01	101.1	102.6	95.4	115.2	109.6	99.5	176.7		92.7	94.2	87.5
FALSE	Medium	Master Protein	P60953	Cell division control protein 42 homolog OS=Homo sapiens OX=9606 GN=CDC42 PE=1 SV=2	0.0358467	3.08666	8.90052	1	1	1	1	191	21.245	6.55	High	High	High	High	High	High	Not Found	Not Found		998	CDC42	ENSG00000070831.15	1	cell communication;cell differentiation;cell division;cell organization and biogenesis;cellular component movement;coagulation;metabolic process;regulation of biological process;response to stimulus;transport	cytoplasm;cytoskeleton;cytosol;membrane;vacuole	catalytic activity;nucleotide binding;protein binding	Pf00025, Pf00071, Pf08477	0.942	0.768	1.036	0.797	0.993	0.01	0.01	144.5	136.1	111	149.7	115.2	143.5			17.7	16.6	13.6
FALSE	High	Master Protein	Q9UHG3	Prenylcysteine oxidase 1 OS=Homo sapiens OX=9606 GN=PCYOX1 PE=1 SV=3	0	65.8281	29.3069	11	28	11	1	505	56.604	6.18	High	High	High	High	High	High	High	Not Found		51449	PCYOX1	ENSG00000116005.11	2	metabolic process;transport	membrane;vacuole	catalytic activity;transporter activity	Pf01593, Pf07156	1.048	0.91	0.719	0.768	0.813	0.66	0.01	135.2	141.7	123	97.2	103.8	109.9	89.2		3304.2	3462.2	3005.5
FALSE	High	Master Protein	P69892	Hemoglobin subunit gamma-2 OS=Homo sapiens OX=9606 GN=HBG2 PE=1 SV=2	0	29.9412	51.7007	6	14	5	1	147	16.116	7.2	High	High	High	High	High	High	High	Not Found		3048	HBG2	ENSG00000196565.13	11	coagulation;transport	cytosol	metal ion binding;protein binding;transporter activity	Pf00042, Pf06133	0.788	0.762	0.98	0.843	4.016	4.163	0.01	63.7	50.2	48.6	62.5	53.7	256	265.4		1327.5	1045.5	1011.2
FALSE	High	Master Protein	P20160	Azurocidin OS=Homo sapiens OX=9606 GN=AZU1 PE=1 SV=3	0.00865801	5.21875	11.5538	1	2	1	1	251	26.869	9.5	High	High	High	High	High	High	Not Found	Not Found		566	AZU1	ENSG00000172232.9; ENSG00000278624.2	19; CHR_HSCHR19_5_CTG2	cellular component movement;defense response;metabolic process;regulation of biological process;response to stimulus;transport	extracellular;membrane;organelle lumen;vacuole	catalytic activity;protein binding	Pf00089	1.006	1.247	0.922	0.638	0.669	0.01	0.01	145.9	146.9	182	134.5	93.1	97.6			16	16.1	19.9
FALSE	High	Master Protein	P30530	Tyrosine-protein kinase receptor UFO OS=Homo sapiens OX=9606 GN=AXL PE=1 SV=4	0	14.3291	4.58613	3	4	3	1	894	98.274	5.39	High	High	High	High	High	High	High	High										1.086	0.963	1.274	1.091	1.426	1.863	100	6.3	6.8	6.1	8	6.9	9	11.7	745.3	374.9	407	361.1
FALSE	High	Master Protein	P08185	Corticosteroid-binding globulin OS=Homo sapiens OX=9606 GN=SERPINA6 PE=1 SV=1	0.00470219	7.62831	3.7037	2	4	2	1	405	45.112	6.04	High	High	High	High	High	High	High	Not Found		866	SERPINA6	ENSG00000170099.5; ENSG00000277405.2	14; CHR_HSCHR14_7_CTG1	metabolic process;regulation of biological process;transport	extracellular	enzyme regulator activity	Pf00079	0.602	0.603	0.522	0.529	0.381	0.379	0.01	199.2	119.9	120.1	104	105.4	75.8	75.5		3521.2	2119.3	2122.8
FALSE	High	Master Protein	P00734	Prothrombin OS=Homo sapiens OX=9606 GN=F2 PE=1 SV=2	0	1236.1	63.8264	46	2110	46	1	622	69.992	5.9	High	High	High	High	High	High	High	High		2147	F2	ENSG00000180210.14	11	cellular component movement;cellular homeostasis;coagulation;defense response;development;metabolic process;regulation of biological process;response to stimulus;transport	extracellular;membrane;organelle lumen	catalytic activity;metal ion binding;protein binding;receptor activity;signal transducer activity	Pf00051, Pf00089, Pf00594, Pf09342, Pf09396	1.107	1.051	0.838	1.098	0.957	0.908	0.385	108.9	120.6	114.4	91.3	119.6	104.3	98.9	42	242760	268742	255033
FALSE	Low	Master Protein	Q8NFR7	Coiled-coil domain-containing protein 148 OS=Homo sapiens OX=9606 GN=CCDC148 PE=1 SV=2	0.072043	1.70443	2.53807	1	1	1	1	591	71.031	8.87	High	High	High	High	High	High	High	Not Found		130940	CCDC148	ENSG00000153237.17	2			protein binding		0.936	1.07	0.842	1.085	0.703	0.862	0.01	123.1	115.2	131.7	103.7	133.5	86.6	106.2		255.1	238.7	272.9
FALSE	Low	Master Protein	Q96KW2	POM121-like protein 2 OS=Homo sapiens OX=9606 GN=POM121L2 PE=3 SV=2	0.108718	1.40285	1.15942	1	1	1	1	1035	109.844	9.89	High	High	High	High	High	High	High	Not Found		94026	POM121L2	ENSG00000158553.4	6	transport		structural molecule activity;transporter activity	Pf15229	0.919	0.705	1.17	1.781	0.69	0.482	0.01	118.6	108.9	83.6	138.7	211.2	81.8	57.1		184.3	169.3	130
FALSE	Medium	Master Protein	Q86UX2	Inter-alpha-trypsin inhibitor heavy chain H5 OS=Homo sapiens OX=9606 GN=ITIH5 PE=2 SV=2	0.0364964	2.90709	1.59236	1	3	1	1	942	104.512	8.28	High	High	High	High	High	High	High	Not Found		80760	ITIH5		10	metabolic process;regulation of biological process	extracellular	enzyme regulator activity	Pf00092, Pf06668, Pf08487, Pf10138, Pf13519, Pf13768	1.064	1.185	0.698	0.826	0.746	0.58	0.01	131.1	139.6	155.4	91.5	108.4	97.9	76.1		904.4	962.5	1071.3
FALSE	Medium	Master Protein	P01275	Glucagon OS=Homo sapiens OX=9606 GN=GCG PE=1 SV=3	0.0214765	4.11503	7.77778	1	1	1	1	180	20.896	6.23	High	High	High	High	High	High	Not Found	Not Found		2641	GCG	ENSG00000115263.14	2	cell proliferation;regulation of biological process;response to stimulus	cytoplasm;extracellular;membrane;organelle lumen	protein binding	Pf00123	1.068	0.687	0.866	1.001	1.129	0.01	0.01	139.1	148.6	95.5	120.5	139.2	157.1			38.8	41.4	26.6
FALSE	High	Master Protein	P01772	Immunoglobulin heavy variable 3-33 OS=Homo sapiens OX=9606 GN=IGHV3-33 PE=1 SV=2	0	74.082	37.6068	4	68	1	1	117	13.065	8.94	High	High	High	High	High	High	Not Found	Not Found		28434	IGHV3-33	ENSG00000211955.2	14	cellular component movement;metabolic process;regulation of biological process;response to stimulus;transport	extracellular;membrane	catalytic activity		0.592	0.757	1.336	0.527	1.585	0.01	0.01	138	81.8	104.4	184.4	72.7	218.7			22.2	13.2	16.8
FALSE	High	Master Protein	P24158	Myeloblastin OS=Homo sapiens OX=9606 GN=PRTN3 PE=1 SV=3	0.00726744	6.78592	7.8125	2	2	2	1	256	27.789	8.35	High	High	High	High	High	High	High	Not Found		5657	PRTN3	ENSG00000196415.9; ENSG00000277804.4	19; CHR_HSCHR19_5_CTG2	cell differentiation;cell organization and biogenesis;cellular component movement;coagulation;metabolic process;regulation of biological process;response to stimulus;transport	cytosol;extracellular;membrane;organelle lumen	catalytic activity;protein binding	Pf00089, Pf09342	0.958	1.071	1.319	0.974	0.914	1.397	0.01	104.8	100.4	112.2	138.2	102.1	95.8	146.4		140.9	135	150.9
FALSE	High	Master Protein	P02654	Apolipoprotein C-I OS=Homo sapiens OX=9606 GN=APOC1 PE=1 SV=1	0	72.5368	39.759	7	93	7	1	83	9.326	8.47	High	High	High	High	High	High	High	High		341	APOC1	ENSG00000130208.9	19	cell organization and biogenesis;metabolic process;regulation of biological process;transport	endoplasmic reticulum;extracellular	enzyme regulator activity	Pf04691	0.946	1.322	0.91	0.992	0.783	0.808	1.76	93.9	88.8	124.1	85.5	93.1	73.5	75.9	165.2	17714.7	16752.1	23423.7
FALSE	High	Master Protein	P07988	Pulmonary surfactant-associated protein B OS=Homo sapiens OX=9606 GN=SFTPB PE=1 SV=3	0	14.7718	11.5486	3	4	3	1	381	42.089	5.49	High	High	High	High	High	High	High	Not Found		6439	SFTPB	ENSG00000168878.16	2	metabolic process;regulation of biological process	endosome;extracellular;membrane;organelle lumen;vacuole	enzyme regulator activity;protein binding	Pf02199, Pf03489, Pf05184	0.899	0.916	1.178	0.818	1.506	1.863	0.01	97.8	88	89.5	115.2	80	147.3	182.2		517.9	465.8	474.2
FALSE	Low	Master Protein	Q70Z35	Phosphatidylinositol 3,4,5-trisphosphate-dependent Rac exchanger 2 protein OS=Homo sapiens OX=9606 GN=PREX2 PE=1 SV=1	0.108025	1.41919	1.05853	1	1	1	1	1606	182.505	7.44	High	High	High	High	High	High	High	Not Found		80243	PREX2	ENSG00000046889.18	8	cell organization and biogenesis;regulation of biological process;response to stimulus	cytoplasm;cytosol;membrane	enzyme regulator activity;protein binding	Pf00169, Pf00595, Pf00610, Pf00621	0.767	0.698	0.487	0.606	0.684	0.767	0.01	159.7	122.5	111.5	77.8	96.7	109.3	122.5		125.8	96.5	87.8
FALSE	Low	Master Protein	O15204	ADAM DEC1 OS=Homo sapiens OX=9606 GN=ADAMDEC1 PE=1 SV=2	0.0522648	2.2909	2.97872	1	1	1	1	470	52.742	7.34	High	High	High	High	High	High	High	Not Found		27299	ADAMDEC1	ENSG00000134028.14	8	metabolic process;regulation of biological process;response to stimulus	extracellular	catalytic activity;metal ion binding	Pf00200, Pf01421, Pf01562, Pf13574, Pf13582, Pf13583, Pf13688	1.071	1.094	1.109	0.894	1.303	1.209	0.01	104.2	111.6	113.9	115.5	93.2	135.7	126		83	88.9	90.7
FALSE	Medium	Master Protein	P13716	Delta-aminolevulinic acid dehydratase OS=Homo sapiens OX=9606 GN=ALAD PE=1 SV=1	0.029563	3.38881	3.0303	1	1	1	1	330	36.271	6.79	High	High	High	High	High	High	Not Found	Not Found		210	ALAD	ENSG00000148218.15	9	cell organization and biogenesis;metabolic process;regulation of biological process;response to stimulus;transport	cytosol;extracellular;nucleus;organelle lumen	catalytic activity;metal ion binding;protein binding	Pf00490	0.919	0.654	0.735	1.205	1.62	0.01	0.01	130.4	119.9	85.3	95.9	157.1	211.3			44.7	41.1	29.2
FALSE	High	Master Protein	Q8IUL8	Cartilage intermediate layer protein 2 OS=Homo sapiens OX=9606 GN=CILP2 PE=2 SV=2	0.00726744	6.12799	1.12457	1	2	1	1	1156	126.211	8.22	High	High	High	High	High	High	High	Not Found		148113	CILP2	ENSG00000160161.9	19		extracellular	catalytic activity;protein binding	Pf00047, Pf07679, Pf07686, Pf13330, Pf13620, Pf13715, Pf13895, Pf13927	1.227	1.034	0.967	1.069	1.16	0.377	0.01	117.1	143.7	121	113.2	125.1	135.8	44.1		276.7	339.5	286
FALSE	Medium	Master Protein	Q53RD9	Fibulin-7 OS=Homo sapiens OX=9606 GN=FBLN7 PE=2 SV=1	0.0166436	4.57041	4.55581	1	1	1	1	439	47.345	7.62	High	High	High	High	High	High	High	Not Found		129804	FBLN7	ENSG00000144152.12	2		extracellular	metal ion binding;protein binding	Pf00008, Pf00084, Pf07645, Pf12662, Pf14670	1.214	1.435	1.562	1.106	1.513	2.386	0.01	78.3	95.1	112.4	122.3	86.6	118.5	186.8		59.9	72.7	85.9
FALSE	High	Master Protein	P49747	Cartilage oligomeric matrix protein OS=Homo sapiens OX=9606 GN=COMP PE=1 SV=2	0	63.3241	25.8917	11	25	9	1	757	82.808	4.6	High	High	High	High	High	High	High	Not Found		1311	COMP	ENSG00000105664.10	19	cell death;cell organization and biogenesis;regulation of biological process	extracellular	metal ion binding;protein binding;structural molecule activity	Pf02412, Pf05735, Pf07645, Pf11598, Pf12947	1.307	1.146	0.957	0.857	1.371	0.744	0.01	108.4	141.6	124.2	103.8	92.9	148.6	80.6		939.4	1227.8	1076.3
FALSE	High	Master Protein	A0A075B6S2	Immunoglobulin kappa variable 2D-29 OS=Homo sapiens OX=9606 GN=IGKV2D-29 PE=3 SV=1	0	19.4286	35	3	23	1	1	120	13.135	7.12	High	High	High	High	High	High	Not Found	Not Found		28882	IGKV2D-29	ENSG00000243264.2	2	response to stimulus	extracellular;membrane		Pf07679, Pf07686	0.759	1.08	0.757	0.755	0.951	0.941	0.01	128.1	97.3	138.4	97	96.7	121.9	120.6		229.5	174.3	247.9
FALSE	High	Master Protein	P62805	Histone H4 OS=Homo sapiens OX=9606 GN=H4C1 PE=1 SV=2	0.00470219	7.27572	17.4757	2	3	2	1	103	11.36	11.36	High	High	High	High	High	High	High	Not Found		8359; 8361; 8360; 8363; 8370; 554313; 8365; 8364; 121504; 8367; 8294; 8366; 8362; 8368	HIST1H4A; HIST1H4F; HIST1H4D; HIST1H4J; HIST2H4A; HIST2H4B; HIST1H4H; HIST1H4C; HIST4H4; HIST1H4E; HIST1H4I; HIST1H4B; HIST1H4K; HIST1H4L	ENSG00000197061.4; ENSG00000275126.1; ENSG00000273542.1; ENSG00000197238.4; ENSG00000197837.3; ENSG00000276966.2; ENSG00000158406.4; ENSG00000270882.2; ENSG00000274618.1; ENSG00000278637.1; ENSG00000277157.1; ENSG00000278705.1; ENSG00000270276.2; ENSG00000276180.1	6; 1; 12	cell organization and biogenesis;metabolic process;regulation of biological process;response to stimulus	chromosome;extracellular;membrane;nucleus	DNA binding;protein binding;RNA binding	Pf00125, Pf02969, Pf15630	1.014	0.806	1.301	1.023	1.371	1.091	0.01	105.2	106.7	84.7	136.8	107.6	144.2	114.8		314.7	319.1	253.6
FALSE	High	Master Protein	P01019	Angiotensinogen OS=Homo sapiens OX=9606 GN=AGT PE=1 SV=1	0	39.872	18.5567	7	18	7	1	485	53.121	6.32	High	High	High	High	High	High	High	Not Found		183	AGT	ENSG00000135744.7	1	cell communication;cell growth;cell organization and biogenesis;cell proliferation;cellular homeostasis;metabolic process;regulation of biological process;response to stimulus;transport	cytoplasm;cytosol;extracellular	enzyme regulator activity;protein binding	Pf00079	0.988	1.019	1.071	1.115	1.487	1.242	0.01	101	99.8	102.9	108.1	112.6	150.2	125.4		1382.6	1366.4	1409.1
FALSE	High	Master Protein	O14498	Immunoglobulin superfamily containing leucine-rich repeat protein OS=Homo sapiens OX=9606 GN=ISLR PE=2 SV=1	0.00470219	7.84577	6.07477	2	2	2	1	428	45.968	5.15	High	High	High	High	High	High	High	Not Found		3671	ISLR	ENSG00000129009.12	15	transport	extracellular;organelle lumen	protein binding	Pf07679, Pf13855	1.033	1.268	1.379	1.069	1.899	1.822	0.01	84.5	87.3	107.1	116.5	90.3	160.4	153.9		108	111.6	137
FALSE	High	Master Protein	P01599	Immunoglobulin kappa variable 1-17 OS=Homo sapiens OX=9606 GN=IGKV1-17 PE=1 SV=2	0	25.9903	28.2051	3	17	3	1	117	12.77	8.68	High	High	High	High	High	High	High	Not Found		28937	IGKV1-17	ENSG00000281978.1; ENSG00000240382.3	2; CHR_HG2290_PATCH	cellular component movement;metabolic process;regulation of biological process;response to stimulus;transport	extracellular;membrane	catalytic activity	Pf00047, Pf07679, Pf07686, Pf13927	0.962	0.892	1.431	1.541	1.39	1.263	0.01	94.4	90.8	84.2	135	145.4	131.1	119.2		1616.3	1555.1	1441.5
FALSE	Medium	Master Protein	P33908	Mannosyl-oligosaccharide 1,2-alpha-mannosidase IA OS=Homo sapiens OX=9606 GN=MAN1A1 PE=1 SV=3	0.0358467	3.02658	2.75651	2	2	2	1	653	72.922	6.47	High	High	High	High	High	High	High	Not Found		4121	MAN1A1	ENSG00000111885.6	6	metabolic process	cytosol;endoplasmic reticulum;Golgi;membrane	catalytic activity;metal ion binding	Pf01532	1.08	0.809	0.931	0.814	0.917	1.182	0.01	118.8	128.4	96.2	110.6	96.7	109	140.4		493.1	532.8	399.1
FALSE	High	Master Protein	Q9UK55	Protein Z-dependent protease inhibitor OS=Homo sapiens OX=9606 GN=SERPINA10 PE=1 SV=1	0	83.5731	38.7387	16	39	16	1	444	50.674	8.27	High	High	High	High	High	High	High	Not Found		51156	SERPINA10	ENSG00000278767.4; ENSG00000140093.9	14; CHR_HSCHR14_7_CTG1	coagulation;metabolic process;regulation of biological process	extracellular;organelle lumen	enzyme regulator activity	Pf00079	0.939	1.188	0.797	0.776	0.755	0.727	0.01	129.4	121.5	153.8	103.1	100.4	97.7	94.1		4926.7	4626	5854.5
FALSE	High	Master Protein	Q9BXN1	Asporin OS=Homo sapiens OX=9606 GN=ASPN PE=1 SV=2	0	18.6222	16.8421	5	7	5	1	380	43.389	7.08	High	High	High	High	High	High	High	Not Found		54829	ASPN	ENSG00000106819.11	9	regulation of biological process;response to stimulus	cytoplasm;extracellular	enzyme regulator activity;metal ion binding;protein binding	Pf01462, Pf12799, Pf13855	1.042	0.932	0.87	0.727	1.465	1.647	0.01	104.1	108.5	97.1	90.6	75.7	152.5	171.5		1110.7	1157	1035.7
FALSE	High	Master Protein	Q9HD89	Resistin OS=Homo sapiens OX=9606 GN=RETN PE=1 SV=1	0	20.1403	40.7407	3	9	3	1	108	11.411	6.86	High	High	High	High	High	High	High	Not Found		56729	RETN	ENSG00000104918.7	19	cell differentiation;regulation of biological process;response to stimulus;transport	extracellular;nucleus;organelle lumen	protein binding	Pf06954	0.791	0.585	1.253	0.837	1.369	1.312	0.01	111.9	88.5	65.5	140.2	93.7	153.3	146.9		820.4	648.5	479.8
FALSE	High	Master Protein	P04070	Vitamin K-dependent protein C OS=Homo sapiens OX=9606 GN=PROC PE=1 SV=1	0	140.877	39.4794	14	76	14	1	461	52.037	6.28	High	High	High	High	High	High	High	Not Found		5624	PROC	ENSG00000115718.17	2	cellular component movement;coagulation;metabolic process;regulation of biological process;transport	endoplasmic reticulum;extracellular;Golgi;organelle lumen	catalytic activity;metal ion binding;protein binding	Pf00008, Pf00089, Pf00594, Pf14670	1.249	1.112	0.988	0.839	0.913	0.777	0.01	116.3	145.2	129.4	114.9	97.6	106.2	90.3		7558.3	9438.1	8408.4
FALSE	High	Master Protein	A0A0J9YX35	Immunoglobulin heavy variable 3-64D OS=Homo sapiens OX=9606 GN=IGHV3-64D PE=3 SV=1	0	16.2702	28.2051	2	4	1	1	117	12.814	7.85	High	High	High	High	High	High	Not Found	Not Found		102723170	IGHV3-64D	ENSG00000282639.1; ENSG00000282644.1	14; CHR_HSCHR14_3_CTG1	response to stimulus	extracellular;membrane	catalytic activity	Pf03492, Pf07686	0.975	0.706	0.634	0.337	0.368	0.01	0.01	199	194.1	140.4	126.1	67.1	73.3			272.7	265.9	192.5
FALSE	High	Master Protein	P60900	Proteasome subunit alpha type-6 OS=Homo sapiens OX=9606 GN=PSMA6 PE=1 SV=1	0	22.3382	28.8618	5	6	5	1	246	27.382	6.76	High	High	High	High	High	High	High	Not Found		5687	PSMA6	ENSG00000100902.10	14	metabolic process;regulation of biological process;response to stimulus;transport	cytoplasm;cytosol;nucleus;proteasome	catalytic activity;nucleotide binding;protein binding;RNA binding	Pf00227, Pf10584	1.397	1.082	1.735	1.093	0.953	1.306	0.01	93.4	130.5	101	162	102.1	89	122		555.6	776.3	601.1
FALSE	High	Master Protein	Q8WWQ8	Stabilin-2 OS=Homo sapiens OX=9606 GN=STAB2 PE=1 SV=3	0	23.4856	3.05762	7	9	7	1	2551	276.805	6.4	High	High	High	High	High	High	High	Not Found		55576	STAB2	ENSG00000136011.14	12	defense response;metabolic process;regulation of biological process;response to stimulus;transport	cytoplasm;cytosol;membrane	catalytic activity;metal ion binding;protein binding;receptor activity	Pf00193, Pf02469, Pf12947	1.191	0.981	1.115	0.948	0.994	1.065	0.01	109.7	130.6	107.6	122.3	104	109	116.8		1217.9	1450.1	1194.9
FALSE	High	Master Protein	P04406	Glyceraldehyde-3-phosphate dehydrogenase OS=Homo sapiens OX=9606 GN=GAPDH PE=1 SV=3	0.00470219	7.81484	10.7463	2	2	2	1	335	36.03	8.46	High	High	High	High	High	High	High	Not Found		2597	GAPDH	ENSG00000111640.14	12	cell death;cell organization and biogenesis;defense response;metabolic process;regulation of biological process;response to stimulus	cytoplasm;cytoskeleton;cytosol;membrane;nucleus	catalytic activity;enzyme regulator activity;nucleotide binding;protein binding	Pf00044, Pf02800	0.984	0.824	0.986	0.855	0.777	0.559	0.01	133.7	131.5	110.2	131.8	114.2	103.8	74.8		220.8	217.2	182
FALSE	Medium	Master Protein	Q9NQA5	Transient receptor potential cation channel subfamily V member 5 OS=Homo sapiens OX=9606 GN=TRPV5 PE=1 SV=2	0.0364964	2.91626	0.960219	1	4	1	1	729	82.497	6.46	High	High	High	High	High	High	High	Not Found		56302	TRPV5		7	cell organization and biogenesis;cellular homeostasis;transport	membrane	metal ion binding;protein binding;transporter activity	Pf00023, Pf00520, Pf12796, Pf13606, Pf13637, Pf13857	1.15	1.074	0.976	1.013	1.296	2.652	0.01	87.3	100.4	93.8	85.3	88.5	113.2	231.6		305.6	351.3	328.2
FALSE	High	Master Protein	P61981	14-3-3 protein gamma OS=Homo sapiens OX=9606 GN=YWHAG PE=1 SV=2	0	25.5129	23.4818	5	9	2	1	247	28.285	4.89	High	High	High	High	High	High	Not Found	Not Found		7532	YWHAG	ENSG00000170027.6	7	cell organization and biogenesis;regulation of biological process;response to stimulus;transport	cytoplasm;cytosol;membrane;mitochondrion	enzyme regulator activity;protein binding;RNA binding	Pf00244	0.985	0.894	1.572	0.997	1.119	0.01	0.01	121.8	120	108.9	191.5	121.4	136.3			159	156.7	142.3
FALSE	Low	Master Protein	Q12905	Interleukin enhancer-binding factor 2 OS=Homo sapiens OX=9606 GN=ILF2 PE=1 SV=2	0.052809	2.20979	7.17949	1	1	1	1	390	43.035	5.26	High	High	High	High	High	High	Not Found	Not Found		3608	ILF2	ENSG00000143621.16	1	metabolic process;regulation of biological process;response to stimulus;transport	cytoplasm;extracellular;membrane;nucleus;organelle lumen	catalytic activity;DNA binding;nucleotide binding;protein binding;RNA binding	Pf07528	0.901	1.331	2	1.927	1.558	0.01	0.01	91.8	82.7	122.2	183.6	176.9	143			7.4	6.6	9.8
FALSE	Medium	Master Protein	P00352	Retinal dehydrogenase 1 OS=Homo sapiens OX=9606 GN=ALDH1A1 PE=1 SV=2	0.011396	4.9694	3.39321	1	1	1	1	501	54.827	6.73	High	High	High	High	High	High	Not Found	Not Found		216	ALDH1A1	ENSG00000165092.12	9	metabolic process;regulation of biological process	cytoplasm;cytosol	catalytic activity;enzyme regulator activity;nucleotide binding	Pf00171, Pf05893, Pf07368	0.909	0.781	0.971	0.854	0.859	0.01	0.01	148.9	135.3	116.3	144.6	127.1	127.9			49.7	45.1	38.8
FALSE	Low	Master Protein	O43909	Exostosin-like 3 OS=Homo sapiens OX=9606 GN=EXTL3 PE=1 SV=1	0.0652174	1.85109	0.652884	1	1	1	1	919	104.682	6.51	High	High	High	High	High	High	High	Not Found		2137	EXTL3	ENSG00000012232.8	8	metabolic process;regulation of biological process;transport	endoplasmic reticulum;Golgi;membrane	catalytic activity;metal ion binding;receptor activity	Pf02403, Pf03016, Pf07926, Pf09258, Pf11559	0.462	0.747	0.893	0.989	1.225	1.19	0.01	123	56.8	91.8	109.8	121.6	150.7	146.4		249.6	115.3	186.4
FALSE	High	Master Protein	Q8N6C8	Leukocyte immunoglobulin-like receptor subfamily A member 3 OS=Homo sapiens OX=9606 GN=LILRA3 PE=1 SV=3	0.00470219	7.25941	7.74487	3	3	3	1	439	47.442	8.09	High	High	High	High	High	High	High	Not Found		11026	LILRA3	ENSG00000276175.4; ENSG00000273884.4; ENSG00000278046.4; ENSG00000275841.4	19; CHR_HSCHR19LRC_COX1_CTG3_1; CHR_HSCHR19LRC_COX2_CTG3_1; CHR_HSCHR19LRC_PGF2_CTG3_1; CHR_HSCHR19_4_CTG3_1	defense response;regulation of biological process;response to stimulus;transport	extracellular;membrane	protein binding;receptor activity	Pf00047, Pf13895, Pf13927	1.319	1.206	1.763	0.852	0.993	1.406	0.01	93.7	123.5	113	165.2	79.8	93	131.7		768.8	1013.7	927
FALSE	High	Master Protein	Q6UXH9	Inactive serine protease PAMR1 OS=Homo sapiens OX=9606 GN=PAMR1 PE=1 SV=1	0	12.3556	4.02778	2	4	2	1	720	80.146	7.46	High	High	High	High	High	High	High	Not Found		25891	PAMR1	ENSG00000149090.11	11	metabolic process	extracellular	catalytic activity;metal ion binding;protein binding	Pf00008, Pf00084, Pf00089, Pf00431	1.281	1.073	1.231	0.883	0.808	0.81	0.01	112.9	144.7	121.1	138.9	99.7	91.3	91.4		238.3	305.3	255.6
FALSE	High	Master Protein	P01833	Polymeric immunoglobulin receptor OS=Homo sapiens OX=9606 GN=PIGR PE=1 SV=4	0	78.7869	25.7853	16	34	16	1	764	83.232	5.74	High	High	High	High	High	High	High	Not Found		5284	PIGR	ENSG00000162896.5	1	cell organization and biogenesis;regulation of biological process;response to stimulus;transport	extracellular;membrane	receptor activity;signal transducer activity		0.949	0.853	1.142	1.374	1.433	1.304	0.01	99.3	94.2	84.7	113.4	136.5	142.3	129.5		3966.4	3763.5	3381.5
FALSE	Low	Master Protein	Q16706	Alpha-mannosidase 2 OS=Homo sapiens OX=9606 GN=MAN2A1 PE=1 SV=2	0.0652174	1.82798	1.13636	1	1	1	1	1144	131.057	7.58	High	High	High	High	High	High	Not Found	Not Found		4124	MAN2A1	ENSG00000112893.9	5	cell organization and biogenesis;metabolic process;regulation of biological process	Golgi;membrane	catalytic activity;metal ion binding	Pf01074, Pf07748, Pf09261	0.875	0.819	0.825	0.773	1.042	0.01	0.01	150	131.3	122.8	123.8	115.9	156.3			54.8	47.9	44.8
FALSE	High	Master Protein	A0M8Q6	Immunoglobulin lambda constant 7 OS=Homo sapiens OX=9606 GN=IGLC7 PE=1 SV=3	0	100.044	62.2642	6	229	2	1	106	11.247	8.29	High	High	High	High	High	High	High	Not Found		28834	IGLC7		22	cell organization and biogenesis;cellular component movement;defense response;metabolic process;regulation of biological process;response to stimulus;transport	extracellular;membrane	catalytic activity;protein binding	Pf07654, Pf08205, Pf13927	0.756	0.564	0.625	1.585	0.54	0.483	0.01	144.1	109	81.2	90	228.4	77.7	69.7		1309	990.1	737.7
FALSE	High	Master Protein	P03950	Angiogenin OS=Homo sapiens OX=9606 GN=ANG PE=1 SV=1	0	37.0322	51.0204	6	14	6	1	147	16.539	9.64	High	High	High	High	High	High	High	Not Found		283	ANG	ENSG00000214274.9	14	cell communication;cell differentiation;cell organization and biogenesis;cellular component movement;defense response;development;metabolic process;regulation of biological process;response to stimulus	extracellular;nucleus	catalytic activity;DNA binding;metal ion binding;protein binding;RNA binding	Pf00074	0.84	1.081	0.959	1.216	0.77	0.6	0.01	123.7	103.9	133.8	118.7	150.5	95.3	74.2		1846.6	1550.5	1996.4
FALSE	High	Master Protein	P01701	Immunoglobulin lambda variable 1-51 OS=Homo sapiens OX=9606 GN=IGLV1-51 PE=1 SV=2	0	51.8655	38.4615	4	58	4	1	117	12.241	7.03	High	High	High	High	High	High	High	Not Found		28820	IGLV1-51	ENSG00000211644.3	22	cellular component movement;metabolic process;regulation of biological process;response to stimulus;transport	extracellular;membrane	catalytic activity		0.926	0.922	1.954	0.951	1	1.082	0.01	102.1	94.5	94.2	199.5	97.1	102.1	110.4		2993.3	2771.8	2760.3
FALSE	Medium	Master Protein	Q13011	Delta(3,5)-Delta(2,4)-dienoyl-CoA isomerase, mitochondrial OS=Homo sapiens OX=9606 GN=ECH1 PE=1 SV=2	0.0339196	3.16526	3.65854	1	1	1	1	328	35.793	8	High	High	High	High	High	High	High	Not Found		1891	ECH1	ENSG00000282853.1; ENSG00000104823.8	19; CHR_HG26_PATCH	metabolic process	membrane;mitochondrion	catalytic activity;protein binding	Pf00378	1.222	0.973	0.841	0.927	0.879	0.892	0.01	118.8	145.1	115.6	99.9	110.1	104.5	105.9		216.4	264.4	210.6
FALSE	High	Master Protein	P02746	Complement C1q subcomponent subunit B OS=Homo sapiens OX=9606 GN=C1QB PE=1 SV=3	0	317.564	47.4308	10	825	10	1	253	26.704	8.63	High	High	High	High	High	High	High	High		713	C1QB	ENSG00000173369.15	1	defense response;metabolic process;regulation of biological process;response to stimulus	extracellular;membrane	catalytic activity;protein binding	Pf00229, Pf00386	0.966	1.006	1.21	1.045	1.035	0.941	0.312	106.5	102.8	107.1	128.8	111.3	110.2	100.1	33.2	44658.3	43140.6	44934.1
FALSE	Medium	Master Protein	Q9ULP0	Protein NDRG4 OS=Homo sapiens OX=9606 GN=NDRG4 PE=1 SV=2	0.0226064	3.82122	6.25	1	7	1	1	352	38.434	6.21	High	High	High	High	High	High	High	Not Found		65009	NDRG4	ENSG00000103034.14	16	cell differentiation;cell growth;cell proliferation;cellular component movement;regulation of biological process;response to stimulus	cytoplasm;cytosol;membrane;mitochondrion	protein binding	Pf03096, Pf12697	0.982	1.141	0.844	0.919	1.108	1.319	0.01	109.4	107.4	124.9	92.3	100.5	121.2	144.3		909.7	893	1038.4
FALSE	High	Master Protein	P01034	Cystatin-C OS=Homo sapiens OX=9606 GN=CST3 PE=1 SV=1	0	11.0644	19.1781	3	4	3	1	146	15.789	8.75	High	High	High	High	High	High	High	Not Found		1471	CST3	ENSG00000101439.8	20	cell death;cell organization and biogenesis;defense response;metabolic process;regulation of biological process;response to stimulus;transport	cytoplasm;endoplasmic reticulum;endosome;extracellular;membrane;organelle lumen;vacuole	enzyme regulator activity;protein binding	Pf00031	0.838	0.723	1.337	0.913	1.247	2.206	0.01	96.8	81.1	70	129.4	88.4	120.7	213.5		603.6	505.7	436.6
FALSE	High	Master Protein	P58215	Lysyl oxidase homolog 3 OS=Homo sapiens OX=9606 GN=LOXL3 PE=1 SV=1	0	24.9974	10.2258	5	6	5	1	753	83.113	6.86	High	High	High	High	High	High	High	Not Found		84695	LOXL3	ENSG00000115318.11	2	cell organization and biogenesis;defense response;metabolic process;regulation of biological process;response to stimulus;transport	cytoplasm;extracellular;membrane;nucleus	catalytic activity;metal ion binding;protein binding;receptor activity	Pf00530, Pf01186	0.935	0.735	0.869	1.017	1.696	1.628	0.01	101.5	94.9	74.6	88.2	103.3	172.2	165.3		656.8	614.1	482.5
FALSE	High	Master Protein	P13942	Collagen alpha-2(XI) chain OS=Homo sapiens OX=9606 GN=COL11A2 PE=1 SV=5	0	21.4759	4.95392	5	6	5	1	1736	171.686	6.21	High	High	High	High	High	High	High	Not Found		1302	COL11A2	ENSG00000227801.8	6; CHR_HSCHR6_MHC_COX_CTG1	cell organization and biogenesis;metabolic process	extracellular;organelle lumen	metal ion binding;protein binding;structural molecule activity	Pf01391, Pf01410, Pf02210, Pf13385	1.384	1.058	2.011	1.909	2.389	1.519	0.01	71	98.2	75.1	142.7	135.5	169.6	107.8		241.3	334	255.4
FALSE	High	Master Protein	Q13510	Acid ceramidase OS=Homo sapiens OX=9606 GN=ASAH1 PE=1 SV=5	0.00470219	7.09058	10.1266	2	2	2	1	395	44.631	7.62	High	High	High	High	High	High	Not Found	Not Found		427	ASAH1	ENSG00000104763.18	8	metabolic process;transport	extracellular;organelle lumen;vacuole	catalytic activity	Pf02275, Pf15508	0.618	0.578	0.885	0.787	1.416	0.01	0.01	151.4	93.5	87.4	133.9	119.2	214.4			75.9	46.9	43.9
FALSE	High	Master Protein	P14314	Glucosidase 2 subunit beta OS=Homo sapiens OX=9606 GN=PRKCSH PE=1 SV=2	0	45.4443	16.6667	8	23	8	1	528	59.388	4.41	High	High	High	High	High	High	High	Not Found		5589	PRKCSH	ENSG00000130175.9	19	metabolic process;regulation of biological process;response to stimulus	endoplasmic reticulum;organelle lumen	metal ion binding;protein binding	Pf07915, Pf12999, Pf13015	1.086	1.155	1.29	1.434	1.326	1.481	0.01	91.2	99	105.3	117.6	130.8	120.9	135.1		2616.3	2840.2	3020.7
FALSE	Medium	Master Protein	Q13177	Serine/threonine-protein kinase PAK 2 OS=Homo sapiens OX=9606 GN=PAK2 PE=1 SV=3	0.0166436	4.58905	3.05344	1	1	1	1	524	58.006	5.96	High	High	High	High	High	High	High	Not Found		5062	PAK2	ENSG00000180370.10	3	cell death;cell organization and biogenesis;cellular component movement;metabolic process;regulation of biological process;response to stimulus	cytoplasm;cytosol;membrane;nucleus	catalytic activity;enzyme regulator activity;nucleotide binding;protein binding	Pf00069, Pf00786, Pf07714, Pf14531	0.93	0.879	0.908	0.725	1.198	1.28	0.01	115.6	107.5	101.7	105	83.8	138.5	147.9		84.5	78.5	74.3
FALSE	High	Master Protein	Q9BRK5	45 kDa calcium-binding protein OS=Homo sapiens OX=9606 GN=SDF4 PE=1 SV=1	0.00726744	5.62736	13.2597	2	5	2	1	362	41.78	4.86	High	High	High	High	High	High	High	Not Found		51150	SDF4	ENSG00000078808.16	1	cell differentiation;response to stimulus;transport	cytoplasm;endosome;Golgi;membrane;organelle lumen	metal ion binding;protein binding	Pf13499	1.271	0.951	1.078	1.165	1.163	1.131	0.01	103.1	131	98	111.2	120.1	119.9	116.6		163.8	208.1	155.7
FALSE	High	Master Protein	O14818	Proteasome subunit alpha type-7 OS=Homo sapiens OX=9606 GN=PSMA7 PE=1 SV=1	0	13.07	13.7097	2	3	2	1	248	27.87	8.46	High	High	High	High	High	High	High	Not Found		5688	PSMA7	ENSG00000101182.14	20	metabolic process;regulation of biological process;response to stimulus;transport	cytoplasm;cytosol;nucleus;proteasome	catalytic activity;nucleotide binding;protein binding	Pf00227, Pf10584	1.351	0.943	1.803	1.032	1.036	0.367	0.01	106.2	143.5	100.2	191.5	109.6	110.1	39		220.9	298.4	208.4
FALSE	High	Master Protein	Q9UM47	Neurogenic locus notch homolog protein 3 OS=Homo sapiens OX=9606 GN=NOTCH3 PE=1 SV=2	0	59.2614	9.95261	14	16	14	1	2321	243.468	5.39	High	High	High	High	High	High	High	Not Found		4854	NOTCH3	ENSG00000074181.8	19	cell differentiation;development;metabolic process;regulation of biological process;response to stimulus	cytoskeleton;cytosol;extracellular;membrane;nucleus	metal ion binding;protein binding;receptor activity	Pf00008, Pf00023, Pf00066, Pf06816, Pf07645, Pf07684, Pf11936, Pf12796, Pf12947, Pf13606, Pf13637, Pf13857	1.197	1.155	1.288	1.179	1.474	1.409	0.01	91.9	110	106.2	118.4	108.4	135.5	129.5		1646.3	1970.4	1902.2
FALSE	High	Master Protein	Q03591	Complement factor H-related protein 1 OS=Homo sapiens OX=9606 GN=CFHR1 PE=1 SV=2	0	359.12	60.9091	16	472	3	1	330	37.626	7.39	High	High	High	High	High	High	High	Not Found		3078	CFHR1	ENSG00000244414.6	1	metabolic process;regulation of biological process;response to stimulus	extracellular	protein binding	Pf00084	0.932	1.19	1.04	1.139	0.958	0.835	0.01	112.8	105.1	134.2	117.4	128.4	108	94.2		19301.7	17981.1	22965.8
FALSE	High	Master Protein	P02652	Apolipoprotein A-II OS=Homo sapiens OX=9606 GN=APOA2 PE=1 SV=1	0	272.582	72	11	647	11	1	100	11.168	6.62	High	High	High	High	High	High	High	High		336	APOA2	ENSG00000158874.11	1	cell organization and biogenesis;defense response;metabolic process;regulation of biological process;response to stimulus;transport	cytosol;endosome;extracellular;organelle lumen	enzyme regulator activity;protein binding;transporter activity	Pf04711	0.954	0.978	1.043	1.16	0.888	0.862	0.434	109.3	104.3	106.9	114	126.8	97.1	94.2	47.4	76507.3	73005	74812
FALSE	High	Master Protein	A0A0C4DH32	Immunoglobulin heavy variable 3-20 OS=Homo sapiens OX=9606 GN=IGHV3-20 PE=3 SV=2	0	63.5011	44.4444	3	51	2	1	117	12.665	7.87	High	High	High	High	High	High	High	Not Found		28445	IGHV3-20		14	cell organization and biogenesis;defense response;metabolic process;regulation of biological process;response to stimulus	extracellular;membrane	protein binding		1.152	0.806	2.256	1.757	1.098	0.839	0.01	89.8	103.5	72.4	202.6	157.8	98.6	75.4		220.7	254.2	177.8
FALSE	High	Master Protein	P02745	Complement C1q subcomponent subunit A OS=Homo sapiens OX=9606 GN=C1QA PE=1 SV=2	0	202.683	40.8163	8	211	8	1	245	26	9.11	High	High	High	High	High	High	High	High		712	C1QA	ENSG00000173372.16	1	cell communication;defense response;metabolic process;regulation of biological process;response to stimulus	extracellular;membrane	catalytic activity;protein binding	Pf00229, Pf00386, Pf01391	0.834	0.971	1.195	1.053	1.036	0.851	1.086	99.7	83.1	96.8	119.1	105	103.3	84.8	108.3	11603.6	9680.1	11266.2
FALSE	High	Master Protein	P06753	Tropomyosin alpha-3 chain OS=Homo sapiens OX=9606 GN=TPM3 PE=1 SV=2	0	17.697	16.4912	5	8	2	1	285	32.93	4.72	High	High	High	High	High	High	High	Not Found		7170	TPM3	ENSG00000143549.19	1	cell organization and biogenesis;cellular component movement	cytoplasm;cytoskeleton;cytosol	protein binding;structural molecule activity	Pf00261, Pf12718	1.063	0.992	1.147	1.135	1.187	1.068	0.01	105.4	112	104.6	120.8	119.6	125.1	112.5		303.6	322.7	301.2
FALSE	Low	Master Protein	P14210	Hepatocyte growth factor OS=Homo sapiens OX=9606 GN=HGF PE=1 SV=2	0.0667384	1.74136	0.961538	1	3	1	1	728	83.079	7.88	High	High	High	High	High	High	High	Not Found		3082	HGF	ENSG00000019991.15	7	cell communication;cell organization and biogenesis;cell proliferation;cellular component movement;metabolic process;regulation of biological process;response to stimulus;transport	extracellular;membrane;organelle lumen	catalytic activity;protein binding	Pf00024, Pf00051, Pf00089	1.2	1.118	0.952	0.881	2.31	2.043	0.01	84.2	101	94.1	80.1	74.2	194.5	171.9		472.4	566.8	528.3
FALSE	High	Master Protein	Q12794	Hyaluronidase-1 OS=Homo sapiens OX=9606 GN=HYAL1 PE=1 SV=2	0	70.6804	31.0345	9	26	9	1	435	48.337	6.77	High	High	High	High	High	High	High	Not Found		3373	HYAL1	ENSG00000114378.16	3	defense response;metabolic process;regulation of biological process;response to stimulus	cytoplasm;extracellular;organelle lumen;vacuole	catalytic activity;protein binding;receptor activity	Pf01630	1.037	1.144	1.029	1.032	1.112	1.05	0.01	108.1	112.1	123.6	111.1	111.6	120.2	113.5		2359.4	2446.7	2698.1
FALSE	High	Master Protein	P35527	Keratin, type I cytoskeletal 9 OS=Homo sapiens OX=9606 GN=KRT9 PE=1 SV=3	0	48.6567	13.1621	6	15	5	1	623	62.027	5.24	High	High	High	High	High	High	High	Not Found		3857	KRT9	ENSG00000171403.9	17	cell death;cell organization and biogenesis	cytosol;membrane;nucleus	structural molecule activity	Pf00038, Pf13166	1.648	0.902	0.818	0.985	1.632	2.152	0.01	87.6	144.3	78.9	71.6	86.2	142.9	188.4		1395.2	2299.4	1257.8
FALSE	Low	Master Protein	O75688	Protein phosphatase 1B OS=Homo sapiens OX=9606 GN=PPM1B PE=1 SV=1	0.0533333	2.04039	2.71399	1	1	1	1	479	52.609	5.05	High	High	High	High	High	High	Not Found	Not Found		5495	PPM1B	ENSG00000138032.20	2	metabolic process;regulation of biological process	cytoplasm;cytosol;membrane	catalytic activity;metal ion binding;protein binding	Pf00481, Pf07830, Pf13672	0.705	0.497	0.753	0.654	0.631	0.01	0.01	188.6	133	93.8	142.1	123.4	119			134.3	94.7	66.8
FALSE	High	Master Protein	P08779	Keratin, type I cytoskeletal 16 OS=Homo sapiens OX=9606 GN=KRT16 PE=1 SV=4	0	73.5823	34.8837	16	40	7	1	473	51.236	5.05	High	High	High	High	High	High	High	Not Found		3868	KRT16	ENSG00000186832.8	17	cell death;cell differentiation;cell organization and biogenesis;cell proliferation;cellular component movement;defense response;regulation of biological process;response to stimulus	cytoskeleton;cytosol;nucleus	protein binding;structural molecule activity	Pf00038, Pf07888, Pf13514	0.337	0.289	0.296	0.267	0.261	0.233	0.01	298.2	100.3	86.3	88.2	79.7	77.7	69.5		10281	3459.9	2974.9
FALSE	High	Master Protein	P13501	C-C motif chemokine 5 OS=Homo sapiens OX=9606 GN=CCL5 PE=1 SV=3	0.00174825	10.042	17.5824	2	6	2	1	91	9.983	9.07	High	High	High	High	High	High	High	Not Found		6352	CCL5	ENSG00000274233.4; ENSG00000271503.5	17; CHR_HSCHR17_7_CTG4	cell communication;cell organization and biogenesis;cellular component movement;cellular homeostasis;defense response;metabolic process;regulation of biological process;response to stimulus;transport	cytoplasm;extracellular	catalytic activity;enzyme regulator activity;protein binding	Pf00048	0.494	0.776	0.736	0.736	0.639	0.514	0.01	163.4	80.8	126.8	120.3	120.3	104.4	84		2807.3	1387.9	2177.6
FALSE	High	Master Protein	A0A0B4J1Y8	Immunoglobulin lambda variable 9-49 OS=Homo sapiens OX=9606 GN=IGLV9-49 PE=1 SV=1	0	21.7801	24.3902	3	15	3	1	123	13.016	7.28	High	High	High	High	High	High	High	Not Found		28773	IGLV9-49	ENSG00000223350.2	22	response to stimulus	extracellular;membrane	protein binding	Pf07679, Pf07686, Pf13895, Pf13927	1.036	0.931	3.653	1.281	1.038	1.171	0.01	79.1	82	73.6	289.1	101.4	82.1	92.6		1599	1656.7	1488.1
FALSE	Low	Master Protein	Q9H4M9	EH domain-containing protein 1 OS=Homo sapiens OX=9606 GN=EHD1 PE=1 SV=2	0.0866808	1.59602	2.80899	1	1	1	1	534	60.589	6.83	High	High	High	High	High	High	Not Found	Not Found		10938	EHD1	ENSG00000110047.17	11	cell organization and biogenesis;coagulation;regulation of biological process;response to stimulus;transport	endosome;membrane	metal ion binding;nucleotide binding;protein binding	Pf00350, Pf01926, Pf12763	0.976	0.859	1.388	1.181	0.816	0.01	0.01	128.6	125.6	110.4	178.5	151.9	105			7	6.9	6
FALSE	Low	Master Protein	Q9C0D2	Centrosomal protein of 295 kDa OS=Homo sapiens OX=9606 GN=CEP295 PE=1 SV=4	0.096976	1.51343	0.499808	1	1	1	1	2601	294.996	6	High	High	High	High	High	High	High	Not Found		85459	KIAA1731; CEP295	ENSG00000166004.14	11	regulation of biological process	cytoplasm;cytoskeleton		Pf15309	1.171	0.787	0.942	2.768	0.803	0.929	0.01	95.2	111.5	75	89.8	263.6	76.5	88.5		120.5	141.1	94.8
FALSE	High	Master Protein	P01714	Immunoglobulin lambda variable 3-19 OS=Homo sapiens OX=9606 GN=IGLV3-19 PE=1 SV=2	0	38.2947	63.3929	4	17	4	1	112	12.035	4.96	High	High	High	High	High	High	High	Not Found		28797	IGLV3-19	ENSG00000211663.2	22	cellular component movement;metabolic process;regulation of biological process;response to stimulus;transport	extracellular;membrane	catalytic activity	Pf07679, Pf07686	1.127	1.207	1.832	1.273	1.686	1.578	0.01	82.5	92.9	99.5	151	104.9	139	130.1		1169.2	1317.7	1411.1
FALSE	High	Master Protein	P08758	Annexin A5 OS=Homo sapiens OX=9606 GN=ANXA5 PE=1 SV=2	0.00726744	5.68286	3.75	1	2	1	1	320	35.914	5.05	High	High	High	High	High	High	High	Not Found		308	ANXA5	ENSG00000164111.14	4	coagulation;regulation of biological process;response to stimulus;transport	cytoplasm;cytosol;extracellular;membrane	enzyme regulator activity;metal ion binding;protein binding	Pf00191	1.231	1.257	1.035	1.073	0.98	0.645	0.01	110.8	136.4	139.3	114.7	118.9	108.6	71.5		161.5	198.9	203
FALSE	High	Master Protein	A0A0G2JMI3	Immunoglobulin heavy variable 1-69-2 OS=Homo sapiens OX=9606 GN=IGHV1-69-2 PE=3 SV=2	0	57.2649	57.265	4	25	4	1	117	12.862	4.84	High	High	High	High	High	High	High	Not Found		28458	IGHV1-F; IGHV1-69-2	ENSG00000281990.1; ENSG00000275148.2	14; CHR_HSCHR14_3_CTG1	cell organization and biogenesis;defense response;metabolic process;regulation of biological process;response to stimulus	extracellular;membrane	protein binding	Pf07686	1.078	1.131	1.019	7.593	0.806	0.412	0.01	61.4	66.1	69.4	62.5	465.9	49.5	25.3		1423.8	1534.7	1610.4
FALSE	High	Master Protein	Q14624	Inter-alpha-trypsin inhibitor heavy chain H4 OS=Homo sapiens OX=9606 GN=ITIH4 PE=1 SV=4	0	615.061	53.5484	39	547	39	1	930	103.293	6.98	High	High	High	High	High	High	High	High		3700	ITIH4	ENSG00000055955.15	3	defense response;metabolic process;regulation of biological process;response to stimulus;transport	cytoplasm;extracellular;membrane;organelle lumen	enzyme regulator activity;protein binding	Pf00092, Pf06668, Pf08487, Pf10138, Pf13444, Pf13519, Pf13768	1.466	1.276	1.46	1.713	1.18	1.228	4.906	56.2	82.4	71.7	82.1	96.3	66.3	69	275.8	49487	72560.1	63134.6
FALSE	High	Master Protein	P0C0L5	Complement C4-B OS=Homo sapiens OX=9606 GN=C4B PE=1 SV=2	0	2712.87	64.5069	98	6336	4	1	1744	192.631	7.27	High	High	High	High	High	High	High	Not Found		721; 100293534	C4B; C4B_2; LOC100293534	ENSG00000224389.8; ENSG00000228267.8	6; CHR_HSCHR6_MHC_COX_CTG1	defense response;metabolic process;regulation of biological process;response to stimulus	extracellular;membrane	catalytic activity;enzyme regulator activity;protein binding	Pf00207, Pf01759, Pf01821, Pf01835, Pf07677, Pf07678, Pf07703, Pf10569, Pf11974, Pf13249	0.75	0.658	1.109	1.651	0.763	0.663	0.01	121.3	90.9	79.9	134.6	200.3	92.6	80.4		11363.1	8517.2	7481.6
FALSE	High	Master Protein	Q6UY14	ADAMTS-like protein 4 OS=Homo sapiens OX=9606 GN=ADAMTSL4 PE=1 SV=2	0	57.2435	16.0149	11	22	11	1	1074	116.471	8.34	High	High	High	High	High	High	High	Not Found		54507	ADAMTSL4	ENSG00000143382.14	1	cell death;cell organization and biogenesis;metabolic process;regulation of biological process	extracellular;organelle lumen	catalytic activity;protein binding	Pf00090, Pf05986, Pf08686	1.207	1.107	1.146	0.996	1.344	1.234	0.01	99.6	120.2	110.3	114.1	99.2	133.8	122.9		2737.2	3303.1	3029.9
FALSE	High	Master Protein	P00736	Complement C1r subcomponent OS=Homo sapiens OX=9606 GN=C1R PE=1 SV=2	0	453.244	53.4752	29	349	27	1	705	80.067	6.21	High	High	High	High	High	High	High	High		715	C1R		12	defense response;metabolic process;regulation of biological process;response to stimulus	extracellular	catalytic activity;metal ion binding;protein binding	Pf00084, Pf00089, Pf00431, Pf07645, Pf12662, Pf14670	1.074	0.931	1.007	1.006	0.982	0.944	0.682	104.9	112.7	97.7	105.7	105.5	103	99.1	71.5	36008.1	38680.4	33527.3
FALSE	Medium	Master Protein	O15467	C-C motif chemokine 16 OS=Homo sapiens OX=9606 GN=CCL16 PE=1 SV=1	0.0332056	3.23973	21.6667	1	2	1	1	120	13.591	9.54	High	High	High	High	High	High	Not Found	Not Found		6360	CCL16	ENSG00000275095.2; ENSG00000275152.4	17; CHR_HSCHR17_7_CTG4	cell communication;cellular component movement;defense response;regulation of biological process;response to stimulus	extracellular	protein binding	Pf00048, Pf09295	0.721	0.768	0.959	1.081	1.402	0.01	0.01	134.9	97.3	103.6	129.3	145.8	189.1			73.9	53.3	56.8
FALSE	High	Master Protein	Q14118	Dystroglycan OS=Homo sapiens OX=9606 GN=DAG1 PE=1 SV=2	0	27.3708	9.49721	6	8	6	1	895	97.381	8.56	High	High	High	High	High	High	High	Not Found		1605	DAG1	ENSG00000173402.11	3	cell differentiation;cell organization and biogenesis;cellular component movement;metabolic process;regulation of biological process;response to stimulus;transport	cytoplasm;cytoskeleton;cytosol;extracellular;membrane;nucleus;organelle lumen	metal ion binding;protein binding;receptor activity;structural molecule activity	Pf05454	1.016	0.874	1.503	1.021	1.526	1.554	0.01	94.2	95.7	82.3	141.6	96.2	143.7	146.4		1057.6	1074.3	924.3
FALSE	High	Master Protein	Q7Z4W1	L-xylulose reductase OS=Homo sapiens OX=9606 GN=DCXR PE=1 SV=2	0.00625978	6.88383	12.2951	2	2	2	1	244	25.897	8.1	High	High	High	High	High	High	Not Found	Not Found		51181	DCXR	ENSG00000169738.7	17	cell organization and biogenesis;metabolic process	membrane;nucleus	catalytic activity;protein binding	Pf00106, Pf01488, Pf08659, Pf13460, Pf13561	1.307	1.145	1.278	2.251	1.29	0.01	0.01	96.7	126.4	110.8	123.6	217.7	124.8			153	200	175.2
FALSE	Medium	Master Protein	Q9NPG4	Protocadherin-12 OS=Homo sapiens OX=9606 GN=PCDH12 PE=1 SV=1	0.0364964	2.87778	1.94257	1	1	1	1	1184	128.915	5.29	High	High	High	High	High	High	Not Found	Not Found		51294	PCDH12	ENSG00000113555.5	5	cell communication;metabolic process	membrane	metal ion binding	Pf00028, Pf08266	0.675	0.546	0.588	0.594	0.788	0.01	0.01	190.9	128.9	104.1	112.2	113.4	150.4			33	22.3	18
FALSE	High	Master Protein	P06312	Immunoglobulin kappa variable 4-1 OS=Homo sapiens OX=9606 GN=IGKV4-1 PE=1 SV=1	0	42.6002	29.7521	3	32	3	1	121	13.372	5.25	High	High	High	High	High	High	High	Not Found		28908	IGKV4-1	ENSG00000211598.2	2	cellular component movement;metabolic process;regulation of biological process;response to stimulus;transport	extracellular;membrane	catalytic activity	Pf07679, Pf07686	0.856	0.707	1.036	1.052	0.886	0.744	0.01	127.4	109	90.1	131.9	133.9	112.8	94.8		4868.2	4165.5	3442.7
FALSE	High	Master Protein	P55157	Microsomal triglyceride transfer protein large subunit OS=Homo sapiens OX=9606 GN=MTTP PE=1 SV=1	0	26.5314	11.8568	8	8	8	1	894	99.289	8.41	High	High	High	High	High	High	High	Not Found		4547	MTTP	ENSG00000138823.13	4	cell organization and biogenesis;metabolic process;transport	endoplasmic reticulum;organelle lumen	protein binding;transporter activity	Pf01347	1.236	1.583	1.186	1.185	2.049	2.199	0.01	76.6	94.8	121.3	90.9	90.8	157	168.5		577.4	713.9	914.1
FALSE	Medium	Master Protein	O60701	UDP-glucose 6-dehydrogenase OS=Homo sapiens OX=9606 GN=UGDH PE=1 SV=1	0.0214765	4.22717	5.26316	1	1	1	1	494	54.989	7.12	High	High	High	High	High	High	High	Not Found		7358	UGDH	ENSG00000109814.11	4	metabolic process	cytosol;nucleus	catalytic activity;nucleotide binding	Pf00984, Pf03720, Pf03721	1.365	1.371	1.118	1.167	1.115	0.999	0.01	98.3	134.2	134.8	110	114.8	109.7	98.3		108.1	147.6	148.3
FALSE	High	Master Protein	P01700	Immunoglobulin lambda variable 1-47 OS=Homo sapiens OX=9606 GN=IGLV1-47 PE=1 SV=2	0	62.9688	49.5726	3	54	2	1	117	12.276	5.91	High	High	High	High	High	High	High	Not Found		28822	IGLV1-47	ENSG00000211648.2	22	cell organization and biogenesis;cellular component movement;defense response;metabolic process;regulation of biological process;response to stimulus;transport	extracellular;membrane	catalytic activity;protein binding	Pf07686	0.99	0.936	1.701	1.284	1.156	1.326	0.01	95.3	94.4	89.2	162.1	122.4	110.2	126.4		2825	2797.5	2645.3
FALSE	High	Master Protein	A0A075B6K0	Immunoglobulin lambda variable 3-16 OS=Homo sapiens OX=9606 GN=IGLV3-16 PE=3 SV=2	0.00470219	6.89998	18.2609	2	9	1	1	115	12.458	4.65	High	High	High	High	High	High	High	Not Found		28799	IGLV3-16		22	response to stimulus	extracellular;membrane		Pf00047, Pf07679, Pf07686	1.262	1.096	1.835	1.797	1.391	1.522	0.01	80.8	102	88.5	148.2	145.1	112.4	123		894.8	1129.7	980.6
FALSE	Low	Master Protein	Q8IY21	Probable ATP-dependent RNA helicase DDX60 OS=Homo sapiens OX=9606 GN=DDX60 PE=1 SV=3	0.0997921	1.48452	0.642523	1	2	1	1	1712	197.727	7.59	High	High	High	High	High	High	Not Found	Not Found		55601	DDX60	ENSG00000137628.16	4	defense response;regulation of biological process;response to stimulus	cytoplasm;cytoskeleton;cytosol	catalytic activity;DNA binding;nucleotide binding;protein binding;RNA binding	Pf00270, Pf00271, Pf04851	0.095	0.044	0.055	0.043	0.071	0.01	0.01	612.1	57.9	26.7	33.8	26.1	43.5			741.3	70.1	32.3
FALSE	High	Master Protein	Q08397	Lysyl oxidase homolog 1 OS=Homo sapiens OX=9606 GN=LOXL1 PE=1 SV=2	0	24.3792	15.6794	6	6	6	1	574	63.071	7.52	High	High	High	High	High	High	High	Not Found		4016	LOXL1	ENSG00000129038.15	15	cell organization and biogenesis;metabolic process;response to stimulus	cytoplasm;extracellular	catalytic activity;metal ion binding	Pf01186	1.259	1.114	1.038	1.133	1.239	1.576	0.01	95.7	120.5	106.6	99.4	108.4	118.6	150.8		560.9	705.9	625
FALSE	Medium	Master Protein	P14209	CD99 antigen OS=Homo sapiens OX=9606 GN=CD99 PE=1 SV=1	0.0226064	3.81389	5.40541	1	1	1	1	185	18.836	4.75	High	High	High	High	High	High	High	Not Found		4267	CD99	ENSG00000002586.18	X|Y; X	regulation of biological process	cytoplasm;membrane	protein binding	Pf12301	1.15	1.49	1.985	1.849	2.2	1.95	0.01	68.8	79.1	102.6	136.6	127.3	151.4	134.2		87.1	100.1	129.8
FALSE	Medium	Master Protein	P01705	Immunoglobulin lambda variable 2-23 OS=Homo sapiens OX=9606 GN=IGLV2-23 PE=1 SV=2	0.0214765	3.88267	7.07965	1	3	1	1	113	11.886	5.91	High	High	High	High	High	High	High	Not Found		28813	IGLV2-23	ENSG00000211660.3	22	cellular component movement;metabolic process;regulation of biological process;response to stimulus;transport	extracellular;membrane	catalytic activity	Pf07679, Pf07686	1.008	0.869	1.709	1.238	1.039	1.167	0.01	99.6	100.4	86.5	170.2	123.4	103.5	116.3		704.2	709.6	611.7
FALSE	High	Master Protein	P11940	Polyadenylate-binding protein 1 OS=Homo sapiens OX=9606 GN=PABPC1 PE=1 SV=2	0.00865801	5.24276	2.20126	1	2	1	1	636	70.626	9.5	High	High	High	High	High	High	High	Not Found		26986	PABPC1	ENSG00000070756.15	8	metabolic process;regulation of biological process	cytoplasm;cytosol;membrane;nucleus;spliceosomal complex	protein binding;RNA binding;translation regulator activity	Pf00076, Pf00658, Pf13893, Pf14259	1.116	1.18	1.346	0.703	0.939	0.616	0.01	115.9	129.4	136.8	156	81.6	108.9	71.4		156.7	174.8	184.8
FALSE	High	Master Protein	P32119	Peroxiredoxin-2 OS=Homo sapiens OX=9606 GN=PRDX2 PE=1 SV=5	0	15.4557	26.2626	5	6	5	1	198	21.878	5.97	High	High	High	High	High	High	High	Not Found		7001	PRDX2	ENSG00000167815.11	19	cell communication;cellular homeostasis;metabolic process;regulation of biological process;response to stimulus	cytoplasm;cytosol;membrane	antioxidant activity;catalytic activity;protein binding	Pf00578, Pf08534, Pf10417	0.795	0.656	0.764	0.808	1.047	1.169	0.01	128.2	101.9	84.1	98	103.6	134.3	149.9		1032.9	820.7	677.3
FALSE	High	Master Protein	O75636	Ficolin-3 OS=Homo sapiens OX=9606 GN=FCN3 PE=1 SV=2	0	248.665	59.5318	15	322	15	1	299	32.882	6.67	High	High	High	High	High	High	High	Not Found		8547	FCN3	ENSG00000142748.12	1	defense response;metabolic process;regulation of biological process;response to stimulus	extracellular	catalytic activity;metal ion binding;protein binding	Pf00147	0.856	1.016	0.658	1.197	0.998	1.051	0.01	118.1	101	119.9	77.7	141.3	117.8	124.1		38313	32785.3	38912.7
FALSE	High	Master Protein	A0A0B4J1V6	Immunoglobulin heavy variable 3-73 OS=Homo sapiens OX=9606 GN=IGHV3-73 PE=3 SV=1	0	46.2545	38.6555	5	18	3	1	119	12.849	9.17	High	High	High	High	High	High	High	Not Found		28409	IGHV3-73	ENSG00000273539.3; ENSG00000211976.2	14; CHR_HSCHR14_3_CTG1	cell organization and biogenesis;defense response;metabolic process;regulation of biological process;response to stimulus	extracellular;membrane	protein binding		0.914	0.771	1.214	0.938	1.311	1.314	0.01	107.2	98	82.7	130.1	100.6	140.6	140.8		2911.6	2662.4	2244.6
FALSE	High	Master Protein	Q08830	Fibrinogen-like protein 1 OS=Homo sapiens OX=9606 GN=FGL1 PE=1 SV=3	0	36.4682	30.4487	8	12	8	1	312	36.357	5.87	High	High	High	High	High	High	High	Not Found		2267	FGL1	ENSG00000104760.16	8		extracellular		Pf00147	1.714	1.883	2.651	1.102	1.331	1.232	0.01	73.3	125.7	138	194.3	80.8	97.6	90.3		1005.4	1723.2	1892.9
FALSE	High	Master Protein	P02748	Complement component C9 OS=Homo sapiens OX=9606 GN=C9 PE=1 SV=2	0	530.355	55.814	31	511	31	1	559	63.133	5.59	High	High	High	High	High	High	High	High		735	C9	ENSG00000113600.10	5	cell organization and biogenesis;defense response;metabolic process;regulation of biological process;response to stimulus	cytosol;extracellular;membrane	protein binding	Pf00057, Pf00090, Pf01823	0.898	0.861	1.247	0.683	0.786	0.745	0.851	113.2	101.6	97.4	141.1	77.3	88.9	84.3	96.3	60050.2	53921.8	51696.6
FALSE	Medium	Master Protein	P12109	Collagen alpha-1(VI) chain OS=Homo sapiens OX=9606 GN=COL6A1 PE=1 SV=3	0.0358467	3.10347	1.26459	1	1	1	1	1028	108.462	5.43	High	High	High	High	High	High	High	Not Found		1291	COL6A1	ENSG00000142156.14	21	cell differentiation;cell organization and biogenesis;metabolic process;response to stimulus	extracellular;membrane;organelle lumen	protein binding	Pf00092, Pf01391, Pf13519	1.134	1.483	1.079	1.143	1.184	2.16	0.01	87.1	98.8	129.2	94	99.6	103.1	188.2		51.8	58.7	76.8
FALSE	Medium	Master Protein	Q13554	Calcium/calmodulin-dependent protein kinase type II subunit beta OS=Homo sapiens OX=9606 GN=CAMK2B PE=1 SV=3	0.0214765	3.91973	3.75375	1	1	1	1	666	72.632	7.27	High	High	High	High	High	High	Not Found	Not Found		816	CAMK2B	ENSG00000058404.19	7	cell differentiation;development;metabolic process;regulation of biological process;response to stimulus	cytoplasm;cytoskeleton;cytosol;endoplasmic reticulum;membrane	catalytic activity;nucleotide binding;protein binding	Pf00069, Pf07714, Pf08332, Pf12680, Pf13474, Pf14534	0.93	0.879	0.926	0.722	1.297	0.01	0.01	139	129.3	122.3	128.7	100.4	180.2			18.1	16.9	15.9
FALSE	Medium	Master Protein	Q8IXL6	Extracellular serine/threonine protein kinase FAM20C OS=Homo sapiens OX=9606 GN=FAM20C PE=1 SV=2	0.0375303	2.83209	2.73973	1	1	1	1	584	66.193	7.74	High	High	High	High	High	High	Not Found	Not Found		56975	FAM20C	ENSG00000177706.8	7	cell differentiation;metabolic process;regulation of biological process	cytoplasm;extracellular;Golgi;organelle lumen	catalytic activity;metal ion binding;nucleotide binding;protein binding	Pf06702	1.26	1.158	1.689	1.188	1.178	0.01	0.01	107.1	134.9	123.9	180.8	127.2	126.1			21.9	27.6	25.3
FALSE	High	Master Protein	P04114	Apolipoprotein B-100 OS=Homo sapiens OX=9606 GN=APOB PE=1 SV=2	0	3713.04	58.7771	252	3276	252	1	4563	515.283	7.05	High	High	High	High	High	High	High	High		338	APOB		2	cell organization and biogenesis;cellular component movement;metabolic process;regulation of biological process;response to stimulus;transport	cytoplasm;cytosol;endoplasmic reticulum;endosome;extracellular;membrane;organelle lumen	protein binding;transporter activity	Pf01347, Pf04286, Pf06448, Pf09172, Pf12491	0.915	1.016	0.665	0.77	0.778	0.777	0.884	117.6	107.6	119.4	78.2	90.5	91.4	91.3	103.9	469925	430055	477347
FALSE	High	Master Protein	P43652	Afamin OS=Homo sapiens OX=9606 GN=AFM PE=1 SV=1	0	145.974	48.581	27	80	27	1	599	69.024	5.9	High	High	High	High	High	High	High	Not Found		173	AFM	ENSG00000079557.4	4	transport	extracellular		Pf00273	1.176	1.111	0.987	1.036	1.275	1.305	0.01	101.4	119.2	112.7	100.1	105.1	129.2	132.3		8659.4	10183.1	9620.8
FALSE	Low	Master Protein	Q9Y4R7	Tubulin monoglycylase TTLL3 OS=Homo sapiens OX=9606 GN=TTLL3 PE=1 SV=2	0.064693	1.85605	1.68394	1	1	1	1	772	87.358	8.41	High	High	High	High	High	High	High	Not Found		26140	TTLL3		3	cell organization and biogenesis;metabolic process	cytoplasm;cytoskeleton;cytosol	catalytic activity;nucleotide binding	Pf03133	1.145	0.861	2.259	0.903	1.252	1.099	0.01	93.9	107.5	80.8	212.1	84.8	117.6	103.2		266.8	305.5	229.7
FALSE	High	Master Protein	P13647	Keratin, type II cytoskeletal 5 OS=Homo sapiens OX=9606 GN=KRT5 PE=1 SV=3	0	32.1306	12.2034	7	14	1	1	590	62.34	7.74	High	High	High	High	High	High	High	Not Found		3852	KRT5	ENSG00000186081.11	12	cell death;cell organization and biogenesis;metabolic process	cytoplasm;cytosol;membrane;mitochondrion;nucleus	catalytic activity;motor activity;protein binding;structural molecule activity	Pf00038, Pf01576, Pf02994, Pf03961, Pf04111, Pf05957, Pf12128	0.994	1.141	0.65	0.612	0.494	0.551	0.01	147	146.1	167.7	95.6	89.9	72.6	81		154.2	153.2	175.9
FALSE	High	Master Protein	Q08380	Galectin-3-binding protein OS=Homo sapiens OX=9606 GN=LGALS3BP PE=1 SV=1	0	377.97	48.3761	25	338	25	1	585	65.289	5.27	High	High	High	High	High	High	High	Not Found		3959	LGALS3BP	ENSG00000108679.12	17	defense response;regulation of biological process;response to stimulus;transport	extracellular;membrane;organelle lumen	protein binding;receptor activity	Pf00530, Pf07707	1.394	1.197	1.174	1.119	1.28	1.234	0.01	95.3	132.7	114.1	111.8	106.6	121.9	117.6		31418.6	43782.7	37620.6
FALSE	High	Master Protein	Q16610	Extracellular matrix protein 1 OS=Homo sapiens OX=9606 GN=ECM1 PE=1 SV=2	0	344.872	72.5926	32	252	32	1	540	60.635	6.71	High	High	High	High	High	High	High	High		1893	ECM1	ENSG00000143369.14	1	defense response;regulation of biological process;response to stimulus;transport	extracellular;organelle lumen	protein binding;signal transducer activity	Pf05782, Pf09770	1.377	1.131	0.872	0.891	1.086	1.094	2.97	76.8	105.7	86.8	67	68.4	83.4	84	228	29705.7	40908	33607.5
FALSE	Medium	Master Protein	Q9Y2Y8	Proteoglycan 3 OS=Homo sapiens OX=9606 GN=PRG3 PE=1 SV=2	0.0214765	4.20038	7.55556	1	1	1	1	225	25.389	4.81	High	High	High	High	High	High	Not Found	Not Found		10394	PRG3	ENSG00000156575.2	11	metabolic process;regulation of biological process;response to stimulus;transport	extracellular;organelle lumen		Pf00059	1.296	1.429	1.639	1.239	2.132	0.01	0.01	91.6	118.7	130.9	150.1	113.5	195.2			32.2	41.7	46
FALSE	High	Master Protein	P68366	Tubulin alpha-4A chain OS=Homo sapiens OX=9606 GN=TUBA4A PE=1 SV=1	0	53.0957	33.2589	10	13	4	1	448	49.892	5.06	High	High	High	High	High	High	High	Not Found		7277	TUBA4A	ENSG00000127824.13	2	cell organization and biogenesis;regulation of biological process;transport	cytoplasm;cytoskeleton;cytosol;extracellular	catalytic activity;nucleotide binding;protein binding;structural molecule activity	Pf00091, Pf03953	0.876	0.76	1.281	0.986	1.424	1.525	0.01	101.9	89.2	77.5	130.5	100.5	145.1	155.3		351.9	308.1	267.5
FALSE	High	Master Protein	A0A0C4DH31	Immunoglobulin heavy variable 1-18 OS=Homo sapiens OX=9606 GN=IGHV1-18 PE=3 SV=1	0	67.9805	64.1026	5	96	3	1	117	12.812	8.84	High	High	High	High	High	High	High	Not Found		28468	IGHV1-18	ENSG00000211945.2; ENSG00000282716.1	14; CHR_HSCHR14_3_CTG1	cell organization and biogenesis;defense response;metabolic process;regulation of biological process;response to stimulus	extracellular;membrane	protein binding		0.834	0.733	1.453	1.033	1.293	1.33	0.01	104.2	86.9	76.4	151.4	107.6	134.8	138.6		3168.9	2642.8	2321.4
FALSE	High	Master Protein	P02775	Platelet basic protein OS=Homo sapiens OX=9606 GN=PPBP PE=1 SV=3	0	55.639	38.2812	6	25	6	1	128	13.885	8.79	High	High	High	High	High	High	High	Not Found		5473	PPBP	ENSG00000163736.3	4	cellular component movement;defense response;regulation of biological process;response to stimulus;transport	extracellular;organelle lumen	protein binding;transporter activity	Pf00048	0.513	0.811	0.827	0.767	1.066	1.097	0.01	131.6	67.4	106.7	108.8	100.9	140.3	144.3		4457.3	2284.7	3614
FALSE	High	Master Protein	Q9UNW1	Multiple inositol polyphosphate phosphatase 1 OS=Homo sapiens OX=9606 GN=MINPP1 PE=1 SV=1	0	17.985	12.5257	4	4	4	1	487	55.016	7.81	High	High	High	High	High	High	High	Not Found		9562	MINPP1	ENSG00000107789.15	10	metabolic process	endoplasmic reticulum;organelle lumen	catalytic activity	Pf00328	0.961	0.893	1.286	0.891	0.973	0.54	0.01	122.2	117.5	109.1	157.2	108.9	119	66.1		271.4	260.9	242.3
FALSE	High	Master Protein	P25789	Proteasome subunit alpha type-4 OS=Homo sapiens OX=9606 GN=PSMA4 PE=1 SV=1	0	33.5584	20.6897	3	11	3	1	261	29.465	7.72	High	High	High	High	High	High	High	Not Found		5685	PSMA4	ENSG00000041357.15	15	metabolic process;regulation of biological process;response to stimulus;transport	cytoplasm;cytosol;nucleus;proteasome	catalytic activity;protein binding	Pf00227, Pf10584	1.414	0.972	1.633	1.048	1.054	0.338	0.01	107.3	151.7	104.2	175.1	112.4	113.1	36.2		377	533.2	366.3
FALSE	High	Master Protein	P10586	Receptor-type tyrosine-protein phosphatase F OS=Homo sapiens OX=9606 GN=PTPRF PE=1 SV=2	0	45.9512	10.1206	12	12	12	1	1907	212.744	6.3	High	High	High	High	High	High	High	Not Found		5792	PTPRF	ENSG00000142949.16	1	cell organization and biogenesis;cellular component movement;metabolic process;regulation of biological process;response to stimulus	membrane	catalytic activity;protein binding;receptor activity;signal transducer activity	Pf00041, Pf00047, Pf00102, Pf07679, Pf13895, Pf13927, Pf14566	1.237	1.134	1.357	1.14	1.118	1.259	0.01	97	120	110	131.7	110.6	108.5	122.2		1311.8	1622.3	1488
FALSE	Medium	Master Protein	Q9NPH3	Interleukin-1 receptor accessory protein OS=Homo sapiens OX=9606 GN=IL1RAP PE=1 SV=2	0.029563	3.38203	1.57895	1	3	1	1	570	65.377	8.12	High	High	High	High	High	High	High	Not Found		3556	IL1RAP	ENSG00000196083.9	3	cell organization and biogenesis;defense response;metabolic process;regulation of biological process;response to stimulus;transport	extracellular;membrane	protein binding;receptor activity;signal transducer activity	Pf01582, Pf13676, Pf13895, Pf13927	1.151	1.248	1.276	0.988	0.839	1.034	0.01	106.2	122.2	132.4	135.4	104.9	89.1	109.8		485.1	558.4	605.1
FALSE	Low	Master Protein	P37802	Transgelin-2 OS=Homo sapiens OX=9606 GN=TAGLN2 PE=1 SV=3	0.0830671	1.61672	5.02513	1	1	1	1	199	22.377	8.25	High	High	High	High	High	High	High	Not Found		8407	TAGLN2	ENSG00000158710.14	1	cell differentiation;transport	cytosol;extracellular	protein binding	Pf00307, Pf00402	1.318	1.29	0.871	0.786	0.764	0.55	0.01	121.6	160.3	156.9	105.9	95.5	92.9	66.9		217.4	286.5	280.5
FALSE	Low	Master Protein	Q8NDA8	Maestro heat-like repeat-containing protein family member 1 OS=Homo sapiens OX=9606 GN=MROH1 PE=2 SV=3	0.052809	2.1559	0.7922	1	1	1	1	1641	181.134	6.89	High	High	High	High	High	High	High	Not Found		727957	HEATR7A; MROH1	ENSG00000179832.17	8			protein binding		1.236	1.246	0.555	0.746	0.586	0.555	0.01	135.1	166.9	168.3	74.9	100.7	79.2	74.9		167	206.3	208
FALSE	High	Master Protein	Q9BWP8	Collectin-11 OS=Homo sapiens OX=9606 GN=COLEC11 PE=1 SV=1	0	75.5181	29.1513	8	40	8	1	271	28.647	5.41	High	High	High	High	High	High	High	Not Found		78989	COLEC11	ENSG00000118004.17	2	defense response;development;metabolic process;regulation of biological process;response to stimulus;transport	extracellular	catalytic activity	Pf00059, Pf01391	1.297	1.311	1.238	1.131	1.215	1.06	0.01	96.9	125.8	127.1	120	109.7	117.8	102.7		3200.7	4152.8	4197.4
FALSE	High	Master Protein	P00488	Coagulation factor XIII A chain OS=Homo sapiens OX=9606 GN=F13A1 PE=1 SV=4	0	313.065	47.9508	29	173	29	1	732	83.215	6.09	High	High	High	High	High	High	High	Not Found		2162	F13A1		6	coagulation;metabolic process;response to stimulus;transport	cytoplasm;extracellular;organelle lumen	catalytic activity;metal ion binding	Pf00868, Pf00927, Pf01841	1.427	1.19	0.916	0.957	1.061	1.078	0.01	104.9	149.6	124.8	96.1	100.4	111.3	113		21500	30674.1	25588.9
FALSE	High	Master Protein	P27348	14-3-3 protein theta OS=Homo sapiens OX=9606 GN=YWHAQ PE=1 SV=1	0	32.2298	27.3469	6	13	2	1	245	27.747	4.78	High	High	High	High	High	High	High	Not Found		10971	YWHAQ	ENSG00000134308.13	2	cell organization and biogenesis;regulation of biological process;response to stimulus;transport	cytoplasm;cytosol;membrane;mitochondrion	protein binding	Pf00244	1.112	0.973	1.289	1.192	2.212	1.635	0.01	85	94.5	82.7	109.5	101.3	188	139		141.6	157.5	137.7
FALSE	High	Master Protein	O43866	CD5 antigen-like OS=Homo sapiens OX=9606 GN=CD5L PE=1 SV=1	0	238.311	61.9597	19	147	19	1	347	38.063	5.47	High	High	High	High	High	High	High	Not Found		922	CD5L	ENSG00000073754.5	1	cell death;defense response;response to stimulus;transport	cytoplasm;extracellular;membrane	receptor activity	Pf00530, Pf15494	0.996	1.137	0.961	0.823	0.843	0.836	0.01	121.3	120.8	137.9	116.5	99.8	102.3	101.4		17416.4	17352.5	19805.2
FALSE	Medium	Master Protein	Q9UKZ9	Procollagen C-endopeptidase enhancer 2 OS=Homo sapiens OX=9606 GN=PCOLCE2 PE=1 SV=1	0.0351317	3.11171	2.6506	1	1	1	1	415	45.687	8.47	High	High	High	High	High	High	High	Not Found		26577	PCOLCE2	ENSG00000163710.7	3	regulation of biological process	extracellular	enzyme regulator activity;protein binding	Pf00431, Pf01759	1.091	1.12	0.802	0.681	0.73	0.805	0.01	128.4	140.2	143.9	103	87.4	93.8	103.4		450.8	491.9	504.9
FALSE	High	Master Protein	Q15293	Reticulocalbin-1 OS=Homo sapiens OX=9606 GN=RCN1 PE=1 SV=1	0.00470219	7.05938	8.1571	2	2	2	1	331	38.866	5	High	High	High	High	High	High	High	Not Found		5954	RCN1	ENSG00000049449.8	11	metabolic process	endoplasmic reticulum;organelle lumen	metal ion binding;protein binding	Pf13499	1.484	1.117	1.054	1.087	1.084	1.999	0.01	90.6	134.5	101.3	95.5	98.6	98.3	181.2		191.1	283.6	213.5
FALSE	High	Master Protein	P05387	60S acidic ribosomal protein P2 OS=Homo sapiens OX=9606 GN=RPLP2 PE=1 SV=1	0.00726744	5.6014	10.4348	1	2	1	1	115	11.658	4.54	High	High	High	High	High	High	High	Not Found		6181	RPLP2	ENSG00000177600.8	11	cell organization and biogenesis;metabolic process;transport	cytosol;membrane;ribosome	protein binding;structural molecule activity	Pf00428	0.833	0.552	0.542	0.835	0.863	0.426	0.01	158.4	131.9	87.5	85.8	132.2	136.7	67.5		317.2	264.1	175.2
FALSE	High	Master Protein	P01764	Immunoglobulin heavy variable 3-23 OS=Homo sapiens OX=9606 GN=IGHV3-23 PE=1 SV=2	0	84.1218	53.8462	4	72	2	1	117	12.574	8.28	High	High	High	High	High	High	High	Not Found		28442	IGHV3-23	ENSG00000281962.1; ENSG00000211949.3	14; CHR_HSCHR14_3_CTG1	cell organization and biogenesis;cellular component movement;defense response;metabolic process;regulation of biological process;response to stimulus;transport	extracellular;membrane	catalytic activity;protein binding		1.186	1.063	1.818	1.115	1.415	1.482	0.01	88.1	104.5	93.6	160.1	98.3	124.7	130.6		656.2	778.5	697.3
FALSE	Low	Master Protein	P60981	Destrin OS=Homo sapiens OX=9606 GN=DSTN PE=1 SV=3	0.0956887	1.53985	8.48485	1	1	1	1	165	18.493	7.85	High	High	High	High	High	High	Not Found	Not Found		11034	DSTN	ENSG00000125868.15	20	cell organization and biogenesis;regulation of biological process	cytoplasm;cytoskeleton	protein binding	Pf00241	1.323	1.043	1.085	0.813	1.409	0.01	0.01	119.9	158.6	125.1	130.1	97.4	168.9			30.3	40	31.6
FALSE	Low	Master Protein	Q8NDZ4	Divergent protein kinase domain 2A OS=Homo sapiens OX=9606 GN=DIPK2A PE=1 SV=1	0.0533333	2.03077	3.95349	1	1	1	1	430	49.45	8.53	High	High	High	High	High	High	High	Not Found		205428	C3orf58	ENSG00000181744.8	3	cell proliferation;regulation of biological process	extracellular;Golgi;membrane		Pf12260	0.91	1.436	1.34	1.166	1.668	2.062	0.01	83.5	75.9	119.9	111.9	97.4	139.3	172.1		153.5	139.6	220.4
FALSE	High	Master Protein	A0A087WSX0	Immunoglobulin lambda variable 5-45 OS=Homo sapiens OX=9606 GN=IGLV5-45 PE=3 SV=1	0	18.4206	25.2033	3	7	1	1	123	13.153	7.2	High	High	High	High	High	High	Not Found	Not Found		28781	IGLV5-45	ENSG00000211650.2	22	response to stimulus	extracellular;membrane		Pf07686	1.306	0.878	1.057	1.159	1.05	0.01	0.01	124	161.9	108.9	131.1	143.8	130.2			79	103.2	69.4
FALSE	Low	Master Protein	P50281	Matrix metalloproteinase-14 OS=Homo sapiens OX=9606 GN=MMP14 PE=1 SV=3	0.052809	2.17438	1.54639	1	1	1	1	582	65.852	7.77	High	High	High	High	High	High	High	Not Found		4323	MMP14	ENSG00000157227.12	14	cell differentiation;cell organization and biogenesis;cell proliferation;cellular component movement;metabolic process;regulation of biological process;response to stimulus	cytoplasm;cytoskeleton;cytosol;endosome;membrane;nucleus;organelle lumen	catalytic activity;enzyme regulator activity;metal ion binding;protein binding	Pf00045, Pf00413, Pf01471, Pf11857	1.126	0.78	1.35	1.183	1.256	1.345	0.01	99.5	112.1	77.6	134.3	117.7	125	133.8		155	174.5	120.8
FALSE	High	Master Protein	P62258	14-3-3 protein epsilon OS=Homo sapiens OX=9606 GN=YWHAE PE=1 SV=1	0	42.6032	46.2745	9	22	6	1	255	29.155	4.74	High	High	High	High	High	High	High	Not Found		7531	YWHAE	ENSG00000108953.16; ENSG00000274474.3	17; CHR_HSCHR17_2_CTG2	cell organization and biogenesis;cellular component movement;cellular homeostasis;metabolic process;regulation of biological process;response to stimulus;transport	cytoplasm;cytosol;membrane;mitochondrion;nucleus	protein binding;RNA binding	Pf00244	0.97	0.864	1.137	1.202	1.322	1.29	0.01	102.8	99.7	88.8	116.9	123.5	135.9	132.6		1699.2	1647.9	1468.5
FALSE	High	Master Protein	P01767	Immunoglobulin heavy variable 3-53 OS=Homo sapiens OX=9606 GN=IGHV3-53 PE=1 SV=2	0	80.0271	53.4483	4	66	2	1	116	12.761	8.28	High	High	High	High	High	High	High	Not Found		28420	IGHV3-53	ENSG00000211967.3; ENSG00000282593.1	14; CHR_HSCHR14_3_CTG1	cellular component movement;metabolic process;regulation of biological process;response to stimulus;transport	extracellular;membrane	catalytic activity		0.84	0.617	0.915	1.106	1.015	0.369	0.01	136.5	114.7	84.2	124.9	150.9	138.6	50.3		324.7	272.8	200.3
FALSE	High	Master Protein	P07339	Cathepsin D OS=Homo sapiens OX=9606 GN=CTSD PE=1 SV=1	0	18.9932	18.6893	5	7	5	1	412	44.524	6.54	High	High	High	High	High	High	High	Not Found		1509	CTSD	ENSG00000117984.13	11	metabolic process;transport	extracellular;membrane;organelle lumen;vacuole	catalytic activity;protein binding	Pf00026, Pf07966, Pf14541, Pf14543	0.923	0.94	0.994	0.951	1.085	1.139	0.01	113.8	105	107	113	108.2	123.4	129.6		1175.7	1085.6	1105.7
FALSE	High	Master Protein	P04040	Catalase OS=Homo sapiens OX=9606 GN=CAT PE=1 SV=3	0.00470219	7.64601	7.77989	2	2	2	1	527	59.719	7.39	High	High	High	High	High	High	Not Found	Not Found		847	CAT	ENSG00000121691.4	11	cell differentiation;cell organization and biogenesis;metabolic process;regulation of biological process;response to stimulus;transport	cytosol;endoplasmic reticulum;extracellular;Golgi;membrane;mitochondrion;organelle lumen;vacuole	antioxidant activity;catalytic activity;metal ion binding;nucleotide binding;protein binding	Pf00199, Pf06628	1.064	0.788	2.938	1.114	1.203	0.01	0.01	98.7	105	77.8	289.9	109.9	118.7			68.9	73.3	54.3
FALSE	High	Master Protein	P07602	Prosaposin OS=Homo sapiens OX=9606 GN=PSAP PE=1 SV=2	0	45.9805	18.1298	10	23	10	1	524	58.074	5.17	High	High	High	High	High	High	High	Not Found		5660	PSAP	ENSG00000197746.13	10	cell differentiation;metabolic process;regulation of biological process;response to stimulus;transport	extracellular;membrane;mitochondrion;organelle lumen;vacuole	catalytic activity;enzyme regulator activity;protein binding	Pf02199, Pf03489, Pf05184	0.989	0.996	1.276	1.119	1.694	1.808	0.01	90.1	89.1	89.7	114.9	100.8	152.6	162.8		2265.1	2240.6	2255.5
FALSE	Medium	Master Protein	Q9Y5S2	Serine/threonine-protein kinase MRCK beta OS=Homo sapiens OX=9606 GN=CDC42BPB PE=1 SV=2	0.0393795	2.75792	0.935126	1	3	1	1	1711	194.193	6.37	High	High	High	High	High	High	High	Not Found		9578	CDC42BPB	ENSG00000198752.10	14	cell organization and biogenesis;cellular component movement;metabolic process;regulation of biological process;response to stimulus;transport	cytoplasm;cytoskeleton;extracellular;Golgi;membrane	catalytic activity;metal ion binding;motor activity;nucleotide binding;protein binding;structural molecule activity	Pf00038, Pf00069, Pf00130, Pf00261, Pf00433, Pf00769, Pf00780, Pf01442, Pf01576, Pf02463, Pf02841, Pf03148, Pf03938, Pf03962, Pf04012, Pf04111, Pf04156, Pf04849, Pf05010, Pf05103, Pf05276, Pf05483, Pf05557, Pf05622, Pf05667, Pf05701, Pf06008, Pf06160, Pf07227, Pf07321, Pf07714, Pf07767, Pf07851, Pf07888, Pf07926, Pf08614, Pf08826, Pf09726, Pf09728, Pf09730, Pf09731, Pf09789, Pf10168, Pf10174, Pf1…	0.942	1.195	0.969	0.961	1.115	0.809	0.01	114.4	107.8	136.8	110.8	110	127.6	92.5		324.5	305.6	388
FALSE	High	Master Protein	Q9UHG2	ProSAAS OS=Homo sapiens OX=9606 GN=PCSK1N PE=1 SV=1	0	12.9785	16.5385	3	5	3	1	260	27.356	6.62	High	High	High	High	High	High	High	Not Found		27344	PCSK1N	ENSG00000102109.8	X	metabolic process;regulation of biological process;response to stimulus	extracellular;Golgi	enzyme regulator activity;protein binding	Pf07259	1.211	0.923	1.343	1.079	1.566	1.671	0.01	91	110.2	84	122.2	98.1	142.5	152.1		307.1	371.9	283.5
FALSE	High	Master Protein	P01703	Immunoglobulin lambda variable 1-40 OS=Homo sapiens OX=9606 GN=IGLV1-40 PE=1 SV=2	0	28.6048	38.9831	2	22	2	1	118	12.294	5.74	High	High	High	High	High	High	High	Not Found		28825	IGLV1-40	ENSG00000211653.2; ENSG00000274575.2	22; CHR_HSCHR22_1_CTG3	cellular component movement;metabolic process;regulation of biological process;response to stimulus;transport	extracellular;membrane	catalytic activity	Pf07686	0.745	0.627	0.833	0.831	0.976	0.84	0.01	136.7	101.9	85.7	113.8	113.6	133.5	114.8		3753.1	2796.5	2352.7
FALSE	High	Master Protein	P02790	Hemopexin OS=Homo sapiens OX=9606 GN=HPX PE=1 SV=2	0	56.5876	24.8918	9	19	9	1	462	51.643	7.02	High	High	High	High	High	High	High	Not Found		3263	HPX	ENSG00000110169.10	11	cellular homeostasis;metabolic process;regulation of biological process;transport	extracellular;organelle lumen	metal ion binding;protein binding;transporter activity	Pf00045	1.091	1.259	1.072	0.867	0.997	0.827	0.01	112.5	122.7	141.5	120.6	97.5	112.2	93		2215.5	2416.4	2788.3
FALSE	High	Master Protein	A0A0C4DH25	Immunoglobulin kappa variable 3D-20 OS=Homo sapiens OX=9606 GN=IGKV3D-20 PE=3 SV=1	0	20.3428	21.5517	2	23	1	1	116	12.507	4.59	High	High	High	High	High	High	High	Not Found		28874	IGKV3D-20	ENSG00000211625.2	2	cellular component movement;metabolic process;regulation of biological process;response to stimulus;transport	extracellular;membrane	catalytic activity	Pf00047, Pf07686	1.063	1.552	0.969	0.899	0.772	0.478	0.01	118.8	126.4	184.4	115.2	106.8	91.7	56.8		1308.8	1391.8	2030.9
FALSE	High	Master Protein	Q9BXJ4	Complement C1q tumor necrosis factor-related protein 3 OS=Homo sapiens OX=9606 GN=C1QTNF3 PE=1 SV=1	0	22.606	16.6667	4	12	4	1	246	26.977	6.52	High	High	High	High	High	High	High	Not Found		114899	C1QTNF3	ENSG00000082196.20	5	cell differentiation;cell organization and biogenesis;cellular homeostasis;regulation of biological process	extracellular;membrane	protein binding	Pf00386	1.396	1.306	1.11	1.068	1.919	1.959	0.01	82	114.4	107.1	91	87.5	157.3	160.6		1227.1	1713	1602.6
FALSE	Low	Master Protein	A6H8Y1	Transcription factor TFIIIB component B'' homolog OS=Homo sapiens OX=9606 GN=BDP1 PE=1 SV=3	0.113613	1.37882	0.495427	1	1	1	1	2624	293.705	5.11	High	High	High	High	High	High	High	Not Found		55814	BDP1	ENSG00000145734.18; ENSG00000273873.4	5; CHR_HSCHR5_2_CTG1_1	cell organization and biogenesis;metabolic process;regulation of biological process	nucleus	DNA binding;protein binding		1.038	0.661	1.168	1.035	1.368	1.879	0.01	98.2	101.9	64.8	114.7	101.6	134.3	184.5		69.8	72.4	46.1
FALSE	High	Master Protein	Q641Q3	Meteorin-like protein OS=Homo sapiens OX=9606 GN=METRNL PE=2 SV=1	0.00470219	7.93429	11.254	2	2	2	1	311	34.376	8.35	High	High	High	High	High	High	High	Not Found		284207	METRNL	ENSG00000275031.2; ENSG00000176845.12	17; CHR_HSCHR17_1_CTG9	cell differentiation;regulation of biological process;response to stimulus	extracellular	protein binding		1.101	1.024	0.979	0.913	1.021	1.369	0.01	108	119	110.6	105.8	98.6	110.2	147.8		180.5	198.8	184.7
FALSE	High	Master Protein	P22891	Vitamin K-dependent protein Z OS=Homo sapiens OX=9606 GN=PROZ PE=1 SV=2	0	16.7848	19.75	5	5	5	1	400	44.715	5.97	High	High	High	High	High	High	High	Not Found		8858	PROZ	ENSG00000126231.13	13	coagulation;metabolic process;regulation of biological process;transport	extracellular;organelle lumen	catalytic activity;metal ion binding;protein binding	Pf00008, Pf00089, Pf00594, Pf12662, Pf14670	1.055	1.097	0.916	1.028	0.804	0.898	0.01	117.7	124.2	129.2	107.8	120.9	94.7	105.6		799.6	843.6	877.6
FALSE	High	Master Protein	P36955	Pigment epithelium-derived factor OS=Homo sapiens OX=9606 GN=SERPINF1 PE=1 SV=4	0	99.8896	33.2536	13	40	13	1	418	46.283	6.38	High	High	High	High	High	High	High	Not Found		5176	SERPINF1	ENSG00000132386.10	17	cell proliferation;cellular homeostasis;development;regulation of biological process;response to stimulus	extracellular	enzyme regulator activity;protein binding	Pf00079	1.138	1.009	1.65	1.048	1.223	1.097	0.01	98	111.5	98.9	161.7	102.7	119.8	107.5		3711.3	4221.8	3745.3
FALSE	High	Master Protein	P07357	Complement component C8 alpha chain OS=Homo sapiens OX=9606 GN=C8A PE=1 SV=2	0	462.05	55.137	27	365	27	1	584	65.121	6.47	High	High	High	High	High	High	High	Not Found		731	C8A	ENSG00000157131.10	1	defense response;metabolic process;regulation of biological process;response to stimulus	extracellular;membrane	protein binding	Pf00057, Pf00090, Pf01823	0.903	0.875	0.965	0.892	0.928	0.782	0.01	126.1	113.8	110.4	121.7	112.5	117	98.6		32774.6	29593.4	28689.9
FALSE	Medium	Master Protein	P61313	60S ribosomal protein L15 OS=Homo sapiens OX=9606 GN=RPL15 PE=1 SV=2	0.0166436	4.61457	6.86275	1	1	1	1	204	24.131	11.62	High	High	High	High	High	High	High	Not Found		6138	RPL15	ENSG00000174748.18	3	cell organization and biogenesis;metabolic process;response to stimulus;transport	cytosol;membrane;nucleus;ribosome	protein binding;RNA binding;structural molecule activity	Pf00827	0.974	0.839	0.793	1.078	0.657	0.51	0.01	136.7	133.1	114.7	108.4	147.4	89.8	69.7		234.8	228.6	197
FALSE	High	Master Protein	P19827	Inter-alpha-trypsin inhibitor heavy chain H1 OS=Homo sapiens OX=9606 GN=ITIH1 PE=1 SV=3	0	528.876	36.7728	27	402	27	1	911	101.326	6.79	High	High	High	High	High	High	High	Not Found		3697	ITIH1	ENSG00000055957.10	3	metabolic process;regulation of biological process	extracellular	enzyme regulator activity;metal ion binding	Pf00092, Pf06668, Pf08487, Pf10138, Pf11775, Pf13519, Pf13768	1.48	1.328	0.975	1.122	1.062	0.923	0.01	101.4	150.1	134.6	98.9	113.8	107.7	93.6		34960	51736.8	46413.9
FALSE	High	Master Protein	A0A075B6J9	Immunoglobulin lambda variable 2-18 OS=Homo sapiens OX=9606 GN=IGLV2-18 PE=3 SV=2	0	17.6706	24.5763	2	8	2	1	118	12.404	4.82	High	High	High	High	High	High	High	Not Found		28814	IGLV2-18		22	response to stimulus	extracellular;membrane		Pf07679	0.924	0.979	1.204	0.796	0.655	0.669	0.01	128.5	118.7	125.8	154.6	102.2	84.2	86		1239.6	1145.3	1214.1
FALSE	High	Master Protein	P08294	Extracellular superoxide dismutase [Cu-Zn] OS=Homo sapiens OX=9606 GN=SOD3 PE=1 SV=2	0	74.4947	37.0833	7	23	7	1	240	25.835	6.61	High	High	High	High	High	High	High	Not Found		6649	SOD3	ENSG00000109610.5	4	metabolic process;response to stimulus	cytoplasm;extracellular;nucleus;organelle lumen	antioxidant activity;catalytic activity;metal ion binding;protein binding	Pf00080	1.185	1.206	1.376	1.06	1.031	0.807	0.01	104.4	123.7	125.9	143.6	110.6	107.6	84.3		2127.6	2520.7	2566
FALSE	High	Master Protein	Q9NY15	Stabilin-1 OS=Homo sapiens OX=9606 GN=STAB1 PE=1 SV=3	0	36.8211	5.29183	10	12	10	1	2570	275.3	6.49	High	High	High	High	High	High	High	Not Found		23166	STAB1	ENSG00000010327.10	3	cell communication;defense response;metabolic process;regulation of biological process;response to stimulus;transport	membrane	catalytic activity;metal ion binding;protein binding;receptor activity	Pf00193, Pf02469, Pf12947	1.245	1.003	1.008	0.99	0.988	0.831	0.01	113.2	141	113.6	114.1	112.1	111.9	94.1		1086.7	1353.3	1089.9
FALSE	Medium	Master Protein	Q01523	Defensin-5 OS=Homo sapiens OX=9606 GN=DEFA5 PE=1 SV=1	0.0166436	4.68215	12.766	1	1	1	1	94	10.065	8.02	High	High	High	High	High	High	High	Not Found		1670	DEFA5	ENSG00000164816.7	8	defense response;response to stimulus	extracellular;organelle lumen	protein binding	Pf00323, Pf00879	2.077	1.625	1.195	1.346	1.197	1.631	0.01	79.4	165	129.1	94.9	106.9	95.1	129.6		108.8	226	176.8
FALSE	High	Master Protein	Q99999	Galactosylceramide sulfotransferase OS=Homo sapiens OX=9606 GN=GAL3ST1 PE=1 SV=1	0.00174825	10.7482	11.8203	3	3	3	1	423	48.733	8.62	High	High	High	High	High	High	High	Not Found		9514	GAL3ST1	ENSG00000128242.12	22	metabolic process	Golgi;membrane	catalytic activity	Pf06990	1.374	1.01	0.963	0.852	2.165	1.841	0.01	86.9	119.4	87.8	83.7	74.1	188.2	160		291.4	400.4	294.3
FALSE	High	Master Protein	P19652	Alpha-1-acid glycoprotein 2 OS=Homo sapiens OX=9606 GN=ORM2 PE=1 SV=2	0	34.003	32.3383	7	21	4	1	201	23.588	5.11	High	High	High	High	High	High	High	Not Found		5005	ORM2	ENSG00000228278.3	9	defense response;regulation of biological process;response to stimulus;transport	extracellular;organelle lumen		Pf00061	0.618	0.814	0.914	0.84	0.641	0.691	0.01	145	89.6	118	132.5	121.8	92.9	100.2		4561.1	2819.9	3713.9
FALSE	High	Master Protein	P20742	Pregnancy zone protein OS=Homo sapiens OX=9606 GN=PZP PE=1 SV=4	0	282.668	34.8853	39	148	32	1	1482	163.76	6.38	High	High	High	High	High	High	High	Not Found		5858	PZP	ENSG00000126838.9	12	regulation of biological process	extracellular	enzyme regulator activity	Pf00207, Pf01835, Pf05326, Pf07677, Pf07678, Pf07703, Pf10569, Pf11974, Pf13249	0.85	0.737	2.714	0.842	1.231	1.139	0.01	94	79.9	69.2	255.1	79.1	115.6	107		8867.5	7541.8	6532.6
FALSE	High	Master Protein	O75340	Programmed cell death protein 6 OS=Homo sapiens OX=9606 GN=PDCD6 PE=1 SV=1	0.00174825	10.5326	24.0838	3	4	3	1	191	21.855	5.4	High	High	High	High	High	High	High	Not Found		10016	PDCD6	ENSG00000249915.7	5	cell death;cell organization and biogenesis;metabolic process;regulation of biological process;response to stimulus;transport	cytoplasm;endoplasmic reticulum;endosome;membrane;nucleus	catalytic activity;metal ion binding;protein binding	Pf00036, Pf13405, Pf13499, Pf13833	1.324	1.492	1.228	1.463	1.334	1.452	0.01	86.1	114	128.5	105.7	126	114.8	125		241.9	320.3	361
FALSE	High	Master Protein	A0A0C4DH43	Immunoglobulin heavy variable 2-70D OS=Homo sapiens OX=9606 GN=IGHV2-70D PE=3 SV=1	0	19.583	24.3697	2	10	2	1	119	13.304	8.29	High	High	High	High	High	High	Not Found	Not Found		102723168	IGHV2-70D	ENSG00000282482.1; ENSG00000211974.3	14; CHR_HSCHR14_3_CTG1	cell organization and biogenesis;defense response;metabolic process;regulation of biological process;response to stimulus	extracellular;membrane	protein binding		0.299	0.254	0.299	0.788	0.248	0.01	0.01	276.9	82.9	70.4	82.9	218.2	68.7			1372.9	411.2	349.3
FALSE	High	Master Protein	Q15166	Serum paraoxonase/lactonase 3 OS=Homo sapiens OX=9606 GN=PON3 PE=1 SV=3	0	82.1939	48.5876	11	50	9	1	354	39.582	5.41	High	High	High	High	High	High	High	Not Found		5446	PON3	ENSG00000105852.10	7	metabolic process;regulation of biological process;response to stimulus	extracellular	catalytic activity;metal ion binding;protein binding	Pf01731, Pf03088	1.013	1.037	1.258	0.845	0.925	0.792	0.01	116.4	118	120.8	146.4	98.4	107.7	92.2		2635.2	2670.6	2733.9
FALSE	High	Master Protein	P78509	Reelin OS=Homo sapiens OX=9606 GN=RELN PE=1 SV=3	0	62.3657	7.39884	18	19	18	1	3460	388.137	5.88	High	High	High	High	High	High	High	Not Found		5649	RELN	ENSG00000189056.13	7	cell differentiation;cell organization and biogenesis;cellular component movement;development;metabolic process;regulation of biological process;response to stimulus	cytoplasm;extracellular;membrane	catalytic activity;metal ion binding;protein binding	Pf02014, Pf07974	1.129	1.022	1.18	1.027	1.468	1.575	0.01	95.2	107.5	97.3	112.3	97.8	139.8	150		2290.5	2585.7	2340.9
FALSE	Medium	Master Protein	Q9NRR1	Cytokine-like protein 1 OS=Homo sapiens OX=9606 GN=CYTL1 PE=1 SV=1	0.0339196	3.19593	11.7647	1	1	1	1	136	15.567	8.48	High	High	High	High	High	High	Not Found	Not Found		54360	CYTL1	ENSG00000170891.10	4	cell differentiation;metabolic process;regulation of biological process;response to stimulus	extracellular	protein binding	Pf15153	1.042	0.789	1.362	0.98	1.202	0.01	0.01	125.5	130.8	99	170.9	122.9	150.8			33.9	35.3	26.7
FALSE	Medium	Master Protein	O00748	Cocaine esterase OS=Homo sapiens OX=9606 GN=CES2 PE=1 SV=1	0.029563	3.38542	2.14669	1	1	1	1	559	61.767	6.1	High	High	High	High	High	High	Not Found	Not Found		8824	CES2		16	metabolic process	endoplasmic reticulum;organelle lumen	catalytic activity	Pf00135, Pf00326, Pf00756, Pf07859, Pf10340	1.633	1.342	1.453	1.233	0.995	0.01	0.01	104.5	170.6	140.2	151.8	128.9	104			77.8	127	104.3
FALSE	High	Master Protein	Q9Y287	Integral membrane protein 2B OS=Homo sapiens OX=9606 GN=ITM2B PE=1 SV=1	0.00470219	7.77614	9.02256	2	2	2	1	266	30.318	5.14	High	High	High	High	High	High	High	Not Found		9445	ITM2B	ENSG00000136156.12	13	metabolic process;regulation of biological process	endosome;extracellular;Golgi;membrane	nucleotide binding;protein binding	Pf04089	0.923	0.945	1.161	0.954	1.093	1.397	0.01	107.1	98.8	101.2	124.3	102.1	117	149.5		198.9	183.6	188.1
FALSE	Medium	Master Protein	O00461	Golgi integral membrane protein 4 OS=Homo sapiens OX=9606 GN=GOLIM4 PE=1 SV=1	0.0127841	4.79237	2.29885	1	2	1	1	696	81.831	4.77	High	High	High	High	High	High	High	Not Found		27333	GOLIM4	ENSG00000173905.8	3	transport	endosome;Golgi;membrane;organelle lumen			1.433	1.243	1.446	1.164	1.298	1.623	0.01	86.9	124.5	108	125.7	101.2	112.8	141		228.3	327.1	283.8
FALSE	High	Master Protein	P00746	Complement factor D OS=Homo sapiens OX=9606 GN=CFD PE=1 SV=5	0	51.1604	32.8063	6	11	6	1	253	27.016	7.71	High	High	High	High	High	High	High	Not Found		1675	CFD	ENSG00000274619.2; ENSG00000197766.7	19; CHR_HSCHR19_5_CTG2	defense response;metabolic process;regulation of biological process;response to stimulus;transport	extracellular;organelle lumen	catalytic activity	Pf00089, Pf09342, Pf13365	1.143	1.189	1.923	1.182	0.975	0.904	0.01	96.2	110	114.4	185	113.7	93.8	87		1016	1161.6	1207.7
FALSE	High	Master Protein	P04278	Sex hormone-binding globulin OS=Homo sapiens OX=9606 GN=SHBG PE=1 SV=2	0	94.3566	53.2338	15	31	15	1	402	43.752	6.71	High	High	High	High	High	High	High	High		6462	SHBG	ENSG00000129214.14	17		extracellular	protein binding	Pf00054, Pf02210, Pf06439	1.239	1.12	0.921	1.668	0.965	0.867	11.295	41.9	52	47	38.6	70	40.5	36.4	473.7	2760.3	3419.1	3091.9
FALSE	High	Master Protein	P08603	Complement factor H OS=Homo sapiens OX=9606 GN=CFH PE=1 SV=4	0	1872.44	64.8253	73	3116	62	1	1231	139.005	6.61	High	High	High	High	High	High	High	High		3075	CFH		1	defense response;metabolic process;regulation of biological process;response to stimulus	extracellular	protein binding	Pf00084	1.165	0.998	0.889	0.977	1.002	0.99	0.563	105.5	122.9	105.3	93.8	103	105.7	104.5	59.4	365373	425686	364737
FALSE	Medium	Master Protein	P13686	Tartrate-resistant acid phosphatase type 5 OS=Homo sapiens OX=9606 GN=ACP5 PE=1 SV=3	0.0226064	3.81844	3.69231	1	1	1	1	325	36.576	8.7	High	High	High	High	High	High	High	Not Found		54	ACP5	ENSG00000102575.10	19	defense response;metabolic process;regulation of biological process;response to stimulus	cytosol;vacuole	catalytic activity;metal ion binding	Pf00149	1.008	0.968	1.742	1.281	1.284	2.399	0.01	82.6	83.3	80	144	105.9	106.1	198.2		49.9	50.3	48.3
FALSE	High	Master Protein	P02763	Alpha-1-acid glycoprotein 1 OS=Homo sapiens OX=9606 GN=ORM1 PE=1 SV=1	0	32.9875	33.3333	7	21	4	1	201	23.497	5.02	High	High	High	High	High	High	High	Not Found		5004	ORM1		9	defense response;regulation of biological process;response to stimulus;transport	extracellular;organelle lumen	protein binding	Pf00061	0.912	1.21	1.494	1.632	1.445	1.314	0.01	88.8	81	107.5	132.7	144.9	128.3	116.7		831.1	757.8	1006
FALSE	High	Master Protein	Q06033	Inter-alpha-trypsin inhibitor heavy chain H3 OS=Homo sapiens OX=9606 GN=ITIH3 PE=1 SV=2	0	323.507	44.0449	30	161	30	1	890	99.787	5.74	High	High	High	High	High	High	High	Not Found		3699	ITIH3	ENSG00000162267.12	3	metabolic process;regulation of biological process;transport	extracellular;organelle lumen	enzyme regulator activity	Pf00092, Pf06668, Pf08487, Pf11443, Pf13519, Pf13768	1.167	1.131	1.365	1.366	1.727	1.687	0.01	84.7	98.9	95.8	115.7	115.7	146.3	142.9		13356.9	15591	15101.1
FALSE	High	Master Protein	O94769	Extracellular matrix protein 2 OS=Homo sapiens OX=9606 GN=ECM2 PE=2 SV=1	0	21.4868	11.731	5	6	5	1	699	79.739	5.41	High	High	High	High	High	High	High	Not Found		1842	ECM2	ENSG00000106823.12	9	cell organization and biogenesis;regulation of biological process	extracellular	protein binding	Pf00093, Pf12799, Pf13855, Pf14828	1.214	1.141	0.973	1.014	1.206	1.141	0.01	104	126.3	118.7	101.2	105.5	125.4	118.7		764.1	928	872.2
FALSE	High	Master Protein	A0A0C4DH67	Immunoglobulin kappa variable 1-8 OS=Homo sapiens OX=9606 GN=IGKV1-8 PE=3 SV=1	0	30.7231	42.6087	3	14	2	1	115	12.529	9.01	High	High	High	High	High	High	High	Not Found		28942	IGKV1-8	ENSG00000283113.2; ENSG00000240671.4	2; CHR_HG2290_PATCH	response to stimulus	extracellular;membrane		Pf00047, Pf07679, Pf07686	0.955	0.876	0.959	0.953	0.773	0.582	0.01	131.2	125.3	114.9	125.8	125	101.4	76.4		1650.5	1576.7	1445.4
FALSE	High	Master Protein	P0C0L4	Complement C4-A OS=Homo sapiens OX=9606 GN=C4A PE=1 SV=2	0	2690.9	64.5069	98	6313	4	1	1744	192.664	7.08	High	High	High	High	High	High	High	High		720; 721	C4A; C4B	ENSG00000244731.7	6	defense response;metabolic process;regulation of biological process;response to stimulus	extracellular;membrane;organelle lumen	catalytic activity;enzyme regulator activity;protein binding	Pf00207, Pf01759, Pf01821, Pf01835, Pf07677, Pf07678, Pf07703, Pf10569, Pf11974, Pf13249	0.873	0.985	1.304	1.226	0.807	0.783	1.459	94.8	82.8	93.4	123.6	116.2	76.5	74.2	138.4	666798	582394	656720
FALSE	Medium	Master Protein	O60613	Selenoprotein F OS=Homo sapiens OX=9606 GN=SELENOF PE=1 SV=4	0.0249671	3.63941	7.87879	1	1	1	1	165	18.081	5.03	High	High	High	High	High	High	High	Not Found										0.911	0.969	1.059	1.086	1.266	1.139	0.01	107.7	98.1	104.3	114	116.9	136.4	122.6		94.9	86.4	91.9
FALSE	High	Master Protein	P61586	Transforming protein RhoA OS=Homo sapiens OX=9606 GN=RHOA PE=1 SV=1	0	20.7701	29.0155	3	5	3	1	193	21.754	6.1	High	High	High	High	High	High	High	Not Found		387	RHOA	ENSG00000067560.10	3	cell differentiation;cell division;cell organization and biogenesis;cellular component movement;metabolic process;regulation of biological process;response to stimulus;transport	cytoplasm;cytoskeleton;cytosol;endosome;membrane	catalytic activity;nucleotide binding;protein binding	Pf00025, Pf00071, Pf08477	0.97	0.863	0.948	0.782	0.851	0.872	0.01	127.3	123.5	109.8	120.7	99.5	108.3	110.9		283.4	274.9	244.5
FALSE	Medium	Master Protein	P02792	Ferritin light chain OS=Homo sapiens OX=9606 GN=FTL PE=1 SV=2	0.011396	4.94233	8.57143	1	1	1	1	175	20.007	5.78	High	High	High	High	High	High	High	Not Found		2512	FTL	ENSG00000087086.14	19	cellular homeostasis;transport	cytosol;extracellular;membrane;organelle lumen;vacuole	metal ion binding;protein binding	Pf00210	1.083	0.86	1.178	1.18	1.737	2.278	0.01	85.9	93	73.9	101.2	101.4	149.2	195.6		32.2	34.9	27.7
FALSE	Low	Master Protein	Q96GX5	Serine/threonine-protein kinase greatwall OS=Homo sapiens OX=9606 GN=MASTL PE=1 SV=1	0.0729614	1.69229	1.13766	1	2	1	1	879	97.257	5.99	High	High	High	High	High	High	High	Not Found		84930	MASTL	ENSG00000120539.14	10	cell division;cell organization and biogenesis;metabolic process;regulation of biological process;response to stimulus	cytoplasm;cytoskeleton;nucleus	catalytic activity;nucleotide binding;protein binding	Pf00069, Pf01636, Pf07714	0.922	1.319	1.267	1.245	1.269	1.343	0.01	95.6	88.2	126.1	121.2	119	121.3	128.5		298.8	275.6	394
FALSE	High	Master Protein	Q14520	Hyaluronan-binding protein 2 OS=Homo sapiens OX=9606 GN=HABP2 PE=1 SV=1	0	104.887	29.4643	15	79	15	1	560	62.63	6.54	High	High	High	High	High	High	High	Not Found		3026	HABP2	ENSG00000148702.14	10	metabolic process	extracellular	catalytic activity;metal ion binding	Pf00051, Pf00089	1.192	1.4	0.986	1.323	1.134	1.088	0.01	98.5	117.4	137.9	97.1	130.3	111.7	107.1		9992	11915.4	13991.3
FALSE	High	Master Protein	P41222	Prostaglandin-H2 D-isomerase OS=Homo sapiens OX=9606 GN=PTGDS PE=1 SV=1	0	15.9346	17.3684	2	4	2	1	190	21.015	7.8	High	High	High	High	High	High	High	Not Found		5730	PTGDS	ENSG00000107317.12; ENSG00000284341.1	9	metabolic process;regulation of biological process;response to stimulus;transport	cytoplasm;endoplasmic reticulum;extracellular;Golgi;membrane;nucleus	catalytic activity;protein binding;transporter activity	Pf00061	1.002	0.984	1.392	1.042	1.235	0.828	0.01	106.9	107.1	105.2	148.9	111.4	132	88.5		251.8	252.2	247.8
FALSE	High	Master Protein	P31146	Coronin-1A OS=Homo sapiens OX=9606 GN=CORO1A PE=1 SV=4	0	13.67	13.2321	3	3	3	1	461	50.994	6.68	High	High	High	High	High	High	High	Not Found		11151	CORO1A	ENSG00000102879.15	16	cell organization and biogenesis;cellular component movement;defense response;regulation of biological process;response to stimulus;transport	cytoplasm;cytoskeleton;cytosol;endosome;membrane;nucleus	protein binding;RNA binding	Pf00400, Pf08953, Pf08954, Pf13094, Pf13863	1.332	1.106	1.724	0.872	0.93	0.697	0.01	104.4	139.1	115.5	180	91.1	97.1	72.8		215.9	287.7	238.8
FALSE	High	Master Protein	A0A0C4DH68	Immunoglobulin kappa variable 2-24 OS=Homo sapiens OX=9606 GN=IGKV2-24 PE=3 SV=1	0	14.7866	47.5	3	7	3	1	120	13.071	8.53	High	High	High	High	High	High	High	Not Found		28923	IGKV2-24	ENSG00000282671.1; ENSG00000241294.1	2; CHR_HG2290_PATCH	response to stimulus	extracellular;membrane			1.119	0.871	0.887	0.91	1.433	1.18	0.01	108.1	121	94.2	95.9	98.3	154.9	127.6		640.9	717.5	558.2
FALSE	High	Master Protein	P60985	Keratinocyte differentiation-associated protein OS=Homo sapiens OX=9606 GN=KRTDAP PE=1 SV=1	0	11.4682	27.2727	2	5	2	1	99	11.043	7.42	High	High	High	High	High	High	High	Not Found		388533	KRTDAP	ENSG00000188508.10	19	cell differentiation	extracellular		Pf15200	0.954	1.194	1.279	1.423	1.042	0.843	0.01	103.4	98.7	123.4	132.3	147.2	107.8	87.2		480.4	458.4	573.4
FALSE	High	Master Protein	Q99715	Collagen alpha-1(XII) chain OS=Homo sapiens OX=9606 GN=COL12A1 PE=1 SV=2	0	33.1849	4.50539	11	12	11	1	3063	332.941	5.53	High	High	High	High	High	High	High	Not Found		1303	COL12A1	ENSG00000111799.20	6	cell differentiation;cell organization and biogenesis;metabolic process	extracellular;organelle lumen	protein binding;structural molecule activity	Pf00041, Pf00092, Pf13519	1.389	1.083	1.021	1.009	1.491	1.576	0.01	93.4	129.7	101.1	95.3	94.2	139.2	147.1		1295.8	1799.9	1403.5
FALSE	High	Master Protein	P15907	Beta-galactoside alpha-2,6-sialyltransferase 1 OS=Homo sapiens OX=9606 GN=ST6GAL1 PE=1 SV=1	0.00470219	7.51639	5.17241	2	5	2	1	406	46.575	9.01	High	High	High	High	High	High	High	Not Found		6480	ST6GAL1	ENSG00000073849.14	3	metabolic process;response to stimulus	extracellular;Golgi;membrane	catalytic activity;protein binding	Pf00777	1.158	0.966	0.978	1.006	1.084	0.891	0.01	112.9	130.8	109.2	110.5	113.6	122.4	100.6		403	466.6	389.5
FALSE	High	Master Protein	Q99983	Osteomodulin OS=Homo sapiens OX=9606 GN=OMD PE=1 SV=1	0	52.0919	14.0143	6	24	6	1	421	49.46	5.59	High	High	High	High	High	High	High	Not Found		4958	OMD	ENSG00000127083.7	9	cell organization and biogenesis;metabolic process;regulation of biological process	extracellular;organelle lumen	protein binding	Pf01462, Pf12799, Pf13855	1.366	1.36	1.185	1.166	1.532	1.579	0.01	87.1	118.9	118.4	103.1	101.5	133.4	137.5		3159.9	4316	4296.9
FALSE	High	Master Protein	A0A0B4J1Y9	Immunoglobulin heavy variable 3-72 OS=Homo sapiens OX=9606 GN=IGHV3-72 PE=3 SV=1	0	40.1351	51.2605	5	22	4	1	119	13.194	7.85	High	High	High	High	High	High	High	Not Found		28410	IGHV3-72	ENSG00000278042.2; ENSG00000225698.3	14; CHR_HSCHR14_3_CTG1	cell organization and biogenesis;defense response;metabolic process;regulation of biological process;response to stimulus	extracellular;membrane	protein binding		1.141	1.307	1.052	0.731	0.86	0.854	0.01	115.2	131.4	150.5	121.2	84.2	99	98.4		3122.6	3562.6	4079.7
FALSE	High	Master Protein	P07093	Glia-derived nexin OS=Homo sapiens OX=9606 GN=SERPINE2 PE=1 SV=1	0	41.4682	23.1156	9	17	9	1	398	43.974	9.29	High	High	High	High	High	High	High	Not Found		5270	SERPINE2	ENSG00000135919.12	2	cell differentiation;cell organization and biogenesis;coagulation;development;regulation of biological process;response to stimulus;transport	cytosol;extracellular	enzyme regulator activity;protein binding	Pf00079	0.653	0.746	0.79	0.852	0.9	0.867	0.01	137.7	90	102.7	108.8	117.4	124	119.4		2920.8	1908.6	2178.2
FALSE	Medium	Master Protein	Q9NYU2	UDP-glucose:glycoprotein glucosyltransferase 1 OS=Homo sapiens OX=9606 GN=UGGT1 PE=1 SV=3	0.0375303	2.83298	0.900322	1	1	1	1	1555	177.078	5.63	High	High	High	High	High	High	Not Found	Not Found		56886	UGGT1	ENSG00000136731.12	2	metabolic process;regulation of biological process;response to stimulus	endoplasmic reticulum;organelle lumen	catalytic activity;protein binding	Pf06427	0.998	0.882	0.9	0.747	0.941	0.01	0.01	146.3	146	129	131.7	109.2	137.6			78.2	78.1	69
FALSE	High	Master Protein	O95445	Apolipoprotein M OS=Homo sapiens OX=9606 GN=APOM PE=1 SV=2	0	103.689	66.4894	11	106	11	1	188	21.239	6.01	High	High	High	High	High	High	High	High		55937	APOM	ENSG00000227567.7; ENSG00000235754.7; ENSG00000231974.6; ENSG00000206409.8; ENSG00000204444.10; ENSG00000224290.7; ENSG00000226215.6	6; CHR_HSCHR6_MHC_DBB_CTG1; CHR_HSCHR6_MHC_SSTO_CTG1; CHR_HSCHR6_MHC_MANN_CTG1; CHR_HSCHR6_MHC_QBL_CTG1; CHR_HSCHR6_MHC_COX_CTG1; CHR_HSCHR6_MHC_MCF_CTG1	cell organization and biogenesis;metabolic process;regulation of biological process;response to stimulus;transport	extracellular	antioxidant activity;catalytic activity;transporter activity	Pf11032	1.031	1.048	0.762	0.763	0.999	1.088	6.124	62.4	64.4	65.4	47.6	47.6	62.4	67.9	382.3	17765.9	18313.1	18616.5
FALSE	High	Master Protein	P98095	Fibulin-2 OS=Homo sapiens OX=9606 GN=FBLN2 PE=1 SV=2	0	32.8056	7.43243	6	8	6	1	1184	126.489	4.82	High	High	High	High	High	High	High	High		2199	FBLN2	ENSG00000163520.13	3	cell organization and biogenesis;regulation of biological process	extracellular	metal ion binding;structural molecule activity	Pf01821, Pf07645, Pf12662, Pf14670	1.214	1.238	1.276	1.02	1.504	1.367	14.329	34.9	42.3	43.1	44.5	35.6	52.4	47.7	499.5	925.9	1124.4	1145.9
FALSE	High	Master Protein	P07437	Tubulin beta chain OS=Homo sapiens OX=9606 GN=TUBB PE=1 SV=2	0	18.5131	11.9369	4	19	4	1	444	49.639	4.89	High	High	High	High	High	High	High	Not Found		203068	TUBB	ENSG00000232575.10; ENSG00000196230.12; ENSG00000227739.10; ENSG00000224156.10; ENSG00000235067.10; ENSG00000229684.10; ENSG00000183311.16; ENSG00000232421.10	6; CHR_HSCHR6_MHC_MANN_CTG1; CHR_HSCHR6_MHC_COX_CTG1; CHR_HSCHR6_MHC_APD_CTG1; CHR_HSCHR6_MHC_DBB_CTG1; CHR_HSCHR6_MHC_MCF_CTG1; CHR_HSCHR6_MHC_QBL_CTG1; CHR_HSCHR6_MHC_SSTO_CTG1	cell division;cell organization and biogenesis;cellular component movement;defense response;regulation of biological process;response to stimulus;transport	cytoplasm;cytoskeleton;extracellular;membrane;nucleus;organelle lumen	catalytic activity;nucleotide binding;protein binding;structural molecule activity	Pf00091, Pf03953, Pf10644	1.353	1.183	0.743	0.973	0.828	0.843	0.01	115.6	156.3	136.7	85.9	112.4	95.7	97.4		2875.1	3889.1	3401.6
FALSE	High	Master Protein	A0A075B6R2	Immunoglobulin heavy variable 4-4 OS=Homo sapiens OX=9606 GN=IGHV4-4 PE=3 SV=2	0	37.9836	42.735	4	30	2	1	117	12.84	9.6	High	High	High	High	High	High	High	Not Found		28401	IGHV4-4	ENSG00000276775.1; ENSG00000282223.1	14; CHR_HSCHR14_3_CTG1	cell organization and biogenesis;defense response;metabolic process;regulation of biological process;response to stimulus	extracellular;membrane	protein binding		0.453	0.466	1.341	0.648	0.784	0.536	0.01	153	69.3	71.3	205.2	99.2	120	82		806	365.3	375.6
FALSE	High	Master Protein	P14618	Pyruvate kinase PKM OS=Homo sapiens OX=9606 GN=PKM PE=1 SV=4	0	28.9115	20.339	7	8	7	1	531	57.9	7.84	High	High	High	High	High	High	High	Not Found		5315	PKM	ENSG00000067225.17	15	cell death;cell organization and biogenesis;metabolic process;response to stimulus;transport	cytoplasm;cytosol;extracellular;mitochondrion;nucleus;organelle lumen	catalytic activity;metal ion binding;nucleotide binding;protein binding;RNA binding	Pf00224, Pf02887	0.996	0.806	1.092	0.754	0.961	1.069	0.01	119.8	119.3	96.5	130.9	90.3	115.1	128.1		1530.5	1524.2	1233.4
FALSE	Medium	Master Protein	P38571	Lysosomal acid lipase/cholesteryl ester hydrolase OS=Homo sapiens OX=9606 GN=LIPA PE=1 SV=2	0.0447059	2.54699	2.75689	1	1	1	1	399	45.39	6.92	High	High	High	High	High	High	High	Not Found		3988	LIPA	ENSG00000107798.17	10	cell organization and biogenesis;cell proliferation;defense response;metabolic process;response to stimulus	organelle lumen;vacuole	catalytic activity	Pf00561, Pf04083, Pf12695, Pf12697	1.01	1.026	1.076	1.127	1.358	1.263	0.01	101.8	102.8	104.4	109.5	114.7	138.2	128.6		70.3	71	72.1
FALSE	Low	Master Protein	P50552	Vasodilator-stimulated phosphoprotein OS=Homo sapiens OX=9606 GN=VASP PE=1 SV=3	0.0564784	1.94808	4.21053	1	1	1	1	380	39.805	8.94	High	High	High	High	High	High	Not Found	Not Found		7408	VASP	ENSG00000125753.13	19	cell organization and biogenesis;cellular component movement;regulation of biological process	cytoplasm;cytoskeleton;cytosol;membrane	protein binding	Pf00568	1.148	0.891	1.072	0.747	1.155	0.01	0.01	133	152.7	118.5	142.7	99.4	153.7			32.5	37.3	29
FALSE	High	Master Protein	Q6UXH0	Angiopoietin-like protein 8 OS=Homo sapiens OX=9606 GN=ANGPTL8 PE=1 SV=1	0.00726744	5.37022	10.101	2	2	2	1	198	22.092	7.65	High	High	High	High	High	High	High	Not Found		55908	C19orf80; ANGPTL8	ENSG00000130173.13	19	cell differentiation;cell proliferation;metabolic process;regulation of biological process	extracellular	protein binding		1.066	0.986	0.813	1.014	1.034	0.852	0.01	118.3	126	116.6	96.2	119.9	122.3	100.7		362.4	386.2	357.3
FALSE	High	Master Protein	P01860	Immunoglobulin heavy constant gamma 3 OS=Homo sapiens OX=9606 GN=IGHG3 PE=1 SV=2	0	285.924	53.0504	15	592	6	1	377	41.26	7.9	High	High	High	High	High	High	High	High		3502	IGHG3		14	cell organization and biogenesis;defense response;metabolic process;regulation of biological process;response to stimulus	extracellular;membrane	catalytic activity;protein binding	Pf07654, Pf08205	0.549	0.584	1.014	0.719	0.58	0.57	0.285	150.9	82.9	88.2	153	108.6	87.5	86	43	44215	24275.6	25833.5
FALSE	High	Master Protein	P22105	Tenascin-X OS=Homo sapiens OX=9606 GN=TNXB PE=1 SV=5	0	205.791	17.7663	44	78	44	1	4244	458.1	5.17	High	High	High	High	High	High	High	High										1.304	1.13	1.085	1.063	1.41	1.437	12.143	38.9	50.7	44	42.2	41.3	54.8	55.9	472.2	8467	11043.8	9571.3
FALSE	High	Master Protein	P11678	Eosinophil peroxidase OS=Homo sapiens OX=9606 GN=EPX PE=1 SV=2	0	18.5252	6.43357	5	7	2	1	715	80.989	10.29	High	High	High	High	High	High	High	Not Found		8288	EPX	ENSG00000121053.5	17	cellular component movement;defense response;metabolic process;regulation of biological process;response to stimulus;transport	extracellular;organelle lumen	antioxidant activity;catalytic activity;metal ion binding	Pf03098	0.578	0.742	1.038	0.491	0.981	1.161	0.01	133.5	77.1	99	138.7	65.5	131	155.1		262.5	151.6	194.7
FALSE	High	Master Protein	P01721	Immunoglobulin lambda variable 6-57 OS=Homo sapiens OX=9606 GN=IGLV6-57 PE=1 SV=2	0	20.4189	17.094	1	8	1	1	117	12.558	4.78	High	High	High	High	High	High	High	Not Found		28778	IGLV6-57	ENSG00000211640.4	22	cellular component movement;metabolic process;regulation of biological process;response to stimulus;transport	extracellular;membrane	catalytic activity	Pf07686	0.763	0.753	1.7	1.706	1.053	0.785	0.01	103.1	78.7	77.6	175.3	175.8	108.5	80.9		953.7	728.1	718.3
FALSE	High	Master Protein	P01824	Immunoglobulin heavy variable 4-39 OS=Homo sapiens OX=9606 GN=IGHV4-39 PE=1 SV=2	0	42.7995	41.6	4	34	1	1	125	13.908	9.26	High	High	High	High	High	High	Not Found	Not Found		28394	IGHV4-39	ENSG00000211959.2; ENSG00000282579.1	14; CHR_HSCHR14_3_CTG1	cellular component movement;metabolic process;regulation of biological process;response to stimulus;transport	extracellular;membrane	catalytic activity;protein binding		0.976	0.741	1.045	1.04	0.852	0.661	0.01	126.7	123.6	93.9	132.4	131.8	107.9	83.7		3911.9	3817.9	2900.4
FALSE	High	Master Protein	P01591	Immunoglobulin J chain OS=Homo sapiens OX=9606 GN=JCHAIN PE=1 SV=4	0	114.989	63.522	8	114	8	1	159	18.087	5.24	High	High	High	High	High	High	High	Not Found		3512	IGJ; JCHAIN	ENSG00000132465.10	4	cellular component movement;defense response;regulation of biological process;response to stimulus;transport	extracellular	DNA binding;protein binding	Pf15097	0.823	0.933	0.722	0.652	0.824	0.715	0.01	141.1	116.2	131.7	101.9	92.1	116.2	100.9		9314.3	7666.3	8691.8
FALSE	High	Master Protein	P29622	Kallistatin OS=Homo sapiens OX=9606 GN=SERPINA4 PE=1 SV=3	0	50.0645	29.0398	12	33	12	1	427	48.511	7.75	High	High	High	High	High	High	High	Not Found		5267	SERPINA4	ENSG00000100665.11	14	regulation of biological process;transport	extracellular;organelle lumen	enzyme regulator activity	Pf00079	1.151	1.141	1.099	1.037	1.329	1.204	0.01	100.5	115.7	114.7	110.4	104.2	133.5	121		3435.6	3955.3	3921.4
FALSE	High	Master Protein	P68032	Actin, alpha cardiac muscle 1 OS=Homo sapiens OX=9606 GN=ACTC1 PE=1 SV=1	0	104.573	40.8488	12	122	4	1	377	41.992	5.39	High	High	High	High	High	High	High	Not Found		70	ACTC1	ENSG00000159251.6	15	cell death;cell organization and biogenesis;cellular component movement;regulation of biological process;response to stimulus	cytoplasm;cytoskeleton;cytosol;membrane	catalytic activity;nucleotide binding;protein binding	Pf00022	0.963	0.804	1.419	0.839	1.098	1.065	0.01	111.3	107.2	89.5	157.9	93.4	122.2	118.6		1644.6	1583.8	1322.1
FALSE	High	Master Protein	P01709	Immunoglobulin lambda variable 2-8 OS=Homo sapiens OX=9606 GN=IGLV2-8 PE=1 SV=2	0.00174825	10.7167	6.77966	1	12	1	1	118	12.374	5.91	High	High	High	High	High	High	High	Not Found		28817	IGLV2-8	ENSG00000278196.3	22	cellular component movement;metabolic process;regulation of biological process;response to stimulus;transport	extracellular;membrane	catalytic activity		0.895	0.795	1.109	1.085	0.738	0.761	0.01	125.3	112.2	99.7	139	135.9	92.5	95.4		2003.9	1792.9	1593.6
FALSE	High	Master Protein	P59665	Neutrophil defensin 1 OS=Homo sapiens OX=9606 GN=DEFA1 PE=1 SV=1	0.00470219	8.72501	19.1489	2	9	2	1	94	10.194	6.99	High	High	High	High	High	High	High	Not Found		1667; 728358	DEFA1; DEFA1B	ENSG00000206047.2; ENSG00000240247.7	8	cell organization and biogenesis;cellular component movement;defense response;regulation of biological process;response to stimulus;transport	extracellular;organelle lumen		Pf00323, Pf00879	0.732	0.921	1.043	0.548	0.592	0.397	0.01	152.9	112	140.8	159.4	83.7	90.5	60.7		1496.2	1095.8	1377.9
FALSE	High	Master Protein	O00391	Sulfhydryl oxidase 1 OS=Homo sapiens OX=9606 GN=QSOX1 PE=1 SV=3	0	301.032	46.988	31	144	31	1	747	82.526	8.92	High	High	High	High	High	High	High	Not Found		5768	QSOX1	ENSG00000116260.16	1	cellular homeostasis;metabolic process;regulation of biological process;transport	extracellular;Golgi;membrane;organelle lumen	catalytic activity	Pf00085, Pf04777, Pf13905	1.112	1.083	1.117	1.025	1.034	0.929	0.01	109.6	121.8	118.7	122.4	112.4	113.3	101.8		16096.5	17891.7	17429.3
FALSE	High	Master Protein	P01601	Immunoglobulin kappa variable 1D-16 OS=Homo sapiens OX=9606 GN=IGKV1D-16 PE=3 SV=2	0.00726744	5.66595	13.6752	1	1	1	1	117	12.722	7.74	High	High	High	High	High	High	High	Not Found		28901; 3514	IGKV1D-16; IGKC	ENSG00000241244.1	2	cell organization and biogenesis;cellular component movement;defense response;metabolic process;regulation of biological process;response to stimulus;transport	extracellular;membrane	catalytic activity;protein binding	Pf00047, Pf07679, Pf07686, Pf13927	1.137	0.929	1.162	0.915	1.013	0.969	0.01	112.3	127.7	104.3	130.5	102.8	113.7	108.8		87.6	99.7	81.4
FALSE	High	Master Protein	P35858	Insulin-like growth factor-binding protein complex acid labile subunit OS=Homo sapiens OX=9606 GN=IGFALS PE=1 SV=1	0	78.7158	28.9256	14	33	14	1	605	65.994	6.79	High	High	High	High	High	High	High	Not Found		3483	IGFALS	ENSG00000099769.5	16	metabolic process;regulation of biological process;response to stimulus	extracellular	protein binding	Pf13855	1.084	0.885	0.876	0.605	0.723	0.665	0.01	137	148.5	121.3	120	82.9	99.1	91.2		4014.1	4349.9	3553.2
FALSE	High	Master Protein	Q9UBP4	Dickkopf-related protein 3 OS=Homo sapiens OX=9606 GN=DKK3 PE=1 SV=2	0	40.7752	31.4286	8	13	8	1	350	38.365	4.65	High	High	High	High	High	High	High	Not Found		27122	DKK3	ENSG00000050165.17	11	development;regulation of biological process;response to stimulus	extracellular		Pf04706, Pf06607	1.486	1.367	1.276	1.256	1.15	1.279	0.01	90.8	134.9	124.1	115.8	114	104.4	116.1		1487.3	2210.6	2033.9
FALSE	High	Master Protein	Q04695	Keratin, type I cytoskeletal 17 OS=Homo sapiens OX=9606 GN=KRT17 PE=1 SV=2	0	35.0611	15.7407	8	19	2	1	432	48.076	5.02	High	High	High	High	High	High	High	Not Found		3872	KRT17	ENSG00000128422.15	17	cell death;cell organization and biogenesis;regulation of biological process;response to stimulus	cytoplasm;cytoskeleton;cytosol	protein binding;receptor activity;signal transducer activity;structural molecule activity	Pf00038, Pf07888	0.352	0.332	0.347	0.257	0.28	0.129	0.01	296.7	104.4	98.5	103	76.1	83.1	38.2		659.7	232.2	219.1
FALSE	Medium	Master Protein	Q93008	Probable ubiquitin carboxyl-terminal hydrolase FAF-X OS=Homo sapiens OX=9606 GN=USP9X PE=1 SV=3	0.0375303	2.8274	0.428016	1	1	1	1	2570	292.094	5.8	High	High	High	High	High	High	Not Found	Not Found		8239	USP9X	ENSG00000124486.12	X	cell division;cell growth;cellular component movement;metabolic process;regulation of biological process;response to stimulus	cytoplasm;cytosol;membrane	catalytic activity;protein binding	Pf00443, Pf09606, Pf13423	1.141	1.228	1.058	1.232	0.899	0.01	0.01	122	139.2	149.8	129	150.3	109.7			112.9	128.8	138.6
FALSE	High	Master Protein	Q01081	Splicing factor U2AF 35 kDa subunit OS=Homo sapiens OX=9606 GN=U2AF1 PE=1 SV=3	0.00470219	7.69382	5.83333	1	4	1	1	240	27.854	8.81	High	High	High	High	High	High	High	Not Found		7307; 102724594	U2AF1; LOC102724594; U2AF1L5	ENSG00000160201.11; ENSG00000275895.6	21	metabolic process;regulation of biological process;transport	nucleus;spliceosomal complex	metal ion binding;protein binding;RNA binding	Pf00076, Pf00642, Pf13893	1.188	0.977	1.202	0.939	0.965	1.177	0.01	107.4	127.6	104.9	129.1	100.8	103.7	126.4		439.4	522.1	429.2
FALSE	High	Master Protein	P01011	Alpha-1-antichymotrypsin OS=Homo sapiens OX=9606 GN=SERPINA3 PE=1 SV=2	0	57.3393	26.4775	10	35	10	1	423	47.621	5.52	High	High	High	High	High	High	High	Not Found		12	SERPINA3	ENSG00000196136.17	14	defense response;regulation of biological process;response to stimulus;transport	extracellular;nucleus;organelle lumen	DNA binding;enzyme regulator activity;protein binding	Pf00079	0.895	0.967	1.205	0.988	0.847	0.71	0.01	121	108.2	117	145.8	119.6	102.5	85.9		4518.9	4042.7	4371
FALSE	High	Master Protein	A0A0A0MS15	Immunoglobulin heavy variable 3-49 OS=Homo sapiens OX=9606 GN=IGHV3-49 PE=3 SV=1	0	35.3798	36.9748	4	13	3	1	119	13.048	8.62	High	High	High	High	High	High	High	Not Found		28423	IGHV3-49	ENSG00000211965.4; ENSG00000275316.3	14; CHR_HSCHR14_3_CTG1	cell organization and biogenesis;defense response;metabolic process;regulation of biological process;response to stimulus	extracellular;membrane	protein binding		0.999	0.699	1.413	1.02	0.833	0.993	0.01	115	114.8	80.4	162.5	117.3	95.8	114.2		1604.4	1602.2	1121.6
FALSE	High	Master Protein	Q86TH1	ADAMTS-like protein 2 OS=Homo sapiens OX=9606 GN=ADAMTSL2 PE=1 SV=1	0.00726744	5.64611	1.9979	2	2	2	1	951	104.553	6.42	High	High	High	High	High	High	High	Not Found		9719	ADAMTSL2	ENSG00000197859.9	9	cell organization and biogenesis;metabolic process;regulation of biological process	extracellular	catalytic activity;metal ion binding;protein binding	Pf00090, Pf05986, Pf08686	0.942	0.769	1.191	0.992	1.365	1.115	0.01	108.5	102.2	83.4	129.2	107.6	148.1	121		207.7	195.6	159.7
FALSE	High	Master Protein	Q9Y6R7	IgGFc-binding protein OS=Homo sapiens OX=9606 GN=FCGBP PE=1 SV=3	0	257.449	20.2035	47	87	47	1	5405	571.639	5.34	High	High	High	High	High	High	High	Not Found		8857	FCGBP		19		extracellular	protein binding	Pf00094, Pf01826, Pf08742, Pf12714	1.107	0.905	1.953	1.106	1.214	1.202	0.01	94.3	104.3	85.3	184.1	104.3	114.4	113.3		8195.4	9070.4	7419.4
FALSE	Medium	Master Protein	Q15084	Protein disulfide-isomerase A6 OS=Homo sapiens OX=9606 GN=PDIA6 PE=1 SV=1	0.0214765	4.28408	5.45455	1	1	1	1	440	48.091	5.08	High	High	High	High	High	High	Not Found	Not Found		10130	PDIA6	ENSG00000143870.12	2	cellular homeostasis;metabolic process;regulation of biological process;response to stimulus;transport	cytosol;endoplasmic reticulum;membrane;organelle lumen	catalytic activity;protein binding	Pf00085, Pf13098, Pf13848, Pf13899, Pf13905	0.901	0.675	1.718	1.112	1.266	0.01	0.01	119.9	108.1	80.9	206	133.4	151.8			23.5	21.1	15.8
FALSE	High	Master Protein	P02649	Apolipoprotein E OS=Homo sapiens OX=9606 GN=APOE PE=1 SV=1	0	356.654	76.6562	29	659	29	1	317	36.132	5.73	High	High	High	High	High	High	High	High		348	APOE	ENSG00000130203.9	19	cell communication;cell organization and biogenesis;cellular homeostasis;metabolic process;regulation of biological process;response to stimulus;transport	cytoplasm;endoplasmic reticulum;endosome;extracellular;Golgi;membrane;nucleus;organelle lumen	antioxidant activity;catalytic activity;enzyme regulator activity;metal ion binding;protein binding;structural molecule activity;transporter activity	Pf01442	1.134	1.134	0.752	0.874	0.787	0.794	2.656	87.6	99.4	99.4	65.9	76.6	68.9	69.5	232.7	92426.6	104810	104855
FALSE	Low	Master Protein	Q13023	A-kinase anchor protein 6 OS=Homo sapiens OX=9606 GN=AKAP6 PE=1 SV=3	0.0866808	1.60328	0.301854	1	1	1	1	2319	256.56	5.01	High	High	High	High	High	High	High	Not Found		9472	AKAP6	ENSG00000151320.10	14	regulation of biological process;response to stimulus;transport	cytoplasm;endoplasmic reticulum;membrane;nucleus	protein binding;structural molecule activity	Pf00435	0.742	1.082	1.505	1.876	0.749	0.652	0.01	105.2	78	113.8	158.3	197.3	78.7	68.6		213	157.9	230.5
FALSE	High	Master Protein	P28062	Proteasome subunit beta type-8 OS=Homo sapiens OX=9606 GN=PSMB8 PE=1 SV=3	0.00470219	8.71676	22.1014	2	2	2	1	276	30.335	7.43	High	High	High	High	High	High	Not Found	Not Found		5696	PSMB8	ENSG00000235715.6; ENSG00000231631.6; ENSG00000236443.6; ENSG00000206298.8; ENSG00000226201.6; ENSG00000230669.6; ENSG00000204264.8	6; CHR_HSCHR6_MHC_COX_CTG1; CHR_HSCHR6_MHC_SSTO_CTG1; CHR_HSCHR6_MHC_MANN_CTG1; CHR_HSCHR6_MHC_QBL_CTG1; CHR_HSCHR6_MHC_MCF_CTG1; CHR_HSCHR6_MHC_APD_CTG1	cell differentiation;metabolic process;regulation of biological process;response to stimulus;transport	cytoplasm;cytosol;nucleus;proteasome	catalytic activity;protein binding	Pf00227	1.217	0.851	1.565	0.882	0.98	0.01	0.01	123.2	149.9	104.8	192.8	108.7	120.7			61.6	74.9	52.4
FALSE	Medium	Master Protein	P56537	Eukaryotic translation initiation factor 6 OS=Homo sapiens OX=9606 GN=EIF6 PE=1 SV=1	0.0364964	2.95039	9.79592	1	2	1	1	245	26.582	4.68	High	High	High	High	High	High	Not Found	Not Found		3692	EIF6	ENSG00000242372.6	20	cell organization and biogenesis;metabolic process;regulation of biological process;response to stimulus;transport	cytoplasm;cytosol;nucleus	protein binding;RNA binding	Pf01912	0.877	0.938	1.519	1.124	1.183	0.01	0.01	120.5	105.6	113	183	135.4	142.5			16.6	14.5	15.5
FALSE	Medium	Master Protein	P10599	Thioredoxin OS=Homo sapiens OX=9606 GN=TXN PE=1 SV=3	0.0214765	4.15534	12.381	1	1	1	1	105	11.73	4.92	High	High	High	High	High	High	High	Not Found		7295	TXN	ENSG00000136810.12	9	cell communication;cell proliferation;cellular component movement;cellular homeostasis;metabolic process;regulation of biological process;response to stimulus;transport	cytoplasm;cytosol;extracellular;mitochondrion;nucleus	antioxidant activity;catalytic activity;protein binding;RNA binding	Pf00085, Pf00462, Pf13098, Pf13899, Pf13905	0.838	0.732	0.861	0.847	1.141	1.376	0.01	117.7	98.6	86.2	101.4	99.7	134.3	162		131.8	110.5	96.6
FALSE	High	Master Protein	Q92496	Complement factor H-related protein 4 OS=Homo sapiens OX=9606 GN=CFHR4 PE=1 SV=3	0	131.753	31.3149	11	75	6	1	578	65.308	4.94	High	High	High	High	High	High	High	Not Found		10877	CFHR4		1	regulation of biological process;transport	extracellular	transporter activity	Pf00084	1.582	2.395	1.749	0.951	1.208	1.075	0.01	80.3	127.1	192.4	140.5	76.4	97	86.4		5412.4	8561	12960.9
FALSE	High	Master Protein	P35542	Serum amyloid A-4 protein OS=Homo sapiens OX=9606 GN=SAA4 PE=1 SV=2	0	119.575	46.9231	6	138	6	1	130	14.737	9.07	High	High	High	High	High	High	High	Not Found		6291	SAA4	ENSG00000148965.9	11	cellular component movement;defense response;response to stimulus	extracellular		Pf00277	0.914	0.817	0.848	0.492	0.532	0.491	0.01	157.1	143.5	128.3	133.2	77.3	83.6	77		26552.3	24257.1	21686.3
FALSE	High	Master Protein	P02766	Transthyretin OS=Homo sapiens OX=9606 GN=TTR PE=1 SV=1	0	145.634	69.3878	9	107	9	1	147	15.877	5.76	High	High	High	High	High	High	High	Not Found		7276	TTR	ENSG00000118271.9	18	cell organization and biogenesis;metabolic process;regulation of biological process;transport	cytoplasm;extracellular;organelle lumen	protein binding	Pf00576	0.988	0.952	0.961	0.823	0.944	0.913	0.01	121.5	120.1	115.8	116.8	100	114.7	111		12153.8	12011.9	11574.8
FALSE	High	Master Protein	P06727	Apolipoprotein A-IV OS=Homo sapiens OX=9606 GN=APOA4 PE=1 SV=4	0	804.706	85.6061	41	2372	41	1	396	45.344	5.38	High	High	High	High	High	High	High	High										1.295	1.295	1.331	1.54	1.725	2.011	4.072	56.1	72.6	72.6	74.6	86.3	96.7	112.8	228.3	197915	256216	256314
FALSE	High	Master Protein	O43852	Calumenin OS=Homo sapiens OX=9606 GN=CALU PE=1 SV=2	0	63.5663	53.3333	13	28	13	1	315	37.084	4.64	High	High	High	High	High	High	High	Not Found		813	CALU	ENSG00000128595.16	7	metabolic process	endoplasmic reticulum;extracellular;Golgi;membrane;organelle lumen	metal ion binding;protein binding	Pf13499	0.675	0.682	0.805	0.87	1.153	1.275	0.01	123.8	83.5	84.4	99.7	107.8	142.9	157.9		4991.6	3367.4	3402.2
FALSE	High	Master Protein	P07360	Complement component C8 gamma chain OS=Homo sapiens OX=9606 GN=C8G PE=1 SV=3	0	170.167	69.3069	12	105	12	1	202	22.264	8.31	High	High	High	High	High	High	High	Not Found		733	C8G	ENSG00000176919.11	9	defense response;metabolic process;regulation of biological process;response to stimulus	extracellular	protein binding	Pf00061	1.009	0.946	1.103	0.96	1.059	1.025	0.01	112.6	113.7	106.5	124.2	108.1	119.3	115.5		12038.8	12147.6	11387.7
FALSE	High	Master Protein	P00751	Complement factor B OS=Homo sapiens OX=9606 GN=CFB PE=1 SV=2	0	175.888	41.4921	28	79	28	1	764	85.479	7.06	High	High	High	High	High	High	High	Not Found		629	CFB	ENSG00000243649.8; ENSG00000242335.8; ENSG00000243570.9; ENSG00000239754.9; ENSG00000241534.9	6; CHR_HSCHR6_MHC_SSTO_CTG1; CHR_HSCHR6_MHC_MCF_CTG1; CHR_HSCHR6_MHC_COX_CTG1; CHR_HSCHR6_MHC_DBB_CTG1	defense response;metabolic process;regulation of biological process;response to stimulus	extracellular;membrane	catalytic activity;protein binding	Pf00084, Pf00089, Pf00092, Pf13519	1.237	1.143	1.144	0.986	0.98	0.971	0.01	107.2	132.6	122.6	122.6	105.8	105.1	104.1		10273	12707.1	11744.9
FALSE	Low	Master Protein	Q7Z3J2	VPS35 endosomal protein sorting factor-like OS=Homo sapiens OX=9606 GN=VPS35L PE=1 SV=2	0.0639471	1.88207	1.34995	1	1	1	1	963	109.492	7.21	High	High	High	High	High	High	Not Found	Not Found		57020	C16orf62	ENSG00000103544.14	16	transport	endosome;membrane	protein binding		1.182	0.953	0.87	0.701	0.898	0.01	0.01	142.8	168.8	136.1	124.2	100	128.1			39.1	46.2	37.3
FALSE	High	Master Protein	A0A0C4DH38	Immunoglobulin heavy variable 5-51 OS=Homo sapiens OX=9606 GN=IGHV5-51 PE=3 SV=1	0	57.9832	47.0085	4	37	4	1	117	12.666	8.27	High	High	High	High	High	High	High	Not Found		28388	IGHV5-51	ENSG00000277574.2; ENSG00000211966.2	14; CHR_HSCHR14_3_CTG1	cell organization and biogenesis;defense response;metabolic process;regulation of biological process;response to stimulus	extracellular;membrane	protein binding		0.826	0.737	1.461	1.191	1.046	0.887	0.01	111.9	92.5	82.5	163.6	133.3	117.1	99.2		3891.5	3216	2867.3
FALSE	High	Master Protein	P10619	Lysosomal protective protein OS=Homo sapiens OX=9606 GN=CTSA PE=1 SV=2	0	21.666	12.9167	6	8	6	1	480	54.431	6.61	High	High	High	High	High	High	High	Not Found		5476	CTSA	ENSG00000064601.16	20	metabolic process;regulation of biological process;transport	endoplasmic reticulum;extracellular;membrane;organelle lumen;vacuole	catalytic activity;enzyme regulator activity	Pf00450	0.971	0.887	1.242	1.152	1.516	1.504	0.01	96.7	93.9	85.8	120.1	111.4	146.6	145.4		680	660.5	603.4
FALSE	High	Master Protein	Q9NQ79	Cartilage acidic protein 1 OS=Homo sapiens OX=9606 GN=CRTAC1 PE=1 SV=2	0	50.9368	21.0287	9	12	9	1	661	71.376	5.12	High	High	High	High	High	High	High	Not Found		55118	CRTAC1	ENSG00000095713.13	10		extracellular	metal ion binding;protein binding	Pf01839, Pf07593, Pf07645, Pf13517	1.088	0.946	0.999	0.862	0.903	0.975	0.01	118.1	128.5	111.8	118	101.9	106.6	115.1		1908.4	2075.4	1806.2
FALSE	Low	Master Protein	Q9NR31	GTP-binding protein SAR1a OS=Homo sapiens OX=9606 GN=SAR1A PE=1 SV=1	0.0915789	1.564	5.55556	1	1	1	1	198	22.353	6.68	High	High	High	High	High	High	High	Not Found		56681	SAR1A	ENSG00000079332.14	10	cell organization and biogenesis;regulation of biological process;response to stimulus;transport	endoplasmic reticulum;Golgi;membrane	catalytic activity;nucleotide binding;protein binding;signal transducer activity	Pf00025, Pf00071, Pf00503, Pf01926, Pf08477, Pf09439	1.214	1.221	2.392	1.706	1.856	2.15	0.01	69.3	84.1	84.7	165.8	118.3	128.7	149		88	106.8	107.4
FALSE	High	Master Protein	P25815	Protein S100-P OS=Homo sapiens OX=9606 GN=S100P PE=1 SV=2	0.00726744	6.00312	21.0526	2	2	2	1	95	10.393	4.88	High	High	High	High	High	High	High	Not Found		6286	S100P	ENSG00000163993.6	4	cellular component movement;response to stimulus;transport	cytoplasm;extracellular;membrane;nucleus;organelle lumen	metal ion binding;protein binding	Pf01023	1.062	0.979	3.354	3.03	1.114	1.166	0.01	68.4	72.6	66.9	229.3	207.1	76.1	79.7		238.4	253.1	233.3
FALSE	High	Master Protein	A0A0C4DH26	Probable non-functional immunoglobulin kappa variable 6D-41 OS=Homo sapiens OX=9606 GN=IGKV6D-41 PE=5 SV=1	0.00726744	5.97361	10.4348	1	2	1	1	115	12.562	7.12	High	High	High	High	High	High	High	Not Found		28869	IGKV6D-41	ENSG00000211626.2	2	response to stimulus			Pf00047, Pf07686, Pf13927	1.212	1.04	1.125	1.033	0.978	0.999	0.01	108.3	131.3	112.6	121.8	111.8	105.9	108.2		405.6	491.7	421.8
FALSE	Medium	Master Protein	P30043	Flavin reductase (NADPH) OS=Homo sapiens OX=9606 GN=BLVRB PE=1 SV=3	0.011396	5.02507	7.28155	1	1	1	1	206	22.105	7.65	High	High	High	High	High	High	Not Found	Not Found		645	BLVRB	ENSG00000090013.9	19	metabolic process;transport	cytoplasm;cytosol;membrane	catalytic activity	Pf01073, Pf01370, Pf02254, Pf13460	1.313	1.087	1.223	1.043	1.256	0.01	0.01	115.6	151.8	125.7	141.3	120.5	145.1			41	53.9	44.6
FALSE	High	Master Protein	P02533	Keratin, type I cytoskeletal 14 OS=Homo sapiens OX=9606 GN=KRT14 PE=1 SV=4	0	63.7313	28.6017	14	36	3	1	472	51.529	5.16	High	High	High	High	High	High	High	Not Found		3861	KRT14	ENSG00000186847.5	17	cell death;cell differentiation;cell organization and biogenesis;response to stimulus	cytoplasm;cytosol;nucleus	protein binding;structural molecule activity	Pf00038, Pf13514	0.356	0.29	0.272	0.257	0.247	0.263	0.01	298	106	86.3	81	76.6	73.5	78.5		2652.3	943.5	768.3
FALSE	High	Master Protein	P01706	Immunoglobulin lambda variable 2-11 OS=Homo sapiens OX=9606 GN=IGLV2-11 PE=1 SV=2	0	28.5764	36.9748	2	16	2	1	119	12.636	7.24	High	High	High	High	High	High	High	Not Found		28816	IGLV2-11	ENSG00000211668.2	22	cellular component movement;metabolic process;regulation of biological process;response to stimulus;transport	extracellular;membrane	catalytic activity	Pf07679, Pf07686	0.85	0.791	0.962	2.078	1.029	0.779	0.01	106.8	90.8	84.5	102.7	222	109.9	83.3		886.2	753.4	700.7
FALSE	Medium	Master Protein	Q9UBE0	SUMO-activating enzyme subunit 1 OS=Homo sapiens OX=9606 GN=SAE1 PE=1 SV=1	0.0447059	2.55191	2.31214	1	1	1	1	346	38.426	5.3	High	High	High	High	High	High	Not Found	Not Found		10055	SAE1	ENSG00000142230.11	19	metabolic process;regulation of biological process	cytoplasm;nucleus	catalytic activity;enzyme regulator activity;protein binding	Pf00899	1.256	0.942	4.556	1.065	0.888	0.01	0.01	82.4	103.5	77.6	375.5	87.8	73.2			72.1	90.6	67.9
FALSE	High	Master Protein	P01602	Immunoglobulin kappa variable 1-5 OS=Homo sapiens OX=9606 GN=IGKV1-5 PE=1 SV=2	0	11.2789	24.7863	2	8	2	1	117	12.773	8.28	High	High	High	High	High	High	High	Not Found		28299	IGKV1-5	ENSG00000282801.1; ENSG00000243466.1	2; CHR_HG2290_PATCH	cellular component movement;metabolic process;regulation of biological process;response to stimulus;transport	extracellular;membrane	catalytic activity	Pf00047, Pf07679, Pf07686, Pf13927	1.22	2.555	1.495	0.935	1.128	0.721	0.01	88.4	107.8	225.8	132.1	82.6	99.7	63.7		695.9	849	1778.2
FALSE	Medium	Master Protein	Q9Y617	Phosphoserine aminotransferase OS=Homo sapiens OX=9606 GN=PSAT1 PE=1 SV=2	0.0404762	2.69186	2.97297	1	6	1	1	370	40.397	7.66	High	High	High	High	High	High	High	Not Found		29968	PSAT1	ENSG00000135069.13	9	metabolic process	cytoplasm;cytosol	catalytic activity	Pf00266	1.226	1.212	1.178	1.214	1.379	1.584	0.01	91	111.5	110.3	107.2	110.4	125.5	144.1		572.7	702.1	694.1
FALSE	High	Master Protein	P01782	Immunoglobulin heavy variable 3-9 OS=Homo sapiens OX=9606 GN=IGHV3-9 PE=1 SV=2	0	72.7641	34.7458	3	58	2	1	118	12.936	7.08	High	High	High	High	High	High	High	Not Found		28451	IGHV3-9		14	cellular component movement;metabolic process;regulation of biological process;response to stimulus;transport	extracellular;membrane	catalytic activity	Pf03492	1.01	0.921	1.141	1.415	0.926	0.945	0.01	108.7	109.8	100.1	124.1	153.9	100.6	102.8		1335.2	1348.9	1229.4
FALSE	Low	Master Protein	Q13200	26S proteasome non-ATPase regulatory subunit 2 OS=Homo sapiens OX=9606 GN=PSMD2 PE=1 SV=3	0.0533333	2.02411	1.54185	1	1	1	1	908	100.136	5.2	High	High	High	High	High	High	High	Not Found		5708	PSMD2	ENSG00000175166.16	3	metabolic process;regulation of biological process;response to stimulus;transport	cytoplasm;cytosol;extracellular;membrane;nucleus;organelle lumen;proteasome	catalytic activity;enzyme regulator activity;nucleotide binding;protein binding	Pf01851	2.532	1.149	1.814	1.364	2.297	3.66	0.01	57.9	146.6	66.5	105.1	79	133	211.9		104.4	264.4	119.9
FALSE	Medium	Master Protein	Q99435	Protein kinase C-binding protein NELL2 OS=Homo sapiens OX=9606 GN=NELL2 PE=1 SV=1	0.0166436	4.52372	3.30882	2	2	2	1	816	91.284	5.73	High	High	High	High	High	High	High	Not Found		4753	NELL2	ENSG00000184613.10	12	cellular homeostasis	extracellular	metal ion binding;protein binding	Pf00093, Pf02210, Pf07645, Pf12947, Pf13385	1.19	0.781	1.563	0.918	1.852	2.141	0.01	84.7	100.8	66.1	132.4	77.8	156.9	181.3		239.7	285.3	187.2
FALSE	High	Master Protein	P19971	Thymidine phosphorylase OS=Homo sapiens OX=9606 GN=TYMP PE=1 SV=2	0.00726744	5.94195	3.52697	1	1	1	1	482	49.924	5.53	High	High	High	High	High	High	Not Found	Not Found		1890; 9997	TYMP; SCO2	ENSG00000025708.13	22	cell differentiation;cell organization and biogenesis;cellular homeostasis;development;metabolic process;regulation of biological process;response to stimulus;transport	cytosol;membrane;mitochondrion;organelle lumen	catalytic activity;metal ion binding;protein binding	Pf00591, Pf02885, Pf07831	0.964	0.801	1.322	1.109	0.974	0.01	0.01	129.6	125	103.9	171.5	143.7	126.3			67.1	64.7	53.8
FALSE	Medium	Master Protein	Q9NPC4	Lactosylceramide 4-alpha-galactosyltransferase OS=Homo sapiens OX=9606 GN=A4GALT PE=1 SV=1	0.0214765	4.0656	3.39943	1	1	1	1	353	40.473	8.95	High	High	High	High	High	High	Not Found	Not Found		53947	A4GALT	ENSG00000128274.15	22	cell organization and biogenesis;metabolic process	Golgi;membrane	catalytic activity	Pf04488, Pf04572	0.922	0.685	0.76	0.729	0.933	0.01	0.01	159.1	146.6	109	120.9	115.9	148.5			39.8	36.7	27.3
FALSE	High	Master Protein	P17936	Insulin-like growth factor-binding protein 3 OS=Homo sapiens OX=9606 GN=IGFBP3 PE=1 SV=2	0	65.5273	39.5189	11	32	11	1	291	31.654	8.69	High	High	High	High	High	High	High	Not Found		3486	IGFBP3	ENSG00000146674.14	7	cell death;cell differentiation;cell proliferation;metabolic process;regulation of biological process	extracellular;nucleus;organelle lumen	enzyme regulator activity;metal ion binding;protein binding	Pf00086, Pf00219	1.259	1.188	1.057	1.119	1.045	1.048	0.01	103.7	130.6	123.1	109.6	116	108.3	108.7		3623.1	4561.9	4302.5
FALSE	Low	Master Protein	P55083	Microfibril-associated glycoprotein 4 OS=Homo sapiens OX=9606 GN=MFAP4 PE=1 SV=2	0.0750268	1.67142	2.7451	1	1	1	1	255	28.63	5.63	High	High	High	High	High	High	High	Not Found		4239	MFAP4	ENSG00000166482.11	17	cell organization and biogenesis;regulation of biological process;response to stimulus	extracellular	protein binding	Pf00147	1.209	1.226	1.086	1.272	1.21	1.349	0.01	95.8	115.8	117.4	104	121.8	115.9	129.2		74.4	89.9	91.2
FALSE	Low	Master Protein	Q8IUC4	Rhophilin-2 OS=Homo sapiens OX=9606 GN=RHPN2 PE=1 SV=1	0.0907173	1.57873	1.45773	1	1	1	1	686	76.944	6.8	High	High	High	High	High	High	High	Not Found		85415	RHPN2	ENSG00000131941.7	19	regulation of biological process;response to stimulus	cytoplasm;cytosol	protein binding	Pf02185, Pf03097	1.052	0.819	0.796	0.88	0.777	0.88	0.01	129	135.6	105.7	102.6	113.4	100.2	113.5		228.1	239.8	186.9
FALSE	High	Master Protein	P25787	Proteasome subunit alpha type-2 OS=Homo sapiens OX=9606 GN=PSMA2 PE=1 SV=2	0.00343053	9.12288	15.3846	2	2	2	1	234	25.882	7.43	High	High	High	High	High	High	High	Not Found		5683	PSMA2	ENSG00000256646.7; ENSG00000106588.10	7	metabolic process;regulation of biological process;response to stimulus;transport	cytoplasm;cytosol;extracellular;nucleus;organelle lumen;proteasome	catalytic activity;protein binding	Pf00227, Pf10584	1.126	0.935	1.22	0.965	0.941	1.022	0.01	111	125	103.8	135.4	107.1	104.4	113.4		154.8	174.4	144.8
FALSE	High	Master Protein	O95428	Papilin OS=Homo sapiens OX=9606 GN=PAPLN PE=2 SV=4	0	69.0428	18.7793	16	25	16	1	1278	137.612	6.89	High	High	High	High	High	High	High	Not Found		89932	PAPLN	ENSG00000100767.15	14	metabolic process;regulation of biological process	extracellular	catalytic activity;enzyme regulator activity;metal ion binding;protein binding	Pf00014, Pf00047, Pf00090, Pf05986, Pf07679, Pf07686, Pf08686, Pf13895, Pf13927	1.201	1.118	1.216	0.979	1.074	1.034	0.01	105	126.1	117.4	127.7	102.7	112.7	108.5		2591.2	3111.7	2897.9
FALSE	Low	Master Protein	Q96PU8	Protein quaking OS=Homo sapiens OX=9606 GN=QKI PE=1 SV=1	0.102697	1.46993	3.81232	1	1	1	1	341	37.647	8.56	High	High	High	High	High	High	Not Found	Not Found		9444	QKI	ENSG00000112531.16	6	cell differentiation;development;metabolic process;regulation of biological process;transport	cytoplasm;nucleus	protein binding;RNA binding	Pf00013, Pf13014	0.867	0.812	0.827	0.846	0.845	0.01	0.01	153.9	133.5	125.1	127.3	130.1	130.1			76.4	66.3	62.1
FALSE	Medium	Master Protein	P04792	Heat shock protein beta-1 OS=Homo sapiens OX=9606 GN=HSPB1 PE=1 SV=2	0.011396	4.80493	8.29268	1	1	1	1	205	22.768	6.4	High	High	High	High	High	High	Not Found	Not Found		3315	HSPB1	ENSG00000106211.8	7	cellular component movement;metabolic process;regulation of biological process;response to stimulus	cytoplasm;cytoskeleton;cytosol;membrane;nucleus;proteasome	enzyme regulator activity;protein binding;RNA binding	Pf00011	1.059	0.804	1.274	1.003	0.935	0.01	0.01	131.7	139.5	105.9	167.7	132	123.2			58.9	62.4	47.4
FALSE	High	Master Protein	P55072	Transitional endoplasmic reticulum ATPase OS=Homo sapiens OX=9606 GN=VCP PE=1 SV=4	0	11.9415	6.45161	4	4	4	1	806	89.266	5.26	High	High	High	High	High	High	High	Not Found		7415	VCP	ENSG00000165280.15	9	cell communication;cell organization and biogenesis;metabolic process;regulation of biological process;response to stimulus;transport	cytoplasm;cytosol;endoplasmic reticulum;extracellular;membrane;nucleus;organelle lumen;proteasome	catalytic activity;enzyme regulator activity;nucleotide binding;protein binding;RNA binding	Pf00004, Pf00910, Pf01057, Pf01078, Pf02359, Pf02933, Pf05496, Pf05673, Pf06068, Pf07724, Pf07726, Pf07728, Pf09336, Pf13191, Pf13207, Pf13401	0.977	0.92	0.914	0.954	1.7	2.008	0.01	94.4	92.2	86.9	86.3	90.1	160.5	189.6		397.9	388.7	366.2
FALSE	High	Master Protein	A0A1B0GTC6	Uncharacterized protein C3orf85 OS=Homo sapiens OX=9606 GN=C3orf85 PE=3 SV=1	0	13.4402	55.5556	3	8	3	1	90	10.379	5.81	High	High	High	High	High	High	High	Not Found		401081	FLJ22763; C3orf85	ENSG00000241224.7	3					2.067	1.943	1.145	1.584	1.612	1.372	0.01	74.6	154.2	144.9	85.4	118.2	120.3	102.4		506.4	1046.4	983.6
FALSE	High	Master Protein	A0A0B4J1V2	Immunoglobulin heavy variable 2-26 OS=Homo sapiens OX=9606 GN=IGHV2-26 PE=3 SV=1	0.00343053	9.00458	42.0168	2	2	2	1	119	13.174	8.29	High	High	High	High	High	High	Not Found	Not Found		28455	IGHV2-26	ENSG00000282344.1; ENSG00000211951.2	14; CHR_HSCHR14_3_CTG1	cell organization and biogenesis;defense response;metabolic process;regulation of biological process;response to stimulus	extracellular;membrane	protein binding		0.924	0.708	0.962	1.025	0.76	0.01	0.01	148.7	137.4	105.3	143.1	152.5	113			70.5	65.1	49.9
FALSE	Medium	Master Protein	P33241	Lymphocyte-specific protein 1 OS=Homo sapiens OX=9606 GN=LSP1 PE=1 SV=1	0.0166436	4.66075	5.30973	1	1	1	1	339	37.169	4.74	High	High	High	High	High	High	Not Found	Not Found		4046	LSP1	ENSG00000130592.15	11	cellular component movement;defense response;regulation of biological process;response to stimulus	cytoskeleton;membrane	protein binding;signal transducer activity	Pf02029	1.154	0.78	1.348	0.905	1.195	0.01	0.01	125.4	144.7	97.8	169	113.4	149.8			75.2	86.7	58.6
FALSE	High	Master Protein	P49720	Proteasome subunit beta type-3 OS=Homo sapiens OX=9606 GN=PSMB3 PE=1 SV=2	0	15.5278	16.5854	3	6	3	1	205	22.933	6.55	High	High	High	High	High	High	High	Not Found		5691	PSMB3	ENSG00000275903.2; ENSG00000277791.4	17; CHR_HSCHR17_7_CTG4	metabolic process;regulation of biological process;response to stimulus;transport	cytoplasm;cytosol;nucleus;proteasome	catalytic activity;enzyme regulator activity;protein binding	Pf00227	1.55	0.966	1.474	1.073	1.346	1.048	0.01	94.6	146.6	91.4	139.4	101.5	127.3	99.2		375.4	582.1	362.6
FALSE	Medium	Master Protein	A0A0A0MRZ9	Immunoglobulin lambda variable 5-52 OS=Homo sapiens OX=9606 GN=IGLV5-52 PE=3 SV=1	0.0332056	3.2855	7.25806	1	1	1	1	124	13.437	7.91	High	High	High	High	High	High	High	Not Found		28779	IGLV5-52	ENSG00000211643.2	22	response to stimulus	extracellular;membrane		Pf07686	1.252	5.418	3.372	11.867	6.205	6.159	0.01	22.7	28.4	122.9	76.5	269.2	140.7	139.7		22.6	28.2	122.2
FALSE	Low	Master Protein	Q96SB3	Neurabin-2 OS=Homo sapiens OX=9606 GN=PPP1R9B PE=1 SV=3	0.0522648	2.283	1.10159	1	1	1	1	817	89.28	4.97	High	High	High	High	High	High	High	Not Found										1.212	1.171	1.208	0.982	1.147	0.854	0.01	105.6	128	123.7	127.6	103.7	121.2	90.2		90.3	109.5	105.8
FALSE	Medium	Master Protein	P08567	Pleckstrin OS=Homo sapiens OX=9606 GN=PLEK PE=1 SV=3	0.0249671	3.66374	3.71429	1	1	1	1	350	40.099	8.28	High	High	High	High	High	High	High	Not Found		5341	PLEK	ENSG00000115956.9	2	cell differentiation;cell organization and biogenesis;metabolic process;regulation of biological process;response to stimulus;transport	cytoplasm;cytosol;extracellular;membrane	protein binding	Pf00169, Pf00610, Pf15406, Pf15410	1.428	1.352	0.962	1.112	1.438	1.81	0.01	87.9	125.5	118.8	84.6	97.7	126.4	159.1		100.2	143.1	135.5
FALSE	High	Master Protein	O95967	EGF-containing fibulin-like extracellular matrix protein 2 OS=Homo sapiens OX=9606 GN=EFEMP2 PE=1 SV=3	0	40.6412	26.6366	8	13	8	1	443	49.372	4.94	High	High	High	High	High	High	High	Not Found		30008	EFEMP2	ENSG00000172638.12	11	cell organization and biogenesis	extracellular	metal ion binding;protein binding;structural molecule activity	Pf07645, Pf12662, Pf12947, Pf14670	1.081	0.989	1.014	0.934	1.327	1.283	0.01	104.9	113.4	103.7	106.3	98	139.2	134.5		1338.7	1447.8	1324.2
FALSE	High	Master Protein	Q86X29	Lipolysis-stimulated lipoprotein receptor OS=Homo sapiens OX=9606 GN=LSR PE=1 SV=4	0.00726744	6.74066	4.00616	2	2	2	1	649	71.394	7.97	High	High	High	High	High	High	High	Not Found		51599	LSR	ENSG00000105699.16	19	regulation of biological process	membrane			1.3	0.951	1.072	0.994	1.898	2.193	0.01	85	110.6	80.9	91.2	84.5	161.4	186.4		163.7	212.8	155.7
FALSE	High	Master Protein	P00742	Coagulation factor X OS=Homo sapiens OX=9606 GN=F10 PE=1 SV=2	0	181.489	45.2869	20	114	20	1	488	54.697	5.94	High	High	High	High	High	High	High	Not Found		2159	F10	ENSG00000126218.11	13	coagulation;metabolic process;regulation of biological process;response to stimulus;transport	extracellular;membrane;organelle lumen	catalytic activity;metal ion binding;protein binding	Pf00008, Pf00089, Pf00594, Pf14670	1.002	0.899	0.957	0.878	1.479	1.521	0.01	103.4	103.6	93	99	90.8	152.9	157.3		13490.5	13514.3	12125.2
FALSE	High	Master Protein	P80303	Nucleobindin-2 OS=Homo sapiens OX=9606 GN=NUCB2 PE=1 SV=3	0.00343053	9.10863	9.28571	3	3	3	1	420	50.191	5.12	High	High	High	High	High	High	High	Not Found		4925	NUCB2	ENSG00000070081.15	11		cytoplasm;cytosol;endoplasmic reticulum;Golgi;membrane;nucleus	DNA binding;metal ion binding;protein binding	Pf13499	0.952	0.811	0.781	0.551	1.099	1.17	0.01	125.7	119.7	101.9	98.2	69.3	138.1	147.1		399.2	380	323.6
FALSE	High	Master Protein	Q02985	Complement factor H-related protein 3 OS=Homo sapiens OX=9606 GN=CFHR3 PE=1 SV=2	0	178.375	32.7273	9	240	1	1	330	37.299	7.55	High	High	High	High	High	High	High	Not Found		10878	CFHR3	ENSG00000116785.13	1		extracellular		Pf00084	1.7	1.989	1.872	1.027	1.003	1.587	0.01	78.6	133.6	156.3	147.1	80.7	78.9	124.8		381.7	648.8	759.1
FALSE	High	Master Protein	P35908	Keratin, type II cytoskeletal 2 epidermal OS=Homo sapiens OX=9606 GN=KRT2 PE=1 SV=2	0	66.5173	27.6995	12	24	7	1	639	65.393	8	High	High	High	High	High	High	High	High		3849	KRT2	ENSG00000172867.3	12	cell death;cell organization and biogenesis;cell proliferation;cellular component movement;metabolic process	cytoskeleton;cytosol;membrane;nucleus	protein binding;structural molecule activity	Pf00038, Pf08614, Pf12128, Pf13166	1.109	0.871	1.074	1.087	1.733	1.589	24.351	24.4	27	21.2	26.2	26.5	42.2	38.7	593.7	871.7	967	759.3
FALSE	High	Master Protein	P55774	C-C motif chemokine 18 OS=Homo sapiens OX=9606 GN=CCL18 PE=1 SV=1	0	13.7371	51.6854	3	4	3	1	89	9.842	8.75	High	High	High	High	High	High	High	Not Found		6362	CCL18; LOC101060271	ENSG00000278006.2; ENSG00000278167.2; ENSG00000275385.1	17; CHR_HSCHR17_10_CTG4; CHR_HSCHR17_7_CTG4	cell communication;cellular component movement;defense response;regulation of biological process;response to stimulus	extracellular	protein binding	Pf00048	0.771	0.656	0.658	0.963	0.689	0.443	0.01	154.4	119.1	101.4	101.5	148.7	106.5	68.4		522.7	403.1	343.1
FALSE	High	Master Protein	P49767	Vascular endothelial growth factor C OS=Homo sapiens OX=9606 GN=VEGFC PE=1 SV=1	0	11.1619	5.72792	2	3	2	1	419	46.852	7.52	High	High	High	High	High	High	High	Not Found		7424	VEGFC	ENSG00000150630.3	4	cell differentiation;cellular component movement;development;regulation of biological process;response to stimulus;transport	extracellular;membrane;organelle lumen	protein binding	Pf00341	0.689	0.828	0.671	0.967	0.922	0.996	0.01	131.7	90.8	109.1	88.4	127.4	121.4	131.2		631.6	435.4	523.1
FALSE	High	Master Protein	Q8WWZ8	Oncoprotein-induced transcript 3 protein OS=Homo sapiens OX=9606 GN=OIT3 PE=1 SV=2	0	55.028	22.3853	12	25	12	1	545	59.983	5.58	High	High	High	High	High	High	High	Not Found		170392	OIT3	ENSG00000138315.12	10		nucleus	metal ion binding;protein binding	Pf00100, Pf14670	0.988	0.954	0.945	0.934	1.147	1.139	0.01	112.6	111.2	107.4	106.4	105.1	129.1	128.2		3716.6	3671.3	3546.8
FALSE	High	Master Protein	P01876	Immunoglobulin heavy constant alpha 1 OS=Homo sapiens OX=9606 GN=IGHA1 PE=1 SV=2	0	256.336	62.6062	15	222	9	1	353	37.631	6.51	High	High	High	High	High	High	High	Not Found		3493	IGHA1	ENSG00000211895.4; ENSG00000282633.1	14; CHR_HSCHR14_3_CTG1	cell organization and biogenesis;cellular component movement;defense response;metabolic process;regulation of biological process;response to stimulus;transport	extracellular;membrane	protein binding	Pf07654, Pf08205	0.509	0.419	0.515	0.377	0.657	0.588	0.01	196.8	100.1	82.4	101.4	74.3	129.3	115.7		37621.2	19133.6	15757.8
FALSE	High	Master Protein	Q8WTU2	Scavenger receptor cysteine-rich domain-containing group B protein OS=Homo sapiens OX=9606 GN=SSC4D PE=2 SV=1	0	12.1415	4.86957	2	3	2	1	575	60.779	5.94	High	High	High	High	High	High	High	Not Found		136853	SRCRB4D; SSC4D	ENSG00000146700.8	7	transport	extracellular;membrane	receptor activity	Pf00530	1.329	1.018	0.962	0.874	2.559	2.587	0.01	77.4	102.9	78.9	74.5	67.7	198.2	200.4		528	701.9	537.8
FALSE	High	Master Protein	P55056	Apolipoprotein C-IV OS=Homo sapiens OX=9606 GN=APOC4 PE=1 SV=1	0	40.6526	35.4331	6	38	6	1	127	14.543	8.92	High	High	High	High	High	High	High	Not Found		346; 100533990	APOC4; APOC4-APOC2	ENSG00000267467.3; ENSG00000224916.9	19	cell organization and biogenesis;metabolic process;regulation of biological process;transport	extracellular	transporter activity	Pf15119	0.949	1.289	0.768	0.741	0.552	0.495	0.01	138.1	131.1	178	106.1	102.3	76.1	68.4		8483.5	8054.7	10938.3
FALSE	Medium	Master Protein	Q16819	Meprin A subunit alpha OS=Homo sapiens OX=9606 GN=MEP1A PE=1 SV=2	0.0364964	2.96658	1.87668	1	1	1	1	746	84.365	5.72	High	High	High	High	High	High	Not Found	Not Found		4224	MEP1A	ENSG00000112818.9	6	metabolic process	membrane	catalytic activity;metal ion binding;protein binding	Pf00008, Pf00629, Pf00917, Pf01400	0.849	0.856	1.2	0.916	1.616	0.01	0.01	124.3	105.5	106.3	149.2	113.9	200.8			20.4	17.3	17.5
FALSE	High	Master Protein	P01763	Immunoglobulin heavy variable 3-48 OS=Homo sapiens OX=9606 GN=IGHV3-48 PE=1 SV=2	0	96.3533	53.8462	4	68	2	1	117	12.804	5.36	High	High	High	High	High	High	High	Not Found		28424	IGHV3-48	ENSG00000211964.3; ENSG00000282627.1	14; CHR_HSCHR14_3_CTG1	cellular component movement;metabolic process;regulation of biological process;response to stimulus;transport	extracellular;membrane	catalytic activity		0.862	0.636	0.783	1.002	0.618	0.434	0.01	149.9	129.2	95.4	117.4	150.3	92.7	65		613.9	529.2	390.7
FALSE	Low	Master Protein	Q6ZUS5	Coiled-coil domain-containing protein 121 OS=Homo sapiens OX=9606 GN=CCDC121 PE=1 SV=1	0.052809	2.12913	4.31655	1	2	1	1	278	33.041	9.83	High	High	High	High	High	High	High	Not Found		79635	CCDC121	ENSG00000176714.9	2			protein binding	Pf14988	0.969	0.996	1.09	1.049	0.927	1.191	0.01	110.8	107.3	110.4	120.7	116.2	102.7	131.9		77.8	75.4	77.5
FALSE	Low	Master Protein	Q6P047	Uncharacterized protein C8orf74 OS=Homo sapiens OX=9606 GN=C8orf74 PE=1 SV=3	0.0652174	1.81389	8.16327	1	2	1	1	294	33.714	7.88	High	High	High	High	High	High	High	Not Found		203076	C8orf74	ENSG00000171060.10	8			protein binding	Pf14769	0.98	1.061	0.946	0.977	1.228	1.178	0.01	108.5	106.4	115.2	102.7	106	133.3	127.8		186.8	183.1	198.3
FALSE	High	Master Protein	Q96HR9	Receptor expression-enhancing protein 6 OS=Homo sapiens OX=9606 GN=REEP6 PE=1 SV=2	0.00726744	6.78008	9.95261	2	2	2	1	211	23.403	8.56	High	High	High	High	High	High	High	Not Found		92840	REEP6		19	regulation of biological process;response to stimulus	endoplasmic reticulum;membrane;nucleus	protein binding	Pf03134	1.032	0.872	1.741	3.157	1.039	1.636	0.01	76.4	78.8	66.6	132.9	241	79.3	124.9		84.9	87.6	74
FALSE	High	Master Protein	P09871	Complement C1s subcomponent OS=Homo sapiens OX=9606 GN=C1S PE=1 SV=1	0	495.892	51.0174	30	371	29	1	688	76.635	4.96	High	High	High	High	High	High	High	Not Found		716	C1S	ENSG00000182326.14	12	defense response;metabolic process;regulation of biological process;response to stimulus	extracellular	catalytic activity;metal ion binding;protein binding	Pf00084, Pf00089, Pf00431, Pf07645, Pf14670	0.934	0.959	0.994	1.01	1.017	1.105	0.01	114	106.5	109.3	113.3	115.1	116	125.9		44134.2	41229.3	42324.3
FALSE	High	Master Protein	P05060	Secretogranin-1 OS=Homo sapiens OX=9606 GN=CHGB PE=1 SV=2	0	20.6558	12.1123	5	7	5	1	677	78.229	5.07	High	High	High	High	High	High	High	Not Found		1114	CHGB	ENSG00000089199.9	20	metabolic process;regulation of biological process	extracellular;organelle lumen	protein binding	Pf01271	1.34	0.929	1.674	1.013	1.39	1.633	0.01	89.1	119.4	82.8	149.1	90.2	123.9	145.5		853.2	1143.4	793
FALSE	High	Master Protein	Q99674	Cell growth regulator with EF hand domain protein 1 OS=Homo sapiens OX=9606 GN=CGREF1 PE=2 SV=3	0	25.2892	22.6415	4	6	4	1	318	33.436	4.39	High	High	High	High	High	High	High	Not Found										1.284	1.254	1.63	1.239	1.56	0.6	0.01	93.4	119.9	117.1	152.2	115.7	145.7	56.1		321.4	412.6	403.1
FALSE	High	Master Protein	Q13201	Multimerin-1 OS=Homo sapiens OX=9606 GN=MMRN1 PE=1 SV=3	0	133.011	26.1401	22	51	22	1	1228	138.023	7.93	High	High	High	High	High	High	High	Not Found		22915	MMRN1	ENSG00000138722.9	4	cell organization and biogenesis;coagulation;transport	cytoskeleton;extracellular;organelle lumen	metal ion binding;protein binding	Pf00008, Pf00386, Pf06160, Pf07546, Pf07974, Pf12947	0.689	0.76	0.968	1.167	1.125	1.094	0.01	117.6	81.1	89.4	113.8	137.2	132.3	128.7		6219.4	4287.6	4726.1
FALSE	Low	Master Protein	Q8NFW8	N-acylneuraminate cytidylyltransferase OS=Homo sapiens OX=9606 GN=CMAS PE=1 SV=2	0.0962343	1.52651	2.76498	1	1	1	1	434	48.349	7.93	High	High	High	High	High	High	High	Not Found		55907	CMAS	ENSG00000111726.12	12	metabolic process	membrane;nucleus	catalytic activity	Pf02348, Pf12804	0.879	0.685	0.938	0.822	1.116	1.245	0.01	119.7	105.2	82	112.3	98.4	133.5	149		117.8	103.5	80.7
FALSE	High	Master Protein	P08709	Coagulation factor VII OS=Homo sapiens OX=9606 GN=F7 PE=1 SV=1	0	49.7423	20.6009	6	13	6	1	466	51.56	7.23	High	High	High	High	High	High	High	Not Found		2155	F7	ENSG00000057593.13	13	coagulation;metabolic process;regulation of biological process;response to stimulus;transport	extracellular;membrane;organelle lumen	catalytic activity;metal ion binding;protein binding	Pf00089, Pf00594, Pf09342, Pf12947, Pf14670	1.262	1.083	1.142	1.014	1.118	0.898	0.01	106.4	134.3	115.3	121.5	108	119	95.5		2032.9	2566.1	2202.5
FALSE	High	Master Protein	Q14623	Indian hedgehog protein OS=Homo sapiens OX=9606 GN=IHH PE=1 SV=4	0	24.0081	16.3017	5	9	5	1	411	45.222	8.76	High	High	High	High	High	High	High	Not Found		3549	IHH	ENSG00000163501.6	2	cell communication;cell differentiation;cell organization and biogenesis;cell proliferation;development;metabolic process;regulation of biological process;response to stimulus	extracellular;membrane	catalytic activity;metal ion binding;protein binding	Pf01079, Pf01085, Pf05203	1.104	0.921	1.122	1.058	1.179	0.805	0.01	111.3	122.9	102.5	124.8	117.7	131.2	89.5		609.2	672.6	561.2
FALSE	High	Master Protein	P07942	Laminin subunit beta-1 OS=Homo sapiens OX=9606 GN=LAMB1 PE=1 SV=2	0	115.823	21.2206	26	37	26	1	1786	197.909	4.94	High	High	High	High	High	High	High	Not Found		3912	LAMB1	ENSG00000091136.13	7	cell differentiation;cell organization and biogenesis;cellular component movement;metabolic process;regulation of biological process;response to stimulus;transport	extracellular;membrane;organelle lumen	catalytic activity;motor activity;nucleotide binding;protein binding;signal transducer activity;structural molecule activity	Pf00015, Pf00053, Pf00055, Pf01576, Pf02841, Pf03938, Pf04156, Pf05103, Pf05335, Pf05667, Pf05698, Pf05701, Pf06428, Pf07111, Pf07767, Pf08317, Pf08647, Pf09731, Pf10174, Pf13476, Pf13514, Pf13851, Pf15346, Pf15619	1.136	1.02	1.245	0.968	1.547	1.411	0.01	96.1	109.1	98	119.6	93	148.6	135.5		4658.9	5291.8	4754
FALSE	High	Master Protein	P10645	Chromogranin-A OS=Homo sapiens OX=9606 GN=CHGA PE=1 SV=7	0	98.8539	40.4814	10	36	10	1	457	50.658	4.6	High	High	High	High	High	High	High	Not Found		1113	CHGA	ENSG00000100604.12; ENSG00000276781.3	14; CHR_HSCHR14_7_CTG1	cell organization and biogenesis;cellular component movement;defense response;regulation of biological process;response to stimulus;transport	extracellular;membrane;vacuole		Pf01271	1.144	1.108	2.252	1.491	1.642	1.438	0.01	79.4	90.8	88	178.8	118.4	130.4	114.2		2645.6	3026	2932.5
FALSE	High	Master Protein	Q9Y4L1	Hypoxia up-regulated protein 1 OS=Homo sapiens OX=9606 GN=HYOU1 PE=1 SV=1	0	34.1675	13.7137	10	11	10	1	999	111.266	5.22	High	High	High	High	High	High	High	Not Found		10525	HYOU1	ENSG00000280682.2; ENSG00000149428.18	11; CHR_HG2217_PATCH	regulation of biological process;response to stimulus;transport	endoplasmic reticulum;extracellular;membrane;organelle lumen	nucleotide binding;protein binding	Pf00012	1.256	1.05	1.184	1.013	1.085	0.93	0.01	106.4	133.6	111.7	126	107.8	115.5	98.9		1307.2	1641.6	1372.8
FALSE	High	Master Protein	P01859	Immunoglobulin heavy constant gamma 2 OS=Homo sapiens OX=9606 GN=IGHG2 PE=1 SV=2	0	323.174	53.3742	13	645	6	1	326	35.878	7.59	High	High	High	High	High	High	High	High		3501	IGHG2	ENSG00000211893.3; ENSG00000274497.2	14; CHR_HSCHR14_3_CTG1	cell organization and biogenesis;defense response;metabolic process;regulation of biological process;response to stimulus	extracellular;membrane	catalytic activity;protein binding	Pf07654, Pf08205	0.496	0.511	0.366	0.464	0.556	0.638	1.096	156	77.3	79.8	57.2	72.5	86.8	99.5	171	38746.6	19201.5	19806.8
FALSE	High	Master Protein	P00739	Haptoglobin-related protein OS=Homo sapiens OX=9606 GN=HPR PE=2 SV=2	0	140.52	54.3103	19	74	8	1	348	39.005	7.09	High	High	High	High	High	High	High	Not Found		3250	HPR	ENSG00000261701.6	16	metabolic process;transport	extracellular	catalytic activity;protein binding	Pf00089	0.464	0.571	0.631	0.446	0.306	0.273	0.01	216.7	100.6	123.8	136.7	96.6	66.4	59.1		19133.3	8885.7	10927.6
FALSE	Medium	Master Protein	O75356	Ectonucleoside triphosphate diphosphohydrolase 5 OS=Homo sapiens OX=9606 GN=ENTPD5 PE=1 SV=1	0.0166436	4.64589	3.27103	1	1	1	1	428	47.487	6.33	High	High	High	High	High	High	High	Not Found		957	ENTPD5	ENSG00000187097.12	14	cell proliferation;metabolic process;regulation of biological process	endoplasmic reticulum;extracellular	catalytic activity;protein binding	Pf01150	1.268	1.05	1.149	0.954	0.878	0.709	0.01	114.2	144.8	119.8	131.2	108.9	100.2	80.9		119.8	152	125.8
FALSE	Low	Master Protein	Q9H4L5	Oxysterol-binding protein-related protein 3 OS=Homo sapiens OX=9606 GN=OSBPL3 PE=1 SV=1	0.096976	1.51542	2.70575	1	1	1	1	887	101.16	6.87	High	High	High	High	High	High	Not Found	Not Found		26031	OSBPL3	ENSG00000070882.12	7	metabolic process;transport	cytoplasm;cytosol;endoplasmic reticulum;membrane;nucleus	protein binding;transporter activity	Pf00169, Pf01237, Pf15409, Pf15413	0.69	0.694	1.031	0.476	0.941	0.01	0.01	165.6	114.3	115	170.7	78.7	155.8			13	9	9.1
FALSE	High	Master Protein	P28072	Proteasome subunit beta type-6 OS=Homo sapiens OX=9606 GN=PSMB6 PE=1 SV=4	0	11.6037	15.8996	3	4	3	1	239	25.341	4.92	High	High	High	High	High	High	High	Not Found		5694	PSMB6	ENSG00000142507.9	17	metabolic process;regulation of biological process;response to stimulus;transport	cytoplasm;cytosol;nucleus;proteasome	catalytic activity;protein binding	Pf00227	1.361	1.066	1.362	1.096	1.254	1.53	0.01	92.3	125.6	98.4	125.7	101.1	115.7	141.1		391.1	532.3	417.1
FALSE	Medium	Master Protein	P52895	Aldo-keto reductase family 1 member C2 OS=Homo sapiens OX=9606 GN=AKR1C2 PE=1 SV=3	0.0364964	2.9694	3.71517	1	1	1	1	323	36.712	7.49	High	High	High	High	High	High	High	Not Found		1646	AKR1C2	ENSG00000151632.17	10	cell differentiation;metabolic process;regulation of biological process;response to stimulus	cytoplasm	catalytic activity	Pf00248	1.057	0.952	0.82	0.931	0.935	1.259	0.01	115	121.6	109.5	94.3	107.1	107.6	144.9		98.1	103.6	93.3
FALSE	Medium	Master Protein	P16112	Aggrecan core protein OS=Homo sapiens OX=9606 GN=ACAN PE=1 SV=3	0.019337	4.32661	0.83004	1	1	1	1	2530	261.169	4.13	High	High	High	High	High	High	High	Not Found										0.642	0.669	0.76	0.619	0.814	1.421	0.01	135	86.7	90.4	102.6	83.6	109.8	191.9		59.7	38.4	40
FALSE	High	Master Protein	Q15485	Ficolin-2 OS=Homo sapiens OX=9606 GN=FCN2 PE=1 SV=2	0	167.466	41.2141	10	156	10	1	313	33.98	6.77	High	High	High	High	High	High	High	Not Found		2220	FCN2	ENSG00000160339.15	9	defense response;metabolic process;regulation of biological process;response to stimulus	extracellular	catalytic activity;metal ion binding;protein binding	Pf00147	1.038	0.736	0.671	0.924	0.903	0.728	0.01	133.3	138.4	98.2	89.5	123.2	120.4	97.1		17884.7	18560.1	13171.3
FALSE	High	Master Protein	Q8TEU8	WAP, Kazal, immunoglobulin, Kunitz and NTR domain-containing protein 2 OS=Homo sapiens OX=9606 GN=WFIKKN2 PE=1 SV=1	0	21.4962	13.8889	6	6	6	1	576	63.898	6.21	High	High	High	High	High	High	High	Not Found		124857	WFIKKN2	ENSG00000173714.7	17	regulation of biological process;response to stimulus	extracellular	enzyme regulator activity;protein binding	Pf00014, Pf00047, Pf00095, Pf01759, Pf07648, Pf07679, Pf13895, Pf13927	1.365	0.972	1.434	1.501	1.67	1.545	0.01	84.3	115.1	82	120.9	126.5	140.8	130.3		767	1047.2	745.8
FALSE	High	Master Protein	P07858	Cathepsin B OS=Homo sapiens OX=9606 GN=CTSB PE=1 SV=3	0	15.9404	16.2242	4	5	4	1	339	37.797	6.3	High	High	High	High	High	High	High	Not Found		1508	CTSB	ENSG00000164733.20	8	cell differentiation;metabolic process;regulation of biological process;response to stimulus;transport	extracellular;mitochondrion;organelle lumen;vacuole	catalytic activity;protein binding	Pf00112, Pf08127	1.16	1.116	1.38	1.298	1.87	1.848	0.01	82.7	95.9	92.4	114.1	107.4	154.7	152.8		480.4	557.2	536.4
FALSE	High	Master Protein	Q99436	Proteasome subunit beta type-7 OS=Homo sapiens OX=9606 GN=PSMB7 PE=1 SV=1	0.00470219	7.38574	14.4404	3	3	3	1	277	29.946	7.68	High	High	High	High	High	High	High	Not Found		5695	PSMB7	ENSG00000136930.12	9	metabolic process;regulation of biological process;response to stimulus;transport	cytoplasm;cytosol;extracellular;nucleus;organelle lumen;proteasome	catalytic activity;nucleotide binding;protein binding	Pf00227, Pf12465	1.261	1.044	1.291	0.953	1.236	1.548	0.01	96	121.1	100.2	123.9	91.5	118.7	148.6		418.7	528.1	437.1
FALSE	Low	Master Protein	P36406	E3 ubiquitin-protein ligase TRIM23 OS=Homo sapiens OX=9606 GN=TRIM23 PE=1 SV=1	0.064693	1.86646	1.0453	1	1	1	1	574	64.025	6.38	High	High	High	High	High	High	High	Not Found		373	TRIM23	ENSG00000113595.14	5	metabolic process;regulation of biological process;response to stimulus	cytoplasm;Golgi;membrane;nucleus;vacuole	catalytic activity;enzyme regulator activity;metal ion binding;nucleotide binding;protein binding;signal transducer activity	Pf00025, Pf00071, Pf00503, Pf00643, Pf01926, Pf08477, Pf09439, Pf13445	1.235	1.167	0.767	0.88	0.9	1.084	0.01	113.7	140.5	132.7	87.3	100.1	102.4	123.3		427.1	527.6	498.5
FALSE	High	Master Protein	A0A0G2JS06	Immunoglobulin lambda variable 5-39 OS=Homo sapiens OX=9606 GN=IGLV5-39 PE=3 SV=1	0	20.8065	18.6992	3	8	1	1	123	13.386	8.63	High	High	High	High	High	High	High	Not Found		28782	IGLV5-39	ENSG00000281536.1	CHR_HSCHR22_1_CTG3; 22	response to stimulus	extracellular;membrane		Pf07679, Pf07686	1.464	0.886	1.433	1.29	1.331	1.434	0.01	90.5	132.5	80.2	129.7	116.8	120.5	129.8		1140.7	1669.5	1010.6
FALSE	High	Master Protein	Q16270	Insulin-like growth factor-binding protein 7 OS=Homo sapiens OX=9606 GN=IGFBP7 PE=1 SV=1	0.00726744	5.69832	6.02837	1	1	1	1	282	29.111	7.9	High	High	High	High	High	High	High	Not Found		3490	IGFBP7	ENSG00000163453.11	4	metabolic process;regulation of biological process;response to stimulus	extracellular;organelle lumen	protein binding	Pf07648, Pf07679	1.084	1.062	1.121	0.914	0.979	0.776	0.01	115.3	125.1	122.5	129.3	105.4	112.9	89.5		169	183.3	179.5
FALSE	Medium	Master Protein	P02461	Collagen alpha-1(III) chain OS=Homo sapiens OX=9606 GN=COL3A1 PE=1 SV=4	0.029563	3.3948	0.750341	1	1	1	1	1466	138.479	6.61	High	High	High	High	High	High	High	Not Found		1281	COL3A1	ENSG00000168542.14	2	cell organization and biogenesis;metabolic process;regulation of biological process;response to stimulus	extracellular;organelle lumen	metal ion binding;protein binding;structural molecule activity	Pf00093, Pf01410, Pf14828	1.183	1.237	1.084	1.147	1.591	1.257	0.01	94.1	111.4	116.5	102	107.9	149.8	118.3		73.7	87.2	91.2
FALSE	Medium	Master Protein	P28676	Grancalcin OS=Homo sapiens OX=9606 GN=GCA PE=1 SV=2	0.029563	3.31776	5.52995	1	1	1	1	217	23.994	5.21	High	High	High	High	High	High	High	Not Found		25801	GCA	ENSG00000115271.10	2	cell organization and biogenesis;metabolic process;transport	cytoplasm;cytosol;extracellular;membrane;organelle lumen	catalytic activity;metal ion binding;protein binding	Pf13499, Pf13833	0.984	0.954	1.9	0.848	0.933	0.827	0.01	107.4	105.7	102.5	204.1	91.1	100.3	88.9		186.6	183.6	177.9
FALSE	High	Master Protein	Q9UBV8	Peflin OS=Homo sapiens OX=9606 GN=PEF1 PE=1 SV=1	0.00726744	6.3583	8.4507	2	2	2	1	284	30.361	6.54	High	High	High	High	High	High	Not Found	Not Found		553115	PEF1	ENSG00000162517.12	1	cell organization and biogenesis;metabolic process;regulation of biological process;response to stimulus;transport	cytoplasm;endoplasmic reticulum;membrane	catalytic activity;metal ion binding;protein binding;RNA binding	Pf00036, Pf13202, Pf13405, Pf13499, Pf13833	1.33	1.068	1.026	0.903	0.911	0.01	0.01	128.2	170.5	136.9	131.6	115.9	116.8			141.7	188.4	151.3
FALSE	High	Master Protein	A0A075B6H7	Probable non-functional immunoglobulin kappa variable 3-7 OS=Homo sapiens OX=9606 GN=IGKV3-7 PE=5 SV=1	0	13.0762	23.2759	2	22	2	1	116	12.775	5.25	High	High	High	High	High	High	High	Not Found				ENSG00000282310.1; ENSG00000243063.1	CHR_HG2290_PATCH; 2	response to stimulus			Pf00047, Pf07679, Pf07686, Pf13927	0.81	0.865	0.942	0.649	1.445	1.374	0.01	112.9	91.5	97.7	106.4	73.3	163.2	155.1		2250.3	1822.8	1947.2
FALSE	High	Master Protein	P25786	Proteasome subunit alpha type-1 OS=Homo sapiens OX=9606 GN=PSMA1 PE=1 SV=1	0	25.9426	32.6996	7	9	7	1	263	29.537	6.61	High	High	High	High	High	High	High	Not Found		5682	PSMA1	ENSG00000129084.17	11	metabolic process;regulation of biological process;response to stimulus;transport	cytoplasm;cytosol;nucleus;proteasome	catalytic activity;protein binding;RNA binding	Pf00227, Pf10584	1.371	1.362	1.629	1.071	1.138	1.413	0.01	89	122.1	121.3	145.1	95.4	101.3	125.8		1076.2	1475.1	1466.1
FALSE	High	Master Protein	P56202	Cathepsin W OS=Homo sapiens OX=9606 GN=CTSW PE=1 SV=2	0.00726744	5.94318	9.57447	2	2	2	1	376	42.093	7.42	High	High	High	High	High	High	High	Not Found		1521	CTSW	ENSG00000172543.7	11	metabolic process;response to stimulus;transport	extracellular;membrane;organelle lumen;vacuole	catalytic activity	Pf00112, Pf08246	0.616	0.623	0.87	0.651	0.905	0.816	0.01	146	89.9	90.9	126.9	95.1	132.1	119.1		227.1	139.8	141.4
FALSE	High	Master Protein	P98160	Basement membrane-specific heparan sulfate proteoglycan core protein OS=Homo sapiens OX=9606 GN=HSPG2 PE=1 SV=4	0	315.337	17.1259	47	130	47	1	4391	468.532	6.51	High	High	High	High	High	High	High	Not Found		3339	HSPG2	ENSG00000142798.17	1	cell differentiation;cell growth;cell organization and biogenesis;defense response;metabolic process;regulation of biological process;response to stimulus;transport	extracellular;membrane;organelle lumen	metal ion binding;protein binding	Pf00008, Pf00047, Pf00052, Pf00053, Pf00054, Pf00057, Pf02210, Pf07679, Pf07686, Pf12785, Pf13385, Pf13895, Pf13927	1.203	1.189	1.302	1.148	1.457	1.501	0.01	90.9	109.4	108.1	118.4	104.4	132.4	136.4		11005.1	13236	13083.4
FALSE	High	Master Protein	P18065	Insulin-like growth factor-binding protein 2 OS=Homo sapiens OX=9606 GN=IGFBP2 PE=1 SV=2	0	26.1828	21.2308	6	10	6	1	325	34.791	7.5	High	High	High	High	High	High	High	Not Found		3485	IGFBP2	ENSG00000115457.9	2	metabolic process;regulation of biological process;response to stimulus	extracellular;membrane	protein binding	Pf00086, Pf00219	1.18	1.104	2.269	1.18	1.33	1.423	0.01	84.3	99.5	93.1	191.4	99.5	112.2	120		1065.8	1257.1	1176.4
FALSE	Low	Master Protein	P42224	Signal transducer and activator of transcription 1-alpha/beta OS=Homo sapiens OX=9606 GN=STAT1 PE=1 SV=2	0.0820896	1.62635	1.33333	1	1	1	1	750	87.28	6.05	High	High	High	High	High	High	High	Not Found		6772	STAT1	ENSG00000115415.18	2	cell death;cell differentiation;cell proliferation;cellular component movement;defense response;metabolic process;regulation of biological process;response to stimulus	cytoplasm;cytosol;nucleus	DNA binding;protein binding;signal transducer activity	Pf00017, Pf01017, Pf02864, Pf02865, Pf12162, Pf13204	1.327	0.974	0.916	0.977	0.751	0.551	0.01	123.2	163.4	119.9	112.8	120.4	92.5	67.8		308.4	409.3	300.4
FALSE	High	Master Protein	A0A0B4J2H0	Immunoglobulin heavy variable 1-69D OS=Homo sapiens OX=9606 GN=IGHV1-69D PE=1 SV=1	0	71.384	60.6838	4	30	1	1	117	12.652	8.47	High	High	High	High	High	High	High	Not Found		102723169	IGHV1-69D	ENSG00000282399.1; ENSG00000280411.1	14; CHR_HSCHR14_3_CTG1	cell organization and biogenesis;defense response;metabolic process;regulation of biological process;response to stimulus	extracellular;membrane	protein binding		1.256	1.201	2.42	0.952	1.54	1.509	0.01	81	101.7	97.3	196	77.1	124.7	122.2		204.6	257.1	245.8
FALSE	High	Master Protein	Q99536	Synaptic vesicle membrane protein VAT-1 homolog OS=Homo sapiens OX=9606 GN=VAT1 PE=1 SV=2	0	15.501	10.9415	3	3	3	1	393	41.893	6.29	High	High	High	High	High	High	High	Not Found		10493	VAT1	ENSG00000108828.15	17	metabolic process;regulation of biological process;transport	cytoplasm;extracellular;membrane;mitochondrion;organelle lumen	catalytic activity;metal ion binding	Pf00107, Pf08240, Pf13602	1.212	1.081	1.631	0.918	1.164	1.662	0.01	92.3	111.9	99.8	150.5	84.7	107.4	153.4		469	568.6	507.2
FALSE	High	Master Protein	P02656	Apolipoprotein C-III OS=Homo sapiens OX=9606 GN=APOC3 PE=1 SV=1	0	84.2816	73.7374	8	149	8	1	99	10.845	5.41	High	High	High	High	High	High	High	Not Found		345	APOC3	ENSG00000110245.11	11	cell organization and biogenesis;metabolic process;regulation of biological process;response to stimulus;transport	endosome;extracellular	enzyme regulator activity;protein binding	Pf05778	1.062	1.112	0.927	0.849	0.894	0.732	0.01	121.6	129.2	135.3	112.8	103.2	108.8	89		17057.7	18121.3	18975.1
FALSE	High	Master Protein	P01834	Immunoglobulin kappa constant OS=Homo sapiens OX=9606 GN=IGKC PE=1 SV=2	0	335.657	81.3084	7	924	7	1	107	11.758	6.52	High	High	High	High	High	High	High	Not Found		3514	IGKC		2	cell organization and biogenesis;cellular component movement;defense response;metabolic process;regulation of biological process;response to stimulus;transport	extracellular;membrane	catalytic activity;protein binding	Pf07654	0.641	0.654	0.736	0.626	0.717	0.609	0.01	160.6	102.9	104.9	118.2	100.5	115.2	97.7		100598	64458.5	65750.2
FALSE	High	Master Protein	A0A0B4J1V0	Immunoglobulin heavy variable 3-15 OS=Homo sapiens OX=9606 GN=IGHV3-15 PE=3 SV=1	0	33.0472	29.4118	4	18	3	1	119	12.917	8.62	High	High	High	High	High	High	High	Not Found		28448	IGHV3-15	ENSG00000211943.2; ENSG00000282290.1	14; CHR_HSCHR14_3_CTG1	cell organization and biogenesis;defense response;metabolic process;regulation of biological process;response to stimulus	extracellular;membrane	protein binding		1.023	1.034	1.354	1.028	1.645	1.557	0.01	92.6	94.7	95.8	125.4	95.2	152.3	144.1		2075	2122.3	2146.3
FALSE	High	Master Protein	A0A0B4J1U7	Immunoglobulin heavy variable 6-1 OS=Homo sapiens OX=9606 GN=IGHV6-1 PE=3 SV=1	0	15.2414	39.6694	4	8	4	1	121	13.473	9.2	High	High	High	High	High	High	High	Not Found		28385	IGHV6-1	ENSG00000282745.1; ENSG00000211933.2	14; CHR_HSCHR14_3_CTG1	cell organization and biogenesis;defense response;metabolic process;regulation of biological process;response to stimulus	extracellular;membrane	protein binding		1.016	0.738	0.751	0.997	1.266	0.889	0.01	120.2	122.1	88.8	90.3	119.8	152.1	106.8		868.3	881.8	641.2
FALSE	Low	Master Protein	O60218	Aldo-keto reductase family 1 member B10 OS=Homo sapiens OX=9606 GN=AKR1B10 PE=1 SV=2	0.052809	2.17921	3.16456	1	1	1	1	316	35.997	7.84	High	High	High	High	High	High	High	Not Found		57016	AKR1B10	ENSG00000198074.9	7	metabolic process	cytosol;extracellular;vacuole	catalytic activity;protein binding	Pf00248	0.983	0.92	1.105	1.358	0.846	1.51	0.01	103.6	101.8	95.3	114.5	140.7	87.7	156.5		94.5	92.9	87
FALSE	High	Master Protein	P04004	Vitronectin OS=Homo sapiens OX=9606 GN=VTN PE=1 SV=1	0	541.398	60.0418	22	1412	22	1	478	54.271	5.8	High	High	High	High	High	High	High	High		7448	VTN	ENSG00000109072.13	17	cell differentiation;cell organization and biogenesis;regulation of biological process;response to stimulus;transport	cytoplasm;endoplasmic reticulum;extracellular;organelle lumen	protein binding;receptor activity	Pf00045, Pf01033	1.189	1.199	0.99	1.22	0.953	0.864	0.494	101.2	120.3	121.2	100.1	123.4	96.4	87.4	50	135507	161094	162412
FALSE	High	Master Protein	Q96D15	Reticulocalbin-3 OS=Homo sapiens OX=9606 GN=RCN3 PE=1 SV=1	0	22.4065	20.122	5	6	5	1	328	37.47	4.89	High	High	High	High	High	High	High	Not Found		57333	RCN3	ENSG00000142552.7	19		endoplasmic reticulum;organelle lumen	metal ion binding;protein binding	Pf13499	1.286	1.056	1.356	1.123	1.951	2.246	0.01	79.9	102.7	84.3	108.3	89.7	155.8	179.3		788.7	1014.3	833.1
FALSE	High	Master Protein	A0A075B6S5	Immunoglobulin kappa variable 1-27 OS=Homo sapiens OX=9606 GN=IGKV1-27 PE=3 SV=1	0	43.605	53.8462	3	18	2	1	117	12.703	8.29	High	High	High	High	High	High	High	Not Found		28935	IGKV1-27	ENSG00000282666.1; ENSG00000244575.3	CHR_HG2290_PATCH; 2	response to stimulus	extracellular;membrane		Pf00047, Pf07679, Pf07686, Pf13927	0.882	0.747	1.26	1.238	0.97	0.946	0.01	113.6	100.1	84.9	143.1	140.6	110.2	107.5		526.1	463.8	393
FALSE	High	Master Protein	Q13103	Secreted phosphoprotein 24 OS=Homo sapiens OX=9606 GN=SPP2 PE=1 SV=1	0	75.5341	36.4929	7	66	7	1	211	24.322	8.32	High	High	High	High	High	High	High	Not Found		6694	SPP2	ENSG00000072080.10	2	metabolic process;regulation of biological process;transport	extracellular;organelle lumen	enzyme regulator activity	Pf07448	0.995	1.149	0.803	0.928	1.111	1.054	0.01	113.6	113.1	130.5	91.2	105.5	126.3	119.8		8849.7	8809.2	10164.7
FALSE	High	Master Protein	P05156	Complement factor I OS=Homo sapiens OX=9606 GN=CFI PE=1 SV=2	0	77.707	27.7873	12	26	12	1	583	65.707	7.5	High	High	High	High	High	High	High	Not Found		3426	CFI	ENSG00000205403.12	4	defense response;metabolic process;regulation of biological process;response to stimulus;transport	extracellular;membrane	catalytic activity;metal ion binding;protein binding;receptor activity	Pf00057, Pf00089, Pf00530	1.127	1.087	1.257	1.037	1.032	0.92	0.01	107.2	120.9	116.5	134.8	111.2	110.7	98.6		2786	3140.5	3027.5
FALSE	High	Master Protein	P62820	Ras-related protein Rab-1A OS=Homo sapiens OX=9606 GN=RAB1A PE=1 SV=3	0.00470219	7.92226	13.1707	2	2	2	1	205	22.663	6.21	High	High	High	High	High	High	Not Found	Not Found		5861	RAB1A	ENSG00000138069.16	2	cell organization and biogenesis;cellular component movement;defense response;metabolic process;regulation of biological process;response to stimulus;transport	cytoplasm;cytosol;endoplasmic reticulum;endosome;Golgi;membrane	catalytic activity;nucleotide binding;protein binding	Pf00009, Pf00025, Pf00071, Pf01926, Pf04670, Pf08477, Pf09439	1.124	0.972	1.044	1.066	1.211	0.01	0.01	124.7	140.1	121.2	130.1	132.8	151			129.2	145.2	125.7
FALSE	High	Master Protein	Q86UX7	Fermitin family homolog 3 OS=Homo sapiens OX=9606 GN=FERMT3 PE=1 SV=1	0	22.1	15.7421	6	6	6	1	667	75.905	6.98	High	High	High	High	High	High	High	Not Found		83706	FERMT3	ENSG00000149781.12	11	cell organization and biogenesis;regulation of biological process;response to stimulus;transport	extracellular;membrane;organelle lumen	protein binding	Pf00169, Pf00373	1.02	1.255	1.23	1.042	1.397	1.308	0.01	96.9	98.9	121.6	119.3	101	135.4	126.8		539.8	550.6	677.3
FALSE	High	Master Protein	A0A075B6I9	Immunoglobulin lambda variable 7-46 OS=Homo sapiens OX=9606 GN=IGLV7-46 PE=3 SV=4	0.00470219	8.35454	15.3846	2	8	1	1	117	12.46	7.2	High	High	High	High	High	High	High	Not Found		28775	IGLV7-46	ENSG00000211649.3	22	response to stimulus	extracellular;membrane			0.279	0.229	0.333	0.248	0.189	0.225	0.01	319.6	89	73.3	106.6	79.3	60.3	72		3579.3	996.9	820.7
FALSE	High	Master Protein	P03951	Coagulation factor XI OS=Homo sapiens OX=9606 GN=F11 PE=1 SV=1	0	63.7036	27.04	13	20	13	1	625	70.064	8.1	High	High	High	High	High	High	High	Not Found		2160	F11	ENSG00000088926.13	4	coagulation;metabolic process;regulation of biological process;response to stimulus	extracellular;membrane	catalytic activity;protein binding	Pf00024, Pf00089, Pf13365, Pf14295	1.556	1.154	1.051	0.872	1.039	1.13	0.01	102.5	159.5	118.3	107.8	89.5	106.5	115.8		2674.9	4160.9	3085.7
FALSE	High	Master Protein	P05121	Plasminogen activator inhibitor 1 OS=Homo sapiens OX=9606 GN=SERPINE1 PE=1 SV=1	0	20.7467	20.1493	5	6	5	1	402	45.031	7.2	High	High	High	High	High	High	High	Not Found		5054	SERPINE1	ENSG00000106366.8	7	cell organization and biogenesis;defense response;regulation of biological process;response to stimulus;transport	extracellular;membrane;organelle lumen	enzyme regulator activity;protein binding	Pf00079	0.613	0.732	0.821	0.691	0.974	0.691	0.01	144.9	88.8	106	118.9	100.2	141.1	100.1		1111.6	681.6	813.1
FALSE	High	Master Protein	Q9Y6Z7	Collectin-10 OS=Homo sapiens OX=9606 GN=COLEC10 PE=1 SV=2	0	24.334	17.6895	5	15	5	1	277	30.685	7.33	High	High	High	High	High	High	High	Not Found		10584	COLEC10	ENSG00000184374.2	8	defense response;metabolic process;regulation of biological process;response to stimulus	cytoplasm;extracellular;Golgi	catalytic activity	Pf00059	1.468	1.379	1.224	1.264	1.703	1.494	0.01	83.9	123.2	115.7	102.7	106.1	142.9	125.4		1743.3	2559.7	2403.2
FALSE	High	Master Protein	P02747	Complement C1q subcomponent subunit C OS=Homo sapiens OX=9606 GN=C1QC PE=1 SV=3	0	156.911	36.3265	6	238	6	1	245	25.757	8.41	High	High	High	High	High	High	High	Not Found		714	C1QC	ENSG00000159189.11	1	defense response;metabolic process;regulation of biological process;response to stimulus	extracellular;membrane	catalytic activity;protein binding	Pf00229, Pf00386	0.939	0.947	1.192	1.036	1.155	1.188	0.01	107.3	100.8	101.6	127.9	111.2	123.9	127.5		29766.9	27962.8	28182.2
FALSE	High	Master Protein	P22792	Carboxypeptidase N subunit 2 OS=Homo sapiens OX=9606 GN=CPN2 PE=1 SV=3	0	175.149	33.578	14	166	14	1	545	60.518	5.99	High	High	High	High	High	High	High	Not Found		1370	CPN2	ENSG00000178772.6	3	metabolic process;regulation of biological process	extracellular	catalytic activity;enzyme regulator activity;protein binding	Pf12799, Pf13855	1.554	1.251	1.161	1.031	1.287	1.259	0.01	93.6	145.5	117.1	108.7	96.6	120.5	117.9		13838.5	21505	17309.1
FALSE	High	Master Protein	Q96BZ4	5'-3' exonuclease PLD4 OS=Homo sapiens OX=9606 GN=PLD4 PE=2 SV=2	0.00174825	10.5942	8.10277	3	4	3	1	506	55.591	8.35	High	High	High	High	High	High	High	Not Found		122618	PLD4	ENSG00000166428.12	14	metabolic process	membrane	catalytic activity	Pf00614, Pf13091, Pf13918	1.161	0.817	1.123	0.905	0.866	1.09	0.01	114.9	133.4	93.9	129	104	99.5	125.2		432.1	501.5	353.2
FALSE	High	Master Protein	A2NJV5	Immunoglobulin kappa variable 2-29 OS=Homo sapiens OX=9606 GN=IGKV2-29 PE=3 SV=2	0	18.8978	35	3	22	1	1	120	13.077	7.28	High	High	High	High	High	High	High	Not Found		28920	IGKV2-29		2	cellular component movement;metabolic process;regulation of biological process;response to stimulus;transport	extracellular;membrane	catalytic activity	Pf07679, Pf07686	0.848	0.452	1.256	0.512	2.331	3.418	0.01	81.5	69.1	36.8	102.3	41.7	190	278.5		116.3	98.7	52.6
FALSE	High	Master Protein	P01031	Complement C5 OS=Homo sapiens OX=9606 GN=C5 PE=1 SV=4	0	998.789	58.1146	86	693	86	1	1676	188.186	6.52	High	High	High	High	High	High	High	High		727	C5	ENSG00000106804.7	9	cellular component movement;defense response;metabolic process;regulation of biological process;response to stimulus	extracellular	enzyme regulator activity;protein binding	Pf00207, Pf01759, Pf01821, Pf01835, Pf07677, Pf07678, Pf07703, Pf11974	0.995	0.899	1.31	1.075	1.281	1.326	0.94	90.6	90.2	81.4	118.7	97.5	116.1	120.2	85.2	77641.9	77228.1	69761.3
FALSE	Medium	Master Protein	P06865	Beta-hexosaminidase subunit alpha OS=Homo sapiens OX=9606 GN=HEXA PE=1 SV=2	0.0226064	3.82565	2.26843	1	1	1	1	529	60.664	5.16	High	High	High	High	High	High	High	Not Found		3073	HEXA	ENSG00000213614.9	15	metabolic process	membrane;organelle lumen;vacuole	catalytic activity;protein binding	Pf00728, Pf14845	0.76	0.678	0.895	0.877	1.588	1.315	0.01	112.5	85.4	76.2	100.7	98.7	178.6	147.9		82.2	62.4	55.7
FALSE	Low	Master Protein	P01160	Natriuretic peptides A OS=Homo sapiens OX=9606 GN=NPPA PE=1 SV=2	0.0504103	2.46458	5.96026	1	1	1	1	151	16.385	5.57	High	High	High	High	High	High	High	Not Found										1.356	1.113	1.78	1.132	1.521	1.19	0.01	88	119.3	97.9	156.6	99.6	133.8	104.7		110.3	149.5	122.7
FALSE	High	Master Protein	P06331	Immunoglobulin heavy variable 4-34 OS=Homo sapiens OX=9606 GN=IGHV4-34 PE=1 SV=2	0	59.3767	42.2764	4	39	1	1	123	13.806	9.33	High	High	High	High	High	High	High	Not Found		28395	LOC100289944; IGHV4-34	ENSG00000276491.2; ENSG00000211956.2	CHR_HSCHR14_3_CTG1; 14	cellular component movement;metabolic process;regulation of biological process;response to stimulus;transport	extracellular;membrane	catalytic activity		0.922	0.643	1.881	0.881	0.868	0.779	0.01	114.7	105.7	73.8	215.8	101	99.6	89.3		788.1	726.5	506.7
FALSE	High	Master Protein	P14625	Endoplasmin OS=Homo sapiens OX=9606 GN=HSP90B1 PE=1 SV=1	0	178.248	35.1183	26	87	25	1	803	92.411	4.84	High	High	High	High	High	High	High	Not Found		7184	HSP90B1	ENSG00000166598.14	12	cell organization and biogenesis;metabolic process;regulation of biological process;response to stimulus;transport	cytosol;endoplasmic reticulum;extracellular;membrane;nucleus;organelle lumen	metal ion binding;nucleotide binding;protein binding;RNA binding	Pf00183, Pf02518, Pf13589	1.164	1.259	1.397	1.342	1.319	1.29	0.01	91.2	106.2	114.8	127.4	122.4	120.3	117.7		8984.7	10461.2	11312.4
FALSE	High	Master Protein	P55103	Inhibin beta C chain OS=Homo sapiens OX=9606 GN=INHBC PE=2 SV=1	0	32.1131	18.4659	5	11	5	1	352	38.213	7.11	High	High	High	High	High	High	High	Not Found		3626	INHBC	ENSG00000175189.3	12	regulation of biological process;response to stimulus	extracellular	protein binding	Pf00019, Pf00688	1.253	1.423	0.908	1.069	1.128	0.951	0.01	103.4	129.7	147.2	93.9	110.6	116.7	98.4		1225.6	1536.2	1744.4
FALSE	High	Master Protein	P02655	Apolipoprotein C-II OS=Homo sapiens OX=9606 GN=APOC2 PE=1 SV=1	0	144.469	59.4059	6	163	6	1	101	11.277	4.72	High	High	High	High	High	High	High	High		344	APOC2	ENSG00000234906.9	19	cell organization and biogenesis;metabolic process;regulation of biological process;response to stimulus;transport	endosome;extracellular	enzyme regulator activity;protein binding	Pf05355	1.101	1.439	0.686	0.68	0.785	0.794	3.848	77.4	85.3	111.4	53.1	52.6	60.8	61.5	297.9	21033.8	23158.8	30267.4
FALSE	High	Master Protein	P48740	Mannan-binding lectin serine protease 1 OS=Homo sapiens OX=9606 GN=MASP1 PE=1 SV=3	0	379.089	48.2117	30	277	29	1	699	79.195	5.49	High	High	High	High	High	High	High	High		5648	MASP1	ENSG00000127241.16	3	defense response;metabolic process;regulation of biological process;response to stimulus;transport	cytosol;extracellular	catalytic activity;metal ion binding;protein binding	Pf00084, Pf00089, Pf00431, Pf07645, Pf12662, Pf14670	1.119	1.031	0.946	1.889	1.391	1.4	1.14	80.7	90.3	83.2	76.3	152.4	112.3	113	91.9	27357.8	30625.4	28204.4
FALSE	Medium	Master Protein	Q12906	Interleukin enhancer-binding factor 3 OS=Homo sapiens OX=9606 GN=ILF3 PE=1 SV=3	0.011396	4.81673	2.01342	1	1	1	1	894	95.279	8.76	High	High	High	High	High	High	High	Not Found		3609	ILF3	ENSG00000129351.17	19	defense response;metabolic process;regulation of biological process;response to stimulus	cytoplasm;extracellular;membrane;mitochondrion;nucleus	DNA binding;protein binding;RNA binding	Pf00035, Pf07528, Pf14709	0.995	0.867	1.316	1.503	1.184	0.954	0.01	102.3	101.8	88.7	134.7	153.8	121.1	97.6		214.4	213.3	185.9
FALSE	Low	Master Protein	P45974	Ubiquitin carboxyl-terminal hydrolase 5 OS=Homo sapiens OX=9606 GN=USP5 PE=1 SV=2	0.0522648	2.27319	1.3986	1	1	1	1	858	95.725	5.03	High	High	High	High	High	High	High	Not Found		8078	USP5	ENSG00000111667.13	12	metabolic process;regulation of biological process	cytosol;vacuole	catalytic activity;metal ion binding;protein binding	Pf00443, Pf00627, Pf02148, Pf13423	0.829	0.731	0.831	0.853	0.933	0.811	0.01	133.6	110.8	97.6	111	114	124.7	108.3		219	181.6	160
FALSE	High	Master Protein	P04632	Calpain small subunit 1 OS=Homo sapiens OX=9606 GN=CAPNS1 PE=1 SV=1	0.00726744	5.44261	7.08955	1	1	1	1	268	28.298	5.2	High	High	High	High	High	High	Not Found	Not Found		826	CAPNS1	ENSG00000126247.10	19	cell death;cell organization and biogenesis;metabolic process;regulation of biological process	cytoplasm;cytosol;membrane	catalytic activity;metal ion binding;protein binding	Pf13833	1.288	0.882	1.083	1.097	1.333	0.01	0.01	119.7	154.2	105.6	129.6	131.3	159.5			20.5	26.4	18.1
FALSE	High	Master Protein	P63104	14-3-3 protein zeta/delta OS=Homo sapiens OX=9606 GN=YWHAZ PE=1 SV=1	0	55.9768	54.2857	11	27	7	1	245	27.728	4.79	High	High	High	High	High	High	High	Not Found		7534	YWHAZ	ENSG00000164924.17	8	cell organization and biogenesis;metabolic process;regulation of biological process;response to stimulus;transport	cytoplasm;cytosol;membrane;mitochondrion;nucleus	catalytic activity;protein binding;RNA binding	Pf00244	1.232	1.272	1.794	1.148	1.479	1.418	0.01	85.6	105.5	108.9	153.6	98.3	126.6	121.4		2338.5	2880.1	2975.4
FALSE	High	Master Protein	P05164	Myeloperoxidase OS=Homo sapiens OX=9606 GN=MPO PE=1 SV=1	0	74.4738	30.3356	18	31	15	1	745	83.815	8.97	High	High	High	High	High	High	High	Not Found		4353	MPO	ENSG00000005381.7	17	cell organization and biogenesis;defense response;metabolic process;regulation of biological process;response to stimulus;transport	extracellular;mitochondrion;nucleus;organelle lumen;vacuole	antioxidant activity;catalytic activity;metal ion binding	Pf03098	0.977	1.146	1.002	0.676	0.791	0.745	0.01	126.2	123.4	144.7	126.5	85.4	99.9	94		3985	3894.8	4566.7
FALSE	Low	Master Protein	Q8TER0	Sushi, nidogen and EGF-like domain-containing protein 1 OS=Homo sapiens OX=9606 GN=SNED1 PE=2 SV=2	0.0667384	1.7508	0.4954	1	1	1	1	1413	152.104	6.98	High	High	High	High	High	High	High	Not Found		25992	SNED1	ENSG00000162804.13	2		extracellular	metal ion binding;protein binding	Pf00008, Pf00041, Pf00084, Pf06119, Pf07645	1.361	1.118	0.938	1.058	1.139	0.782	0.01	108.2	147.2	120.9	101.5	114.5	123.2	84.5		212.3	289	237.4
FALSE	High	Master Protein	Q8WUA8	Tsukushin OS=Homo sapiens OX=9606 GN=TSKU PE=2 SV=3	0	27.367	21.813	5	10	5	1	353	37.784	6.87	High	High	High	High	High	High	High	Not Found		25987	TSKU	ENSG00000182704.7	11	cell organization and biogenesis;regulation of biological process;response to stimulus	extracellular;membrane	protein binding;receptor activity;signal transducer activity	Pf12799, Pf13306, Pf13855	1.436	1.454	1.106	1.323	0.915	1.422	0.01	92.4	132.7	134.4	102.2	122.3	84.5	131.4		754.4	1083	1096.9
FALSE	Medium	Master Protein	Q92805	Golgin subfamily A member 1 OS=Homo sapiens OX=9606 GN=GOLGA1 PE=1 SV=3	0.0447059	2.5531	1.43416	1	2	1	1	767	88.13	5.27	High	High	High	High	High	High	Not Found	Not Found		2800	GOLGA1	ENSG00000136935.13	9	metabolic process;transport	cytosol;Golgi;membrane	catalytic activity;motor activity;protein binding;transporter activity	Pf01465, Pf01496, Pf01576, Pf04111, Pf04156, Pf04849, Pf07888, Pf08317, Pf10212, Pf12128, Pf13166	1.096	1.25	9.953	1.228	1.053	0.01	0.01	51.3	56.3	64.2	511.1	63.1	54.1			143.1	156.8	178.8
FALSE	High	Master Protein	P01742	Immunoglobulin heavy variable 1-69 OS=Homo sapiens OX=9606 GN=IGHV1-69 PE=1 SV=2	0	72.2287	60.6838	5	31	2	1	117	12.651	9.17	High	High	High	High	High	High	High	Not Found		28461	IGHV1-69	ENSG00000211973.2; ENSG00000282350.1	14; CHR_HSCHR14_3_CTG1	cellular component movement;metabolic process;regulation of biological process;response to stimulus;transport	extracellular;membrane	catalytic activity		0.855	0.799	2.179	1.416	0.852	0.695	0.01	102.6	87.8	82	223.6	145.3	87.4	71.3		3942.5	3372.5	3150.7
FALSE	High	Master Protein	A0A0A0MS14	Immunoglobulin heavy variable 1-45 OS=Homo sapiens OX=9606 GN=IGHV1-45 PE=3 SV=1	0	17.4245	28.2051	3	6	3	1	117	13.5	9.1	High	High	High	High	High	High	High	Not Found		28466	IGHV1-45	ENSG00000282776.1; ENSG00000211961.3	CHR_HSCHR14_3_CTG1; 14	cell organization and biogenesis;defense response;metabolic process;regulation of biological process;response to stimulus	extracellular;membrane	protein binding		1.153	1.371	1.764	1.11	1.502	1.24	0.01	87.5	100.9	120	154.4	97.2	131.5	108.6		591.2	681.5	810.3
FALSE	Medium	Master Protein	Q9H173	Nucleotide exchange factor SIL1 OS=Homo sapiens OX=9606 GN=SIL1 PE=1 SV=1	0.0166436	4.62434	2.81996	1	1	1	1	461	52.052	5.36	High	High	High	High	High	High	Not Found	Not Found		64374	SIL1	ENSG00000120725.12	5	metabolic process;transport	endoplasmic reticulum;organelle lumen	protein binding		1.123	0.87	0.942	0.871	0.942	0.01	0.01	139.2	156.3	121	131.1	121.2	131.2			87.6	98.4	76.2
FALSE	High	Master Protein	P40306	Proteasome subunit beta type-10 OS=Homo sapiens OX=9606 GN=PSMB10 PE=1 SV=1	0.00470219	8.15261	10.989	2	2	2	1	273	28.918	7.81	High	High	High	High	High	High	High	Not Found		5699	PSMB10	ENSG00000205220.11	16	metabolic process;regulation of biological process;response to stimulus;transport	cytoplasm;cytosol;nucleus;proteasome	catalytic activity;protein binding	Pf00227, Pf12465	1.539	0.982	1.514	0.817	1.11	1.015	0.01	100.3	154.3	98.5	151.8	82	111.3	101.8		216.7	333.5	212.8
FALSE	Low	Master Protein	Q9ULM6	CCR4-NOT transcription complex subunit 6 OS=Homo sapiens OX=9606 GN=CNOT6 PE=1 SV=2	0.0564784	1.95234	1.79533	1	1	1	1	557	63.266	7.27	High	High	High	High	High	High	High	Not Found		57472	CNOT6	ENSG00000113300.11	5	metabolic process;regulation of biological process;response to stimulus	cytoplasm;cytosol;membrane;nucleus	catalytic activity;metal ion binding;protein binding;RNA binding	Pf03372, Pf12799, Pf13855	0.972	0.68	0.655	0.85	0.837	1.181	0.01	129.6	125.9	88.1	84.9	110.1	108.5	153		330.1	320.7	224.4
FALSE	Low	Master Protein	Q9BZC1	CUGBP Elav-like family member 4 OS=Homo sapiens OX=9606 GN=CELF4 PE=1 SV=1	0.107216	1.43074	1.64609	1	1	1	1	486	51.932	8	High	High	High	High	High	High	High	Not Found		56853	CELF4	ENSG00000101489.19	18	cell organization and biogenesis;metabolic process;regulation of biological process	cytoplasm;nucleus	RNA binding;translation regulator activity	Pf00076, Pf13893, Pf14259	0.132	0.069	0.069	0.053	0.069	0.087	0.01	540.8	71.7	37.1	37.1	28.8	37.5	47		843.9	111.8	57.9
FALSE	High	Master Protein	P69905	Hemoglobin subunit alpha OS=Homo sapiens OX=9606 GN=HBA1 PE=1 SV=2	0	23.9553	61.9718	6	10	6	1	142	15.248	8.68	High	High	High	High	High	High	High	Not Found		3040; 3039	HBA2; HBA1	ENSG00000206172.8; ENSG00000188536.12	16	cell organization and biogenesis;metabolic process;regulation of biological process;response to stimulus;transport	cytosol;extracellular;membrane;organelle lumen	antioxidant activity;catalytic activity;metal ion binding;protein binding;transporter activity	Pf00042	1.77	1.941	1.222	1.121	3.403	3.516	0.01	57.3	101.4	111.1	70	64.2	194.8	201.3		997.6	1766.3	1936.2
FALSE	Medium	Master Protein	A0A087WSZ0	Immunoglobulin kappa variable 1D-8 OS=Homo sapiens OX=9606 GN=IGKV1D-8 PE=3 SV=6	0.0127841	4.78781	16.2393	1	1	1	1	117	12.828	7.74	High	High	High	High	High	High	Not Found	Not Found		28904	IGKV1D-8	ENSG00000239819.2	2	response to stimulus	extracellular;membrane		Pf00047, Pf07686	0.699	0.589	0.759	0.744	0.775	0.01	0.01	175.2	122.4	103.1	133.1	130.4	135.8			41.4	28.9	24.4
FALSE	High	Master Protein	P19823	Inter-alpha-trypsin inhibitor heavy chain H2 OS=Homo sapiens OX=9606 GN=ITIH2 PE=1 SV=2	0	493.802	47.2516	38	534	38	1	946	106.397	6.86	High	High	High	High	High	High	High	High		3698	ITIH2	ENSG00000151655.18	10	metabolic process;regulation of biological process	extracellular;organelle lumen	enzyme regulator activity	Pf00092, Pf06668, Pf08487, Pf13519, Pf13768	1.456	1.404	1.07	1.205	1.139	1.09	0.385	91.4	133.2	128.3	97.8	110.2	104.2	99.7	35.2	51726.1	75336.6	72607.8
FALSE	High	Master Protein	Q96PD5	N-acetylmuramoyl-L-alanine amidase OS=Homo sapiens OX=9606 GN=PGLYRP2 PE=1 SV=1	0	107.93	33.8542	12	29	12	1	576	62.178	7.55	High	High	High	High	High	High	High	Not Found		114770	PGLYRP2	ENSG00000161031.12	19	defense response;metabolic process;regulation of biological process;response to stimulus	extracellular;membrane	catalytic activity;metal ion binding;receptor activity;signal transducer activity	Pf01510	1.094	1.033	1.151	1.064	1.313	1.089	0.01	103.3	113	106.7	118.9	110	135.6	112.5		1757.9	1922.5	1816.1
FALSE	High	Master Protein	Q15063	Periostin OS=Homo sapiens OX=9606 GN=POSTN PE=1 SV=2	0	209.114	48.3254	33	99	33	1	836	93.255	7.53	High	High	High	High	High	High	High	Not Found		10631	POSTN	ENSG00000133110.14	13	cell communication;cell growth;cell organization and biogenesis;regulation of biological process;response to stimulus	cytoplasm;extracellular;Golgi	metal ion binding;protein binding	Pf02469, Pf07546	1.287	1.099	1.301	1.273	2.578	2.68	0.01	71.3	91.8	78.4	92.8	90.8	183.9	191.1		8600.1	11065.9	9449.9
FALSE	High	Master Protein	Q9UBS4	DnaJ homolog subfamily B member 11 OS=Homo sapiens OX=9606 GN=DNAJB11 PE=1 SV=1	0	17.9543	21.7877	5	6	5	1	358	40.489	6.18	High	High	High	High	High	High	High	Not Found		51726	DNAJB11	ENSG00000090520.11	3	metabolic process;regulation of biological process	cytoplasm;endoplasmic reticulum;membrane;nucleus;organelle lumen	protein binding	Pf00226, Pf01556	0.823	0.921	0.978	0.793	1.287	0.953	0.01	118.4	97.4	109.1	115.9	93.9	152.4	112.9		728.7	599.5	671.4
FALSE	High	Master Protein	Q02952	A-kinase anchor protein 12 OS=Homo sapiens OX=9606 GN=AKAP12 PE=1 SV=4	0	15.2399	2.6936	3	3	3	1	1782	191.367	4.41	High	High	High	High	High	High	High	Not Found		9590	AKAP12	ENSG00000131016.16	6	regulation of biological process;response to stimulus;transport	cytoplasm;cytoskeleton;cytosol;membrane	protein binding	Pf03832	1.349	1.076	0.816	0.819	0.988	1.11	0.01	111.8	150.7	120.2	91.2	91.6	110.4	124.1		528.2	712.5	568.4
FALSE	High	Master Protein	P01768	Immunoglobulin heavy variable 3-30 OS=Homo sapiens OX=9606 GN=IGHV3-30 PE=1 SV=2	0	73.7815	37.6068	4	76	1	1	117	12.938	8.92	High	High	High	High	High	High	High	Not Found		28439; 89770	IGHV3-30; IGHV3-30-5	ENSG00000270550.1; ENSG00000282777.1	14; CHR_HSCHR14_3_CTG1	cellular component movement;metabolic process;regulation of biological process;response to stimulus;transport	extracellular;membrane	catalytic activity		0.938	1.005	1.99	1.402	0.802	0.779	0.01	101.1	94.8	101.5	201.2	141.7	81.1	78.7		3256.2	3054.4	3271.3
FALSE	High	Master Protein	P13671	Complement component C6 OS=Homo sapiens OX=9606 GN=C6 PE=1 SV=3	0	639.005	63.4904	52	407	52	1	934	104.718	6.76	High	High	High	High	High	High	High	High		729	C6	ENSG00000039537.13	5	defense response;metabolic process;regulation of biological process;response to stimulus	extracellular	protein binding	Pf00057, Pf00084, Pf00090, Pf01823	0.945	0.941	1.068	1.026	1.064	1.082	1.375	94.1	88.9	88.6	100.5	96.6	100.1	101.8	129.4	51608.1	48759.8	48574.8
FALSE	High	Master Protein	Q96IY4	Carboxypeptidase B2 OS=Homo sapiens OX=9606 GN=CPB2 PE=1 SV=2	0	122.763	35.2246	12	94	12	1	423	48.393	7.71	High	High	High	High	High	High	High	High		1361	CPB2	ENSG00000080618.13	13	cellular homeostasis;coagulation;metabolic process;regulation of biological process;response to stimulus	extracellular	catalytic activity;metal ion binding	Pf00246, Pf02244	1.24	1.108	1.06	1.122	0.922	0.826	4.054	70.6	87.5	78.2	74.8	79.2	65.1	58.3	286.2	10635.8	13186.4	11785
FALSE	Medium	Master Protein	P13674	Prolyl 4-hydroxylase subunit alpha-1 OS=Homo sapiens OX=9606 GN=P4HA1 PE=1 SV=2	0.0274151	3.50238	2.62172	1	1	1	1	534	61.011	6.01	High	High	High	High	High	High	High	Not Found		5033	P4HA1	ENSG00000122884.12	10	cell organization and biogenesis;metabolic process	endoplasmic reticulum;membrane;mitochondrion;organelle lumen	catalytic activity;metal ion binding;protein binding	Pf03171, Pf08336	0.985	1.002	1.039	0.787	1.719	1.795	0.01	96.1	94.6	96.3	99.9	75.6	165.2	172.4		75.3	74.1	75.4
FALSE	High	Master Protein	P01861	Immunoglobulin heavy constant gamma 4 OS=Homo sapiens OX=9606 GN=IGHG4 PE=1 SV=1	0	295.764	49.5413	12	768	5	1	327	35.918	7.36	High	High	High	High	High	High	High	Not Found		3503	IGHG4	ENSG00000211892.3; ENSG00000277016.2	14; CHR_HSCHR14_3_CTG1	cell organization and biogenesis;defense response;metabolic process;regulation of biological process;response to stimulus	extracellular;membrane	catalytic activity;protein binding	Pf07654, Pf08205	0.314	0.597	0.308	0.229	0.376	0.343	0.01	252.7	79.2	150.9	77.7	57.9	94.9	86.6		11221.7	3519	6702.5
FALSE	High	Master Protein	Q96KN2	Beta-Ala-His dipeptidase OS=Homo sapiens OX=9606 GN=CNDP1 PE=1 SV=4	0	37.8292	25.0493	11	14	11	1	507	56.67	5.3	High	High	High	High	High	High	High	Not Found		84735	CNDP1		18	metabolic process;regulation of biological process	cytosol;extracellular	catalytic activity;metal ion binding	Pf01546, Pf07687	1.08	0.763	1.145	0.878	0.649	0.68	0.01	129.1	139.5	98.6	147.8	113.3	83.9	87.8		2870.6	3100.6	2191.7
FALSE	High	Master Protein	P12110	Collagen alpha-2(VI) chain OS=Homo sapiens OX=9606 GN=COL6A2 PE=1 SV=4	0	12.2333	3.0422	3	5	3	1	1019	108.512	6.21	High	High	High	High	High	High	High	Not Found		1292	COL6A2	ENSG00000142173.14	21	cell organization and biogenesis;metabolic process;response to stimulus	extracellular;membrane;organelle lumen	protein binding	Pf00092, Pf01391, Pf13519	1.228	1.321	1.249	1.107	1.268	1.325	0.01	94.1	115.6	124.4	117.6	104.2	119.4	124.7		958.4	1177	1266.5
FALSE	High	Master Protein	P55058	Phospholipid transfer protein OS=Homo sapiens OX=9606 GN=PLTP PE=1 SV=1	0	175.216	30.6288	13	92	13	1	493	54.705	7.01	High	High	High	High	High	High	High	Not Found		5360	PLTP	ENSG00000100979.14	20	cell organization and biogenesis;cellular component movement;metabolic process;regulation of biological process;transport	extracellular	transporter activity	Pf01273, Pf02886	1.157	1.038	0.912	0.99	1.139	1.006	0.01	110.5	127.8	114.7	100.7	109.3	125.9	111.1		7615.7	8812.6	7906.5
FALSE	High	Master Protein	A0A0C4DH29	Immunoglobulin heavy variable 1-3 OS=Homo sapiens OX=9606 GN=IGHV1-3 PE=3 SV=1	0	53.6269	41.0256	4	73	2	1	117	12.999	9.55	High	High	High	High	High	High	High	Not Found		28473	IGHV1-3	ENSG00000211935.3; ENSG00000282213.1	14; CHR_HSCHR14_3_CTG1	cell organization and biogenesis;defense response;metabolic process;regulation of biological process;response to stimulus	extracellular;membrane	protein binding		0.807	0.72	1.133	1.147	0.806	0.847	0.01	123.8	100	89.2	140.3	142	99.8	104.9		1212	978.6	872.9
FALSE	High	Master Protein	P08670	Vimentin OS=Homo sapiens OX=9606 GN=VIM PE=1 SV=4	0	18.9372	14.1631	5	6	5	1	466	53.619	5.12	High	High	High	High	High	High	High	Not Found		7431	VIM	ENSG00000026025.15	10	cell differentiation;cell organization and biogenesis;cellular component movement;metabolic process;regulation of biological process;response to stimulus	cytoplasm;cytoskeleton;cytosol;membrane	protein binding;RNA binding;structural molecule activity	Pf00038, Pf04111, Pf04156, Pf04732, Pf05622, Pf10186	0.945	0.891	1.033	1.01	1.095	0.453	0.01	124.5	117.6	111	128.6	125.8	136.3	56.4		357.9	338	319
FALSE	Low	Master Protein	P61204	ADP-ribosylation factor 3 OS=Homo sapiens OX=9606 GN=ARF3 PE=1 SV=2	0.0660888	1.78888	7.73481	1	1	1	1	181	20.588	7.43	High	High	High	High	High	High	High	Not Found		377	ARF3	ENSG00000134287.9	12	metabolic process;regulation of biological process;response to stimulus;transport	cytoplasm;Golgi;membrane	catalytic activity;nucleotide binding;protein binding;signal transducer activity	Pf00025, Pf00071, Pf00503, Pf01926, Pf04670, Pf08477, Pf09439	0.558	0.415	0.671	0.422	1.123	0.947	0.01	155.8	86.9	64.7	104.6	65.8	174.8	147.4		126.4	70.5	52.5
FALSE	Medium	Master Protein	Q16658	Fascin OS=Homo sapiens OX=9606 GN=FSCN1 PE=1 SV=3	0.0249671	3.62452	2.0284	1	4	1	1	493	54.496	7.24	High	High	High	High	High	High	High	Not Found		6624	FSCN1	ENSG00000075618.17	7	cell organization and biogenesis;cell proliferation;cellular component movement;regulation of biological process	cytoplasm;cytoskeleton;cytosol	protein binding;RNA binding	Pf06268	1.406	1.363	1.022	0.922	1.338	1.144	0.01	97.6	137.2	133.1	99.8	90	130.6	111.7		469	659.3	639.4
FALSE	High	Master Protein	P07900	Heat shock protein HSP 90-alpha OS=Homo sapiens OX=9606 GN=HSP90AA1 PE=1 SV=5	0	44.0303	17.8962	12	18	9	1	732	84.607	5.02	High	High	High	High	High	High	High	Not Found		3320	HSP90AA1	ENSG00000080824.18	14	cell organization and biogenesis;metabolic process;regulation of biological process;response to stimulus;transport	cytoplasm;cytosol;extracellular;membrane;nucleus;organelle lumen	catalytic activity;enzyme regulator activity;nucleotide binding;protein binding;RNA binding	Pf00183, Pf02518, Pf13589	1.349	0.983	1.499	1.265	1.261	0.941	0.01	96.4	130	94.7	144.5	122	121.5	90.8		1238	1669.9	1216.6
FALSE	High	Master Protein	P02768	Albumin OS=Homo sapiens OX=9606 GN=ALB PE=1 SV=2	0	851.99	79.6388	55	1089	55	1	609	69.321	6.28	High	High	High	High	High	High	High	High		213	ALB	ENSG00000163631.16	4	cell communication;cell organization and biogenesis;metabolic process;regulation of biological process;response to stimulus;transport	cytoplasm;endoplasmic reticulum;extracellular;Golgi;nucleus;organelle lumen	antioxidant activity;catalytic activity;DNA binding;metal ion binding;protein binding	Pf00273	1.173	1.631	0.953	0.95	1.054	1.088	0.741	93.1	109.2	151.9	88.7	88.5	98.1	101.4	69	135100	158443	220335
FALSE	High	Master Protein	A0A075B6H9	Immunoglobulin lambda variable 4-69 OS=Homo sapiens OX=9606 GN=IGLV4-69 PE=1 SV=1	0.00726744	6.68446	8.40336	1	6	1	1	119	12.765	6.51	High	High	High	High	High	High	High	Not Found		28784	IGLV4-69	ENSG00000211637.2	22	response to stimulus	extracellular;membrane		Pf07679, Pf07686	0.85	0.883	1.011	1.066	0.774	0.893	0.01	123.5	105	109.1	124.8	131.6	95.7	110.3		1509	1282.6	1332.6
FALSE	High	Master Protein	P36980	Complement factor H-related protein 2 OS=Homo sapiens OX=9606 GN=CFHR2 PE=1 SV=1	0	217.314	51.4815	9	301	4	1	270	30.631	6.38	High	High	High	High	High	High	High	Not Found		3080	CFHR2	ENSG00000276911.1; ENSG00000080910.11	1	regulation of biological process	extracellular	protein binding	Pf00084	1.514	1.118	1.269	1.312	1.931	1.914	0.01	79.5	120.4	88.9	100.9	104.4	153.6	152.2		2522.9	3820.2	2821.2
FALSE	High	Master Protein	P18206	Vinculin OS=Homo sapiens OX=9606 GN=VCL PE=1 SV=4	0	42.2556	15.0794	11	14	11	1	1134	123.722	5.66	High	High	High	High	High	High	High	Not Found		7414	VCL	ENSG00000035403.17	10	cell growth;cell organization and biogenesis;cellular component movement;regulation of biological process;transport	cytoplasm;cytoskeleton;cytosol;extracellular;membrane;organelle lumen	protein binding;structural molecule activity	Pf01044	1.087	0.968	1.281	0.862	1.109	1.432	0.01	103.4	112.3	100.1	132.4	89.1	114.6	148		1250.4	1358.7	1210.8
FALSE	High	Master Protein	P31946	14-3-3 protein beta/alpha OS=Homo sapiens OX=9606 GN=YWHAB PE=1 SV=3	0	38.7227	34.9593	7	16	3	1	246	28.065	4.83	High	High	High	High	High	High	High	Not Found		7529	YWHAB	ENSG00000166913.12	20	cell organization and biogenesis;metabolic process;regulation of biological process;response to stimulus;transport	cytoplasm;cytosol;membrane;mitochondrion;nucleus	protein binding	Pf00244	1.159	1.182	1.495	1.092	1.476	1.074	0.01	94.4	109.4	111.6	141.1	103.1	139.3	101.3		337.9	391.7	399.5
FALSE	Low	Master Protein	P16870	Carboxypeptidase E OS=Homo sapiens OX=9606 GN=CPE PE=1 SV=1	0.0660888	1.79806	2.73109	1	1	1	1	476	53.117	5.14	High	High	High	High	High	High	High	Not Found		1363	CPE	ENSG00000109472.13	4	cell organization and biogenesis;metabolic process;regulation of biological process;response to stimulus	extracellular;Golgi;membrane;nucleus	catalytic activity;metal ion binding;protein binding	Pf00246, Pf13620, Pf13715	1.273	1.382	1.275	1	1.317	1.516	0.01	91.3	116.2	126.2	116.4	91.3	120.2	138.4		155.3	197.7	214.7
FALSE	High	Master Protein	P31327	Carbamoyl-phosphate synthase [ammonia], mitochondrial OS=Homo sapiens OX=9606 GN=CPS1 PE=1 SV=2	0	17.9798	4.26667	5	5	5	1	1500	164.835	6.74	High	High	High	High	High	High	High	Not Found		1373	CPS1	ENSG00000021826.14	2	cell differentiation;metabolic process;response to stimulus	cytoplasm;membrane;mitochondrion;nucleus;organelle lumen	catalytic activity;metal ion binding;nucleotide binding;protein binding	Pf00117, Pf00289, Pf00988, Pf02142, Pf02222, Pf02786, Pf02787, Pf07478, Pf13535, Pf15632	1.076	0.766	1.375	2.846	1.391	1.212	0.01	82.8	89.1	63.4	113.8	235.5	115.1	100.3		261.1	281	200
FALSE	High	Master Protein	O60462	Neuropilin-2 OS=Homo sapiens OX=9606 GN=NRP2 PE=1 SV=3	0	66.1579	22.7712	16	27	16	1	931	104.764	5.17	High	High	High	High	High	High	High	Not Found		8828	NRP2	ENSG00000118257.16	2	cell growth;cellular component movement;regulation of biological process;response to stimulus	extracellular;membrane	catalytic activity;metal ion binding;protein binding;receptor activity;signal transducer activity	Pf00431, Pf00629, Pf00754, Pf11980	1.222	1.057	0.978	1.023	1.139	0.989	0.01	108	132	114.2	105.6	110.5	123	106.8		3385.9	4138	3579.9
FALSE	Medium	Master Protein	P0DSN7	Probable non-functional immunoglobulinn kappa variable 1D-37 OS=Homo sapiens OX=9606 GN=IGKV1D-37 PE=5 SV=1	0.0339196	3.16488	13.6752	1	1	1	1	117	12.68	9.25	High	High	High	High	High	High	Not Found	Not Found										1.494	1.12	1.116	1.126	1.227	0.01	0.01	112.9	168.7	126.5	126	127.2	138.6			61	91.1	68.3
FALSE	High	Master Protein	P48061	Stromal cell-derived factor 1 OS=Homo sapiens OX=9606 GN=CXCL12 PE=1 SV=1	0.00726744	5.71396	23.6559	2	2	2	1	93	10.659	9.88	High	High	High	High	High	High	Not Found	Not Found		6387	CXCL12	ENSG00000107562.16	10	cell organization and biogenesis;cellular component movement;cellular homeostasis;defense response;regulation of biological process;response to stimulus	cytoplasm;extracellular;membrane	protein binding	Pf00048	0.836	0.791	1.038	1.02	0.902	0.01	0.01	143.2	119.7	113.2	148.6	146.1	129.2			123.2	103	97.4
FALSE	Medium	Master Protein	P13798	Acylamino-acid-releasing enzyme OS=Homo sapiens OX=9606 GN=APEH PE=1 SV=4	0.0166436	4.59808	1.63934	1	1	1	1	732	81.173	5.48	High	High	High	High	High	High	High	Not Found		327	APEH	ENSG00000164062.12	3	cell organization and biogenesis;metabolic process;transport	cytoplasm;cytosol;extracellular;membrane	catalytic activity;protein binding;RNA binding	Pf00326, Pf00561, Pf01738, Pf02230, Pf05448, Pf12695, Pf12697	1.017	0.943	0.928	0.955	1.327	1.269	0.01	107.6	109.4	101.4	99.9	102.7	142.7	136.5		106.4	108.2	100.3
FALSE	High	Master Protein	Q14515	SPARC-like protein 1 OS=Homo sapiens OX=9606 GN=SPARCL1 PE=1 SV=2	0	225.033	48.9458	23	112	23	1	664	75.161	4.81	High	High	High	High	High	High	High	Not Found		8404	SPARCL1	ENSG00000152583.12	4	metabolic process;regulation of biological process;response to stimulus	extracellular;organelle lumen	metal ion binding;protein binding	Pf00050, Pf07648, Pf09289, Pf10591	1.264	1.229	1.375	1.066	1.511	1.553	0.01	88.9	112.4	109.3	122.3	94.8	134.3	138.1		9951.8	12575.2	12227.9
FALSE	High	Master Protein	P01857	Immunoglobulin heavy constant gamma 1 OS=Homo sapiens OX=9606 GN=IGHG1 PE=1 SV=1	0	561.779	65.4545	18	1541	9	1	330	36.083	8.19	High	High	High	High	High	High	High	High		3500	IGHG1	ENSG00000277633.5; ENSG00000211896.7	14; CHR_HSCHR14_3_CTG1	cell organization and biogenesis;cellular component movement;defense response;metabolic process;regulation of biological process;response to stimulus;transport	extracellular;membrane	catalytic activity;metal ion binding;protein binding	Pf07654, Pf08205	0.582	0.623	0.812	0.724	0.778	0.858	0.794	129.7	75.5	80.7	105.3	93.8	100.8	111.2	102.9	245749	143021	153024
FALSE	High	Master Protein	P28074	Proteasome subunit beta type-5 OS=Homo sapiens OX=9606 GN=PSMB5 PE=1 SV=3	0	17.143	14.4487	3	4	3	1	263	28.462	6.92	High	High	High	High	High	High	High	Not Found		5693	PSMB5	ENSG00000100804.18	14	metabolic process;regulation of biological process;response to stimulus;transport	cytoplasm;cytosol;nucleus;proteasome	catalytic activity;protein binding	Pf00227	1.247	1.116	1.188	1.088	1.026	0.691	0.01	108.8	135.6	121.3	129.2	118.4	111.6	75.2		535.9	668.1	597.9
FALSE	Medium	Master Protein	Q08188	Protein-glutamine gamma-glutamyltransferase E OS=Homo sapiens OX=9606 GN=TGM3 PE=1 SV=4	0.0226064	3.81417	1.2987	1	1	1	1	693	76.584	5.86	High	High	High	High	High	High	High	Not Found		7053	TGM3	ENSG00000125780.11	20	cell differentiation;cell organization and biogenesis;metabolic process	cytoplasm	catalytic activity;metal ion binding	Pf00868, Pf00927, Pf01841	1.156	0.904	1.266	1.288	0.952	1.158	0.01	103.6	119.7	93.6	131.1	133.4	98.6	119.9		363.3	420.1	328.5
FALSE	High	Master Protein	P13521	Secretogranin-2 OS=Homo sapiens OX=9606 GN=SCG2 PE=1 SV=2	0.00726744	5.60578	1.78282	1	2	1	1	617	70.897	4.75	High	High	High	High	High	High	High	Not Found		7857	SCG2	ENSG00000171951.4	2	cellular component movement;defense response;metabolic process;regulation of biological process;response to stimulus;transport	extracellular;organelle lumen	protein binding	Pf01271	1.508	1.058	1.701	1.461	1.356	1.578	0.01	82.8	124.9	87.6	140.9	121	112.3	130.6		198.1	298.8	209.6
FALSE	Low	Master Protein	Q9BT22	Chitobiosyldiphosphodolichol beta-mannosyltransferase OS=Homo sapiens OX=9606 GN=ALG1 PE=1 SV=2	0.0962343	1.5236	1.50862	1	1	1	1	464	52.484	7.23	High	High	High	High	High	High	High	Not Found		56052	ALG1	ENSG00000033011.11	16	metabolic process	endoplasmic reticulum;membrane	catalytic activity	Pf00534, Pf13692	1.192	0.914	0.717	0.896	0.862	0.575	0.01	130	154.9	118.8	93.2	116.4	112	74.7		275.2	328	251.5
FALSE	High	Master Protein	P49257	Protein ERGIC-53 OS=Homo sapiens OX=9606 GN=LMAN1 PE=1 SV=2	0	16.0829	10.9804	4	4	4	1	510	57.513	6.77	High	High	High	High	High	High	High	Not Found		3998	LMAN1	ENSG00000074695.5	18	cell organization and biogenesis;coagulation;metabolic process;regulation of biological process;transport	endoplasmic reticulum;Golgi;membrane	metal ion binding;protein binding	Pf03388	1.309	1.212	1.566	0.991	0.916	0.55	0.01	106	138.8	128.5	166.1	105.1	97.1	58.3		575.5	753.5	697.4
FALSE	Medium	Master Protein	Q8N2S1	Latent-transforming growth factor beta-binding protein 4 OS=Homo sapiens OX=9606 GN=LTBP4 PE=1 SV=2	0.042654	2.62124	0.738916	1	1	1	1	1624	173.32	5.43	High	High	High	High	High	High	High	Not Found		8425	LTBP4	ENSG00000090006.17	19	development;metabolic process;regulation of biological process;response to stimulus;transport	extracellular	catalytic activity;metal ion binding;protein binding;receptor activity;signal transducer activity	Pf00683, Pf07645, Pf12662, Pf12947	1.097	0.947	1.173	0.903	1.388	1.579	0.01	98.9	108.6	93.7	116.1	89.3	137.3	156.2		122.2	134.1	115.7
FALSE	High	Master Protein	Q92954	Proteoglycan 4 OS=Homo sapiens OX=9606 GN=PRG4 PE=1 SV=3	0	55.9139	8.68946	8	21	8	1	1404	150.968	9.51	High	High	High	High	High	High	High	High										1.329	1.086	0.674	0.624	0.575	0.306	10.581	49.5	65.7	53.7	33.3	30.9	28.4	15.1	523.3	2006.2	2666.6	2179.2
FALSE	High	Master Protein	P27169	Serum paraoxonase/arylesterase 1 OS=Homo sapiens OX=9606 GN=PON1 PE=1 SV=3	0	439.377	65.9155	14	385	12	1	355	39.706	5.22	High	High	High	High	High	High	High	Not Found		5444	PON1	ENSG00000005421.8	7	metabolic process;regulation of biological process;response to stimulus	extracellular	antioxidant activity;catalytic activity;metal ion binding;protein binding	Pf01731, Pf03088, Pf08450	1.012	1.217	0.927	0.836	0.658	0.482	0.01	130.5	132	158.7	121	109.1	85.9	62.9		33854.2	34252.1	41184.1
FALSE	Low	Master Protein	O43182	Rho GTPase-activating protein 6 OS=Homo sapiens OX=9606 GN=ARHGAP6 PE=1 SV=3	0.0866808	1.59774	2.3614	1	1	1	1	974	105.882	7.36	High	High	High	High	High	High	Not Found	Not Found		395	ARHGAP6	ENSG00000047648.21	X	cell organization and biogenesis;regulation of biological process;response to stimulus	cytoplasm;cytoskeleton;cytosol	enzyme regulator activity;protein binding	Pf00620	1.093	0.984	1.326	1.18	1.338	0.01	0.01	115.6	126.3	113.7	153.2	136.4	154.7			32.5	35.5	32
FALSE	Medium	Master Protein	O95994	Anterior gradient protein 2 homolog OS=Homo sapiens OX=9606 GN=AGR2 PE=1 SV=1	0.0364964	2.96778	6.28571	1	1	1	1	175	19.967	9	High	High	High	High	High	High	High	Not Found		10551	AGR2	ENSG00000106541.11	7	cell differentiation;regulation of biological process;response to stimulus;transport	endoplasmic reticulum;extracellular;mitochondrion	protein binding	Pf13899	1.196	1.391	0.958	1.462	1.713	1.61	0.01	85.8	102.6	119.2	82.1	125.4	146.9	138		177.4	212.2	246.7
FALSE	High	Master Protein	A0A075B6I0	Immunoglobulin lambda variable 8-61 OS=Homo sapiens OX=9606 GN=IGLV8-61 PE=3 SV=7	0	14.1541	14.7541	2	12	2	1	122	12.806	4.55	High	High	High	High	High	High	High	Not Found		28774	IGLV8-61	ENSG00000211638.2	22	response to stimulus	extracellular;membrane			0.523	0.953	0.741	0.568	0.639	0.628	0.01	158.4	82.9	150.9	117.3	89.9	101.2	99.4		3454.6	1807.8	3292.4
FALSE	High	Master Protein	P02765	Alpha-2-HS-glycoprotein OS=Homo sapiens OX=9606 GN=AHSG PE=1 SV=2	0	214.154	58.5831	14	233	14	1	367	39.316	5.72	High	High	High	High	High	High	High	Not Found										1.024	1.01	1.354	1.121	1.613	1.728	0.01	90.4	92.6	91.3	122.4	101.3	145.8	156.2		18389.6	18835.1	18576.4
FALSE	Low	Master Protein	Q9H1K0	Rabenosyn-5 OS=Homo sapiens OX=9606 GN=RBSN PE=1 SV=2	0.0838641	1.61618	1.65816	1	1	1	1	784	88.815	5.5	High	High	High	High	High	High	High	Not Found		64145	ZFYVE20; RBSN	ENSG00000131381.12	3	cell organization and biogenesis;coagulation;metabolic process;regulation of biological process;transport	cytosol;endosome;membrane	metal ion binding;protein binding	Pf01155, Pf01363, Pf11464	1.058	0.976	0.816	0.779	0.948	1.204	0.01	118	124.8	115.1	96.3	91.9	111.8	142.1		115.4	122.1	112.6
FALSE	High	Master Protein	P0DJI9	Serum amyloid A-2 proteincur OS=Homo sapiens OX=9606 GN=SAA2 PE=1 SV=1	0	28.1308	36.0656	5	20	2	1	122	13.519	9.14	High	High	High	High	High	High	High	Not Found		6289	SAA2	ENSG00000134339.8	11	cellular component movement;defense response;response to stimulus	extracellular		Pf00277	0.685	0.591	0.564	0.531	0.488	0.556	0.01	181.2	124.2	107	102.2	96.2	88.4	100.8		651.9	446.8	385.1
FALSE	Low	Master Protein	Q12888	TP53-binding protein 1 OS=Homo sapiens OX=9606 GN=TP53BP1 PE=1 SV=2	0.110656	1.39914	1.06491	1	1	1	1	1972	213.443	4.7	High	High	High	High	High	High	Not Found	Not Found		7158	TP53BP1	ENSG00000067369.13	15	cell organization and biogenesis;metabolic process;regulation of biological process;response to stimulus	chromosome;cytoplasm;nucleus	DNA binding;protein binding	Pf09038, Pf15057	1.083	1.023	1.32	0.858	0.946	0.01	0.01	128.4	139	131.4	169.5	110.2	121.5			46.1	49.9	47.2
FALSE	High	Master Protein	P26572	Alpha-1,3-mannosyl-glycoprotein 2-beta-N-acetylglucosaminyltransferase OS=Homo sapiens OX=9606 GN=MGAT1 PE=1 SV=2	0.00726744	6.67094	5.16854	2	2	2	1	445	50.846	9.16	High	High	High	High	High	High	High	Not Found		4245	MGAT1	ENSG00000131446.16	5	metabolic process	Golgi;membrane	catalytic activity;metal ion binding	Pf03071	1.378	1.16	1.443	1.089	1.372	1.219	0.01	92.4	127.3	107.2	133.3	100.6	126.7	112.6		237.5	327.2	275.6
FALSE	High	Master Protein	P30990	Neurotensin/neuromedin N OS=Homo sapiens OX=9606 GN=NTS PE=1 SV=2	0	11.1197	18.2353	1	5	1	1	170	19.782	7.09	High	High	High	High	High	High	Not Found	Not Found		4922	NTS	ENSG00000133636.10	12	regulation of biological process;response to stimulus	extracellular	protein binding	Pf07421	1.338	1.004	1.353	1.095	1.338	0.01	0.01	112.2	150.2	112.7	151.9	122.9	150.2			20.2	27	20.3
FALSE	High	Master Protein	P04003	C4b-binding protein alpha chain OS=Homo sapiens OX=9606 GN=C4BPA PE=1 SV=2	0	872.965	70.1843	38	1834	38	1	597	66.989	7.3	High	High	High	High	High	High	High	High		722	C4BPA	ENSG00000123838.10	1	defense response;metabolic process;regulation of biological process;response to stimulus	extracellular;membrane	protein binding;RNA binding	Pf00084	1.015	0.989	0.943	0.943	0.703	0.69	1.079	108.7	110.3	107.5	102.5	102.5	76.4	75	117.3	260645	264482	257832
FALSE	Medium	Master Protein	P26022	Pentraxin-related protein PTX3 OS=Homo sapiens OX=9606 GN=PTX3 PE=1 SV=3	0.0166436	4.68466	4.46194	1	1	1	1	381	41.949	5.01	High	High	High	High	High	High	High	Not Found		5806	PTX3	ENSG00000163661.3	3	defense response;regulation of biological process;response to stimulus;transport	extracellular;organelle lumen	protein binding	Pf00354, Pf02210, Pf13385	1.261	1.013	1.204	1.105	1.226	1.646	0.01	94.6	119.3	95.9	113.9	104.6	116	155.8		51.6	65	52.3
FALSE	High	Master Protein	Q15582	Transforming growth factor-beta-induced protein ig-h3 OS=Homo sapiens OX=9606 GN=TGFBI PE=1 SV=1	0	193.919	54.9048	28	97	28	1	683	74.634	7.71	High	High	High	High	High	High	High	High		7045	TGFBI	ENSG00000120708.16	5	cell differentiation;cell organization and biogenesis;cell proliferation;metabolic process;regulation of biological process;response to stimulus	extracellular;membrane	protein binding	Pf02469, Pf07546	1.409	1.461	1.142	1.486	1.657	1.709	1.98	67.5	95.2	98.7	77.2	100.4	111.9	115.4	133.7	8042.1	11335.1	11752.6
FALSE	High	Master Protein	P01593	Immunoglobulin kappa variable 1D-33 OS=Homo sapiens OX=9606 GN=IGKV1D-33 PE=1 SV=2	0	60.8948	34.188	2	39	2	1	117	12.84	4.78	High	High	High	High	High	High	High	Not Found		28896	IGKV1D-33	ENSG00000282811.1; ENSG00000242076.2; ENSG00000239975.2	2; CHR_HG2290_PATCH	cellular component movement;metabolic process;regulation of biological process;response to stimulus;transport	extracellular;membrane	catalytic activity;protein binding	Pf00047, Pf07679, Pf07686, Pf13927	0.748	0.607	1.736	2.029	0.7	0.335	0.01	111.8	83.6	67.8	194.2	226.8	78.2	37.5		1967.1	1470.4	1193.5
FALSE	High	Master Protein	Q15113	Procollagen C-endopeptidase enhancer 1 OS=Homo sapiens OX=9606 GN=PCOLCE PE=1 SV=2	0	162.885	56.1247	18	78	18	1	449	47.942	7.43	High	High	High	High	High	High	High	High		5118	PCOLCE	ENSG00000106333.12	7	development;metabolic process;regulation of biological process	extracellular	enzyme regulator activity;protein binding	Pf00431, Pf01759	1.055	1.121	1.279	0.923	0.975	0.964	1.475	91	96	102	116.4	84	88.7	87.7	134.2	9442.6	9963.4	10585.9
FALSE	High	Master Protein	B9A064	Immunoglobulin lambda-like polypeptide 5 OS=Homo sapiens OX=9606 GN=IGLL5 PE=2 SV=2	0	142.477	46.2617	8	274	3	1	214	23.049	8.84	High	High	High	High	High	High	High	Not Found		100423062	IGLL5	ENSG00000254709.7	22	cell organization and biogenesis;defense response;metabolic process;regulation of biological process;response to stimulus	extracellular	protein binding	Pf07654, Pf08205, Pf13927	0.661	0.651	0.756	0.732	0.607	0.672	1.184	127.7	84.5	83.2	96.5	93.5	77.5	85.8	151.3	59385.5	39275.7	38688.3
FALSE	High	Master Protein	O95450	A disintegrin and metalloproteinase with thrombospondin motifs 2 OS=Homo sapiens OX=9606 GN=ADAMTS2 PE=2 SV=2	0.00470219	7.53566	1.98183	2	2	2	1	1211	134.668	7.15	High	High	High	High	High	High	Not Found	Not Found		9509	ADAMTS2	ENSG00000087116.14; ENSG00000283802.1	5; CHR_HG30_PATCH	cell organization and biogenesis;metabolic process	extracellular	catalytic activity;metal ion binding	Pf00090, Pf00413, Pf01421, Pf01562, Pf05986, Pf13574, Pf13582, Pf13583, Pf13688	1.199	0.951	1.455	1.291	2.675	0.01	0.01	93.3	111.9	88.7	135.8	120.5	249.7			87.9	105.3	83.5
FALSE	High	Master Protein	P55268	Laminin subunit beta-2 OS=Homo sapiens OX=9606 GN=LAMB2 PE=1 SV=2	0	11.2898	2.33593	3	3	3	1	1798	195.854	6.52	High	High	High	High	High	High	High	Not Found		3913	LAMB2	ENSG00000172037.13	3	cell growth;cell organization and biogenesis;cellular component movement;metabolic process;regulation of biological process;transport	cytoplasm;extracellular;Golgi;organelle lumen	catalytic activity;motor activity;nucleotide binding;protein binding;structural molecule activity;transporter activity	Pf00053, Pf00055, Pf00430, Pf00769, Pf01576, Pf02050, Pf02841, Pf04111, Pf06008, Pf09831, Pf12128, Pf12795, Pf13514, Pf13851, Pf13868, Pf15070, Pf15558	1.054	1.034	1.285	0.955	1.375	1.277	0.01	100.2	105.7	103.7	128.8	95.7	137.9	128		190.4	200.8	197
FALSE	High	Master Protein	Q6UX73	UPF0764 protein C16orf89 OS=Homo sapiens OX=9606 GN=C16orf89 PE=1 SV=2	0.00470219	7.77586	8.45771	2	2	2	1	402	45.362	6.19	High	High	High	High	High	High	High	Not Found		146556	C16orf89	ENSG00000153446.15	16		cytosol;extracellular;membrane	protein binding	Pf13900	1.183	0.912	0.989	0.968	0.873	0.88	0.01	117.6	139.1	107.2	116.2	113.8	102.6	103.4		241.3	285.5	220.1
FALSE	High	Master Protein	Q9UBX5	Fibulin-5 OS=Homo sapiens OX=9606 GN=FBLN5 PE=1 SV=1	0	48.9056	19.8661	8	23	8	1	448	50.147	4.73	High	High	High	High	High	High	High	Not Found		10516	FBLN5	ENSG00000140092.14	14	cell organization and biogenesis;regulation of biological process;transport	extracellular	metal ion binding;protein binding	Pf07645, Pf12662, Pf12947, Pf14670	1.145	1.127	1.3	1.169	1.124	0.891	0.01	103.2	118.1	116.3	134.1	120.6	115.9	91.9		2483.2	2842.6	2799.4
FALSE	High	Master Protein	P13497	Bone morphogenetic protein 1 OS=Homo sapiens OX=9606 GN=BMP1 PE=1 SV=2	0	27.9662	9.83773	7	9	7	1	986	111.178	6.9	High	High	High	High	High	High	High	Not Found		649	BMP1	ENSG00000168487.17	8	cell differentiation;cell organization and biogenesis;development;metabolic process;regulation of biological process	extracellular;Golgi	catalytic activity;metal ion binding;protein binding	Pf00431, Pf01400, Pf07645, Pf12662, Pf12947, Pf14670	0.951	0.952	0.856	0.841	0.874	0.71	0.01	129.4	123.1	123.1	110.7	108.8	113.1	91.9		1962	1866.7	1867.9
FALSE	High	Master Protein	Q9NZP8	Complement C1r subcomponent-like protein OS=Homo sapiens OX=9606 GN=C1RL PE=1 SV=2	0	15.5323	7.80287	4	26	2	1	487	53.464	7.2	High	High	High	High	High	High	High	Not Found		51279	C1RL	ENSG00000139178.10	12	defense response;metabolic process;regulation of biological process;response to stimulus	extracellular	catalytic activity	Pf00089, Pf00431	0.974	0.974	1.079	0.991	1.086	0.738	0.01	116.9	113.9	113.9	126.2	115.8	127	86.3		261.3	254.5	254.4
FALSE	High	Master Protein	P05543	Thyroxine-binding globulin OS=Homo sapiens OX=9606 GN=SERPINA7 PE=1 SV=2	0.00174825	9.98773	7.95181	3	4	3	1	415	46.295	6.3	High	High	High	High	High	High	High	Not Found		6906	SERPINA7	ENSG00000123561.14	X	regulation of biological process;transport	extracellular	enzyme regulator activity	Pf00079	1.092	1.256	0.968	0.812	1.077	1.211	0.01	107.9	117.8	135.5	104.4	87.6	116.2	130.6		401.5	438.6	504.4
FALSE	Low	Master Protein	P10070	Zinc finger protein GLI2 OS=Homo sapiens OX=9606 GN=GLI2 PE=1 SV=4	0.0962343	1.53328	2.01765	1	1	1	1	1586	167.678	7.33	High	High	High	High	High	High	Not Found	Not Found		2736	GLI2	ENSG00000074047.21	2	cell differentiation;cell organization and biogenesis;cell proliferation;cellular component movement;development;metabolic process;regulation of biological process;response to stimulus	cytoplasm;cytosol;membrane;nucleus	DNA binding;metal ion binding;protein binding	Pf09770, Pf13465	0.738	0.702	0.937	0.665	1.085	0.01	0.01	156	115.2	109.6	146.2	103.7	169.3			23	17	16.2
FALSE	High	Master Protein	P01780	Immunoglobulin heavy variable 3-7 OS=Homo sapiens OX=9606 GN=IGHV3-7 PE=1 SV=2	0	90.2005	32.4786	4	79	2	1	117	12.934	6.57	High	High	High	High	High	High	High	Not Found		28452	IGHV3-7	ENSG00000282211.1; ENSG00000211938.2	14; CHR_HSCHR14_3_CTG1	cellular component movement;metabolic process;regulation of biological process;response to stimulus;transport	extracellular;membrane	catalytic activity		1.055	1.036	1.785	0.987	1.036	1.071	0.01	100.4	105.9	104	179.1	99.1	104	107.5		8270.8	8727.2	8570.3
FALSE	High	Master Protein	Q13790	Apolipoprotein F OS=Homo sapiens OX=9606 GN=APOF PE=1 SV=2	0	32.304	19.6319	4	8	4	1	326	35.377	5.64	High	High	High	High	High	High	High	Not Found		319	APOF	ENSG00000175336.9	12	metabolic process;transport	extracellular	protein binding;transporter activity	Pf15148	1.031	1.064	1.188	0.943	0.882	0.538	0.01	120.4	124.1	128.1	143	113.5	106.2	64.8		530.4	546.8	564.3
FALSE	Medium	Master Protein	P29401	Transketolase OS=Homo sapiens OX=9606 GN=TKT PE=1 SV=3	0.0364964	2.95624	1.60514	1	1	1	1	623	67.835	7.66	High	High	High	High	High	High	High	Not Found		7086	TKT	ENSG00000163931.15	3	metabolic process;regulation of biological process	cytosol	catalytic activity;metal ion binding;protein binding	Pf00456, Pf00676, Pf02775, Pf02779, Pf02780, Pf09364	1.271	1.311	1.129	0.917	0.975	0.985	0.01	105.4	133.9	138.2	119	96.7	102.8	103.9		176.3	224	231.2
FALSE	High	Master Protein	A0A075B6K4	Immunoglobulin lambda variable 3-10 OS=Homo sapiens OX=9606 GN=IGLV3-10 PE=3 SV=2	0	34.051	35.6522	5	19	3	1	115	12.433	4.83	High	High	High	High	High	High	High	Not Found		28803	IGLV3-10		22	response to stimulus	extracellular;membrane		Pf00047, Pf07679, Pf07686	0.928	0.784	1.355	1.476	1.076	1.077	0.01	104	96.4	81.5	140.9	153.5	111.8	111.9		3375.9	3131.9	2647.4
FALSE	High	Master Protein	P02753	Retinol-binding protein 4 OS=Homo sapiens OX=9606 GN=RBP4 PE=1 SV=3	0	268.663	71.6418	10	225	10	1	201	22.995	6.07	High	High	High	High	High	High	High	High		5950	RBP4	ENSG00000138207.13	10	metabolic process;regulation of biological process;response to stimulus;transport	cytosol;extracellular	protein binding;transporter activity	Pf00061, Pf08212	0.817	0.711	1.096	0.753	0.764	0.664	5.378	71.5	58.4	50.8	78.4	53.9	54.7	47.5	384.8	25039.1	20454.7	17790.7
FALSE	High	Master Protein	Q0VD83	Apolipoprotein B receptor OS=Homo sapiens OX=9606 GN=APOBR PE=1 SV=3	0	16.4911	5.56062	4	4	4	1	1097	115.564	4.4	High	High	High	High	High	High	High	Not Found										0.981	1.113	1.842	0.835	1.011	0.584	0.01	108.6	106.6	120.9	200	90.7	109.8	63.4		224.8	220.6	250.1
FALSE	High	Master Protein	P12830	Cadherin-1 OS=Homo sapiens OX=9606 GN=CDH1 PE=1 SV=3	0	14.3721	3.1746	3	7	3	1	882	97.396	4.73	High	High	High	High	High	High	High	Not Found		999	CDH1	ENSG00000039068.18	16	cell organization and biogenesis;regulation of biological process;response to stimulus	cytoplasm;cytoskeleton;endosome;extracellular;Golgi;membrane	metal ion binding;protein binding	Pf00028, Pf01049, Pf08758	0.883	0.902	0.837	1.026	1.078	1.041	0.01	118.2	104.3	106.7	98.9	121.3	127.5	123.1		1578.9	1393.6	1424.6
FALSE	High	Master Protein	P05090	Apolipoprotein D OS=Homo sapiens OX=9606 GN=APOD PE=1 SV=1	0	152.996	53.4392	9	289	9	1	189	21.262	5.15	High	High	High	High	High	High	High	Not Found		347	APOD	ENSG00000189058.8	3	cell organization and biogenesis;metabolic process;regulation of biological process;response to stimulus;transport	endoplasmic reticulum;extracellular;ribosome	protein binding;transporter activity	Pf00061, Pf03973, Pf08212	1.08	1.037	1.148	1.157	0.964	0.863	0.01	110.3	119.2	114.4	126.7	127.7	106.4	95.3		34209.3	36962.3	35480
FALSE	High	Master Protein	P07237	Protein disulfide-isomerase OS=Homo sapiens OX=9606 GN=P4HB PE=1 SV=3	0	100.177	50.1969	24	54	24	1	508	57.081	4.87	High	High	High	High	High	High	High	Not Found		5034	P4HB	ENSG00000185624.14	17	cell organization and biogenesis;cellular homeostasis;metabolic process;regulation of biological process;response to stimulus	endoplasmic reticulum;extracellular;membrane;organelle lumen	catalytic activity;metal ion binding;protein binding;RNA binding	Pf00085, Pf01216, Pf13098, Pf13848, Pf13899, Pf13905	1.097	1.182	1.053	1.181	1.374	1.423	0.01	96.3	105.6	113.8	101.3	113.7	132.3	137		5520.1	6057	6525.8
FALSE	High	Master Protein	A0A0C4DH39	Immunoglobulin heavy variable 1-58 OS=Homo sapiens OX=9606 GN=IGHV1-58 PE=3 SV=1	0.00343053	9.16017	25.641	2	2	2	1	117	12.996	9.25	High	High	High	High	High	High	High	Not Found		28464	IGHV1-58	ENSG00000211968.3; ENSG00000282337.1	14; CHR_HSCHR14_3_CTG1	cell organization and biogenesis;defense response;metabolic process;regulation of biological process;response to stimulus	extracellular;membrane	protein binding		0.731	0.952	0.876	0.561	1.419	1	0.01	122.3	89.4	116.4	107.2	68.6	173.6	122.4		115.7	84.6	110.1
FALSE	High	Master Protein	P01877	Immunoglobulin heavy constant alpha 2 OS=Homo sapiens OX=9606 GN=IGHA2 PE=1 SV=4	0	70.9387	54.1176	11	72	5	1	340	36.568	6.27	High	High	High	High	High	High	High	Not Found		3494	IGHA2	ENSG00000211890.3	14	cell organization and biogenesis;cellular component movement;defense response;metabolic process;regulation of biological process;response to stimulus;transport	extracellular;membrane	protein binding	Pf07654, Pf08205	0.804	0.712	0.622	0.548	0.783	0.53	0.01	160	128.6	113.9	99.6	87.7	125.3	84.8		1783.7	1433.4	1270.3
FALSE	High	Master Protein	P01699	Immunoglobulin lambda variable 1-44 OS=Homo sapiens OX=9606 GN=IGLV1-44 PE=1 SV=2	0	58.2499	38.4615	2	51	1	1	117	12.194	5.17	High	High	High	High	High	High	High	Not Found		28823	IGLV1-44	ENSG00000211651.3; ENSG00000274854.2	22; CHR_HSCHR22_1_CTG3	cellular component movement;metabolic process;regulation of biological process;response to stimulus;transport	extracellular;membrane	catalytic activity		0.853	0.81	1.612	1.91	1.391	1.433	0.01	88.8	75.7	71.9	143.2	169.6	123.5	127.3		718.9	613	582.2
FALSE	High	Master Protein	P04430	Immunoglobulin kappa variable 1-16 OS=Homo sapiens OX=9606 GN=IGKV1-16 PE=1 SV=2	0.00174825	10.2507	13.6752	1	4	1	1	117	12.61	8.16	High	High	High	High	High	High	High	Not Found		28938	IGKV1-16	ENSG00000282282.1; ENSG00000240864.3	CHR_HG2290_PATCH; 2	cellular component movement;metabolic process;regulation of biological process;response to stimulus;transport	extracellular;membrane	catalytic activity	Pf00047, Pf07679, Pf07686, Pf13927	1.001	0.91	1.71	1.096	1.104	1.453	0.01	96.7	96.8	88	165.4	106	106.8	140.4		547.3	547.7	498.1
FALSE	High	Master Protein	P10124	Serglycin OS=Homo sapiens OX=9606 GN=SRGN PE=1 SV=3	0.00470219	8.3233	17.0886	2	4	2	1	158	17.641	4.96	High	High	High	High	High	High	High	Not Found		5552	SRGN	ENSG00000122862.4	10	cell death;cell organization and biogenesis;metabolic process;regulation of biological process;response to stimulus;transport	extracellular;Golgi;membrane;organelle lumen;vacuole	protein binding	Pf04360	0.639	0.785	1.125	1.077	1.467	1.232	0.01	109.2	69.8	85.7	122.9	117.6	160.2	134.6		375.9	240.2	295
FALSE	High	Master Protein	P02452	Collagen alpha-1(I) chain OS=Homo sapiens OX=9606 GN=COL1A1 PE=1 SV=5	0	53.4249	4.64481	6	28	6	1	1464	138.857	5.8	High	High	High	High	High	High	High	Not Found		1277	COL1A1		17	cell communication;cell differentiation;cell organization and biogenesis;cellular component movement;coagulation;metabolic process;regulation of biological process;response to stimulus;transport	cytoplasm;endoplasmic reticulum;extracellular;Golgi;organelle lumen	metal ion binding;protein binding;structural molecule activity	Pf00093, Pf01391, Pf01410	1.098	1.059	0.99	1.02	2.602	2.902	0.01	75	82.3	79.4	74.2	76.5	195.1	217.6		2850.7	3131.4	3017.7
FALSE	High	Master Protein	P12111	Collagen alpha-3(VI) chain OS=Homo sapiens OX=9606 GN=COL6A3 PE=1 SV=5	0	79.7787	9.60025	22	26	22	1	3177	343.457	6.68	High	High	High	High	High	High	High	Not Found		1293	COL6A3	ENSG00000163359.15	2	cell organization and biogenesis;metabolic process;regulation of biological process	extracellular;membrane;organelle lumen	enzyme regulator activity;protein binding	Pf00014, Pf00041, Pf00092, Pf01391, Pf13519, Pf13768	1.173	1.085	1.431	1.09	1.327	1.26	0.01	95.6	112.2	103.8	136.8	104.3	126.9	120.5		2480.6	2910.6	2692.3
FALSE	High	Master Protein	P01817	Immunoglobulin heavy variable 2-5 OS=Homo sapiens OX=9606 GN=IGHV2-5 PE=1 SV=2	0.00726744	5.50487	19.3277	1	2	1	1	119	13.223	8.29	High	High	High	High	High	High	High	Not Found		28457	IGHV2-5	ENSG00000211937.3; ENSG00000277318.2	14; CHR_HSCHR14_3_CTG1	cellular component movement;metabolic process;regulation of biological process;response to stimulus;transport	extracellular;membrane	catalytic activity		1.207	1.165	1.216	1.33	1.313	0.771	0.01	100	120.6	116.5	121.6	133	131.3	77.1		175.1	211.4	204.1
FALSE	High	Master Protein	O14773	Tripeptidyl-peptidase 1 OS=Homo sapiens OX=9606 GN=TPP1 PE=1 SV=2	0	11.4815	5.68384	2	4	2	1	563	61.21	6.48	High	High	High	High	High	High	High	Not Found		1200	TPP1	ENSG00000166340.15	11	cell differentiation;cell organization and biogenesis;metabolic process	mitochondrion;organelle lumen;vacuole	catalytic activity;metal ion binding;protein binding	Pf09286	0.725	0.809	1.053	1.109	1.153	1.025	0.01	116.4	84.3	94.1	122.6	129.1	134.2	119.3		218.4	158.3	176.6
FALSE	High	Master Protein	Q14697	Neutral alpha-glucosidase AB OS=Homo sapiens OX=9606 GN=GANAB PE=1 SV=3	0	22.5238	8.36864	6	7	6	1	944	106.807	6.14	High	High	High	High	High	High	High	Not Found		23193	GANAB	ENSG00000089597.16	11	metabolic process	endoplasmic reticulum;Golgi;membrane;organelle lumen	catalytic activity;RNA binding	Pf01055, Pf13802	1.126	0.994	1.142	1.085	1.222	1.278	0.01	102	114.8	101.4	116.4	110.6	124.6	130.3		682.6	768.9	678.7
FALSE	High	Master Protein	P02741	C-reactive protein OS=Homo sapiens OX=9606 GN=CRP PE=1 SV=1	0	25.1409	20.9821	5	14	5	1	224	25.023	5.63	High	High	High	High	High	High	High	Not Found		1401	CRP	ENSG00000132693.12	1	defense response;regulation of biological process;response to stimulus	extracellular	metal ion binding;protein binding	Pf00354, Pf13385	1.281	0.947	3.119	3.11	2.7	3.215	0.01	52	66.6	49.3	162.3	161.9	140.5	167.3		772	988.5	730.9
FALSE	Medium	Master Protein	Q8IUX7	Adipocyte enhancer-binding protein 1 OS=Homo sapiens OX=9606 GN=AEBP1 PE=1 SV=1	0.0274151	3.51371	1.64076	1	1	1	1	1158	130.847	5.11	High	High	High	High	High	High	Not Found	Not Found		165	AEBP1	ENSG00000106624.10	7	metabolic process;regulation of biological process	cytoplasm;extracellular;nucleus	catalytic activity;DNA binding;metal ion binding;protein binding	Pf00246, Pf00754, Pf08400, Pf13620, Pf13715	0.762	0.744	0.801	0.766	0.712	0.01	0.01	167.2	127.4	124.4	134	128.1	119			44.9	34.2	33.4
FALSE	Low	Master Protein	P22102	Trifunctional purine biosynthetic protein adenosine-3 OS=Homo sapiens OX=9606 GN=GART PE=1 SV=1	0.0667384	1.75178	1.08911	1	1	1	1	1010	107.699	6.7	High	High	High	High	High	High	High	Not Found		2618	GART	ENSG00000159131.16	21	metabolic process;response to stimulus	cytoplasm;cytosol	catalytic activity;metal ion binding;nucleotide binding	Pf00551, Pf00586, Pf01071, Pf02222, Pf02655, Pf02769, Pf02843, Pf02844, Pf03435, Pf07478, Pf08442, Pf08443, Pf13535, Pf15632	1.532	1.356	1.075	1.556	1.1	1.499	0.01	87.7	134.4	119	94.3	136.5	96.5	131.5		72.1	110.5	97.7
FALSE	High	Master Protein	O00187	Mannan-binding lectin serine protease 2 OS=Homo sapiens OX=9606 GN=MASP2 PE=1 SV=4	0	170.249	42.1283	21	133	21	1	686	75.654	5.63	High	High	High	High	High	High	High	Not Found		10747	MASP2	ENSG00000009724.16	1	defense response;metabolic process;regulation of biological process;response to stimulus	extracellular	catalytic activity;metal ion binding;protein binding	Pf00084, Pf00089, Pf00431, Pf07645, Pf12662, Pf14670	1.179	1.065	0.954	1.179	1.177	1.146	0.01	103.9	122.5	110.6	99.1	122.5	122.3	119.1		13483.7	15896.8	14357.7
FALSE	Medium	Master Protein	P20700	Lamin-B1 OS=Homo sapiens OX=9606 GN=LMNB1 PE=1 SV=2	0.0285714	3.44527	2.04778	1	1	1	1	586	66.368	5.16	High	High	High	High	High	High	High	Not Found		4001	LMNB1	ENSG00000113368.11	5	regulation of biological process;response to stimulus	membrane;nucleus	catalytic activity;motor activity;protein binding;structural molecule activity	Pf00038, Pf00932, Pf01576, Pf07888, Pf09726, Pf09731, Pf10186, Pf12128	1.185	0.79	1.854	0.821	1.336	1.852	0.01	90.5	107.3	71.5	167.8	74.3	120.9	167.6		108.4	128.5	85.6
FALSE	Low	Master Protein	Q5SYB0	FERM and PDZ domain-containing protein 1 OS=Homo sapiens OX=9606 GN=FRMPD1 PE=1 SV=1	0.0533333	2.06768	0.443599	1	4	1	1	1578	173.328	5.25	High	High	High	High	High	High	High	Not Found		22844	FRMPD1	ENSG00000070601.9	9	regulation of biological process	cytoplasm;cytoskeleton;cytosol;membrane	protein binding	Pf00373, Pf00595	1.447	1.272	1.05	1.525	1.266	0.802	0.01	95.7	138.4	121.7	100.5	145.9	121.1	76.7		216.6	313.4	275.6
FALSE	High	Master Protein	P17655	Calpain-2 catalytic subunit OS=Homo sapiens OX=9606 GN=CAPN2 PE=1 SV=6	0	20.2514	9.85714	4	5	4	1	700	79.945	4.98	High	High	High	High	High	High	High	Not Found		824	CAPN2	ENSG00000162909.17	1	cell organization and biogenesis;metabolic process;regulation of biological process;response to stimulus	chromosome;cytoplasm;cytoskeleton;cytosol;endoplasmic reticulum;Golgi;membrane;nucleus;vacuole	catalytic activity;metal ion binding;protein binding	Pf00648, Pf01067, Pf13833	0.999	0.91	1.012	0.905	1.148	1.062	0.01	113.7	113.7	103.4	115.1	102.9	130.5	120.7		428.9	428.7	390.2
FALSE	High	Master Protein	O14950	Myosin regulatory light chain 12B OS=Homo sapiens OX=9606 GN=MYL12B PE=1 SV=2	0.00726744	6.68147	18.0233	2	2	2	1	172	19.767	4.84	High	High	High	High	High	High	High	Not Found		103910; 10627	MYL12B; MYL12A	ENSG00000118680.12	18	regulation of biological process;response to stimulus	cytosol	metal ion binding;protein binding	Pf00036, Pf13202, Pf13405, Pf13833	0.8	0.907	0.848	0.837	1.035	1.169	0.01	121.3	97	110	102.8	101.5	125.6	141.8		198	158.4	179.5
FALSE	High	Master Protein	P02743	Serum amyloid P-component OS=Homo sapiens OX=9606 GN=APCS PE=1 SV=2	0	119.577	33.1839	8	136	8	1	223	25.371	6.54	High	High	High	High	High	High	High	High		325	APCS	ENSG00000132703.3	1	cell organization and biogenesis;defense response;metabolic process;regulation of biological process;response to stimulus	extracellular;nucleus	metal ion binding;protein binding	Pf00354, Pf13385	0.906	0.901	0.84	0.768	0.749	0.809	1.242	110.9	100.5	99.9	93.1	85.2	83.1	89.7	137.7	25630.6	23232.6	23086
FALSE	High	Master Protein	P68871	Hemoglobin subunit beta OS=Homo sapiens OX=9606 GN=HBB PE=1 SV=2	0	42.755	70.7483	8	17	7	1	147	15.988	7.28	High	High	High	High	High	High	High	Not Found		3043	HBB	ENSG00000244734.3	11	cell organization and biogenesis;coagulation;metabolic process;regulation of biological process;response to stimulus;transport	cytosol;extracellular;organelle lumen	antioxidant activity;catalytic activity;metal ion binding;protein binding;transporter activity	Pf00042	1.266	1.288	1.022	0.842	2.36	2.533	0.01	77.6	98.2	99.9	79.3	65.3	183.1	196.5		1676.1	2122.1	2158.8
FALSE	High	Master Protein	P28066	Proteasome subunit alpha type-5 OS=Homo sapiens OX=9606 GN=PSMA5 PE=1 SV=3	0	19.1282	22.4066	4	6	4	1	241	26.394	4.79	High	High	High	High	High	High	High	Not Found		5686	PSMA5	ENSG00000143106.12	1	metabolic process;regulation of biological process;response to stimulus;transport	cytoplasm;cytosol;extracellular;nucleus;organelle lumen;proteasome	catalytic activity;nucleotide binding;protein binding	Pf00227, Pf10584	1.128	0.969	1.507	1.055	1.039	1.33	0.01	99.7	112.4	96.6	150.2	105.1	103.6	132.6		644	726.3	624
FALSE	Medium	Master Protein	P26599	Polypyrimidine tract-binding protein 1 OS=Homo sapiens OX=9606 GN=PTBP1 PE=1 SV=1	0.0358467	3.07821	2.25989	1	2	1	1	531	57.186	9.17	High	High	High	High	High	High	High	Not Found		5725	PTBP1	ENSG00000011304.19	19	metabolic process;regulation of biological process;response to stimulus	membrane;nucleus	protein binding;RNA binding	Pf00076, Pf13893, Pf14259	1.36	1.367	1.107	1.248	1.251	1.568	0.01	89.9	122.2	122.9	99.5	112.2	112.5	140.9		243.7	331.4	333.1
FALSE	High	Master Protein	P01009	Alpha-1-antitrypsin OS=Homo sapiens OX=9606 GN=SERPINA1 PE=1 SV=3	0	315.215	62.4402	25	305	25	1	418	46.707	5.59	High	High	High	High	High	High	High	Not Found		5265	SERPINA1	ENSG00000197249.13	14	cell organization and biogenesis;coagulation;defense response;metabolic process;regulation of biological process;response to stimulus;transport	endoplasmic reticulum;extracellular;Golgi;membrane;organelle lumen	enzyme regulator activity;protein binding	Pf00079	1.076	1.09	1.246	0.984	1.508	1.57	0.01	94.4	101.6	102.9	117.6	92.9	142.4	148.2		28623.9	30793.1	31206.8
FALSE	Low	Master Protein	Q96A08	Histone H2B type 1-A OS=Homo sapiens OX=9606 GN=H2BC1 PE=1 SV=3	0.052809	2.15783	7.08661	1	1	1	1	127	14.159	10.32	High	High	High	High	High	High	High	Not Found		255626	HIST1H2BA	ENSG00000146047.6	6	cell organization and biogenesis;cellular component movement;defense response;metabolic process;response to stimulus	chromosome;nucleus	DNA binding;protein binding	Pf00125, Pf00808	0.738	0.647	2.276	1.169	1.608	2.086	0.01	84	62	54.3	191.2	98.2	135.1	175.2		103.6	76.5	67
FALSE	Low	Master Protein	Q4LE39	AT-rich interactive domain-containing protein 4B OS=Homo sapiens OX=9606 GN=ARID4B PE=1 SV=2	0.0667384	1.75473	1.29573	1	1	1	1	1312	147.719	5.12	High	High	High	High	High	High	Not Found	Not Found		51742	ARID4B	ENSG00000054267.21	1	cell organization and biogenesis;metabolic process;regulation of biological process	cytoplasm;nucleus	catalytic activity;DNA binding;protein binding	Pf00855, Pf01388, Pf08169, Pf11717	1.244	1.009	3.128	1.012	1.321	0.01	0.01	91.8	114.2	92.6	287.2	92.9	121.3			54.1	67.3	54.5
FALSE	High	Master Protein	P12814	Alpha-actinin-1 OS=Homo sapiens OX=9606 GN=ACTN1 PE=1 SV=2	0	42.1663	14.574	9	26	4	1	892	102.993	5.41	High	High	High	High	High	High	High	Not Found		87	ACTN1	ENSG00000072110.13	14	cell differentiation;cell organization and biogenesis;regulation of biological process;transport	cytoplasm;cytoskeleton;cytosol;extracellular;membrane;organelle lumen	metal ion binding;protein binding;RNA binding	Pf00036, Pf00307, Pf00435, Pf08726, Pf11971, Pf13405, Pf13499	1.257	1.229	0.96	1.168	1.299	1.406	0.01	96.1	120.9	118.2	92.3	112.3	124.9	135.2		3147.4	3956.8	3868.3
FALSE	High	Master Protein	P10720	Platelet factor 4 variant OS=Homo sapiens OX=9606 GN=PF4V1 PE=1 SV=1	0	73.616	58.6538	6	74	2	1	104	11.545	9.1	High	High	High	High	High	High	High	Not Found		5197	PF4V1	ENSG00000109272.3	4	cellular component movement;defense response;regulation of biological process;response to stimulus	extracellular	protein binding	Pf00048	0.754	0.817	0.73	1.088	1.14	1.248	0.01	118.1	89	96.4	86.1	128.5	134.6	147.3		989.8	746.4	808.6
FALSE	Medium	Master Protein	Q03692	Collagen alpha-1(X) chain OS=Homo sapiens OX=9606 GN=COL10A1 PE=1 SV=2	0.011396	4.89279	1.91176	1	1	1	1	680	66.117	9.67	High	High	High	High	High	High	High	Not Found		1300	COL10A1	ENSG00000123500.9	6	cell organization and biogenesis;metabolic process	extracellular;organelle lumen	metal ion binding;protein binding	Pf00386	0.937	1.009	0.655	0.775	1.725	1.758	0.01	101.8	95.4	102.7	66.7	78.9	175.6	179		107.6	100.8	108.5
FALSE	Low	Master Protein	A0A0A0MT89	Immunoglobulin kappa joining 1 OS=Homo sapiens OX=9606 GN=IGKJ1 PE=4 SV=2	0.0866808	1.59193	66.6667	1	1	1	1	12	1.393	8.84	High	High	High	High	High	High	High	Not Found										1.395	1.279	1.328	1.728	2.278	1.392	0.01	76.9	107.3	98.4	102.2	132.9	175.2	107.1		191.2	266.8	244.6
FALSE	High	Master Protein	Q9Y251	Heparanase OS=Homo sapiens OX=9606 GN=HPSE PE=1 SV=2	0	37.5518	18.4162	10	15	10	1	543	61.11	9.28	High	High	High	High	High	High	High	Not Found		10855	HPSE	ENSG00000173083.14	4	metabolic process;regulation of biological process;response to stimulus;transport	extracellular;membrane;nucleus;organelle lumen;vacuole	catalytic activity;protein binding	Pf03662	0.688	0.712	1.195	1.342	1.343	1.384	0.01	104.4	71.9	74.3	124.7	140.1	140.2	144.5		2303.6	1585.5	1640
FALSE	Medium	Master Protein	Q96EG1	Arylsulfatase G OS=Homo sapiens OX=9606 GN=ARSG PE=1 SV=1	0.0249671	3.72932	3.61905	1	1	1	1	525	57.024	6.64	High	High	High	High	High	High	Not Found	Not Found		22901	ARSG	ENSG00000141337.12	17	metabolic process	endoplasmic reticulum;organelle lumen;vacuole	catalytic activity;metal ion binding	Pf00884, Pf14707	0.962	0.638	1.672	0.948	1.302	0.01	0.01	122.7	118	78.3	205.1	116.3	159.7			33.4	32.2	21.3
FALSE	High	Master Protein	A0A0B4J1U3	Immunoglobulin lambda variable 1-36 OS=Homo sapiens OX=9606 GN=IGLV1-36 PE=1 SV=5	0	16.1026	35.8974	2	19	2	1	117	12.47	4.78	High	High	High	High	High	High	High	Not Found		28826	IGLV1-36	ENSG00000211655.3; ENSG00000273737.3	22; CHR_HSCHR22_1_CTG3	response to stimulus	extracellular;membrane			1.005	0.642	0.773	1.903	0.672	0.176	0.01	129.6	130.3	83.2	100.3	246.7	87.1	22.8		571.5	574.6	366.7
FALSE	Low	Master Protein	P23528	Cofilin-1 OS=Homo sapiens OX=9606 GN=CFL1 PE=1 SV=3	0.0533333	2.04886	8.43373	1	1	1	1	166	18.491	8.09	High	High	High	High	High	High	High	Not Found		1072	CFL1	ENSG00000172757.12	11	cell organization and biogenesis;cellular component movement;metabolic process;regulation of biological process;response to stimulus	cytoplasm;cytoskeleton;cytosol;membrane;nucleus	protein binding	Pf00241	0.991	0.858	0.664	1.638	0.888	0.626	0.01	120	119	103	79.7	196.6	106.5	75.1		277.5	275.1	238.1
FALSE	High	Master Protein	P43251	Biotinidase OS=Homo sapiens OX=9606 GN=BTD PE=1 SV=2	0	43.3997	18.6004	8	18	8	1	543	61.093	6.25	High	High	High	High	High	High	High	Not Found		686	BTD	ENSG00000169814.12	3	metabolic process	extracellular;organelle lumen	catalytic activity	Pf00795	1.368	1.074	1.076	1.136	1.331	1.249	0.01	97.2	132.9	104.3	104.5	110.3	129.4	121.3		1421.8	1945.3	1526.3
FALSE	High	Master Protein	P00451	Coagulation factor VIII OS=Homo sapiens OX=9606 GN=F8 PE=1 SV=1	0	65.2106	8.67716	16	22	16	1	2351	266.841	7.36	High	High	High	High	High	High	High	Not Found		2157	F8	ENSG00000185010.13	X	cell organization and biogenesis;coagulation;defense response;metabolic process;response to stimulus;transport	extracellular;membrane;organelle lumen	catalytic activity;metal ion binding;protein binding	Pf00394, Pf00754, Pf07731, Pf07732	1.038	1.148	1.187	1.051	1.163	0.884	0.01	107.1	111.1	123	127.1	112.5	124.6	94.7		1937.8	2010.7	2225.4
FALSE	Low	Master Protein	Q16851	UTP--glucose-1-phosphate uridylyltransferase OS=Homo sapiens OX=9606 GN=UGP2 PE=1 SV=5	0.0575221	1.92812	2.95276	1	1	1	1	508	56.905	8.15	High	High	High	High	High	High	High	Not Found		7360	UGP2	ENSG00000169764.15	2	metabolic process	cytoplasm;cytosol;nucleus	catalytic activity;metal ion binding;nucleotide binding;protein binding	Pf01704	1.995	1.748	1.223	1.023	0.972	1.029	0.01	89	177.6	155.5	108.8	91.1	86.5	91.5		75	149.7	131.2
FALSE	Low	Master Protein	Q04446	1,4-alpha-glucan-branching enzyme OS=Homo sapiens OX=9606 GN=GBE1 PE=1 SV=3	0.052809	2.15156	1.7094	1	2	1	1	702	80.423	6.32	High	High	High	High	High	High	Not Found	Not Found		2632	GBE1	ENSG00000114480.12	3	metabolic process	cytosol	catalytic activity;protein binding	Pf00128, Pf02806, Pf02922	1.103	0.689	0.963	0.639	0.945	0.01	0.01	149.8	165.3	103.3	144.3	95.8	141.5			30.5	33.6	21
FALSE	High	Master Protein	P10451	Osteopontin OS=Homo sapiens OX=9606 GN=SPP1 PE=1 SV=1	0	24.3498	21.9745	4	7	4	1	314	35.401	4.58	High	High	High	High	High	High	High	Not Found		6696	SPP1	ENSG00000118785.13	4	cell differentiation;cell organization and biogenesis;defense response;metabolic process;regulation of biological process;response to stimulus	extracellular;Golgi;organelle lumen	protein binding	Pf00865	1.186	1.233	1.595	1.141	2.553	2.274	0.01	72.9	86.4	89.8	116.2	83.1	186	165.7		492.1	583.5	606.5
FALSE	High	Master Protein	Q13093	Platelet-activating factor acetylhydrolase OS=Homo sapiens OX=9606 GN=PLA2G7 PE=1 SV=1	0.00726744	5.34285	4.98866	1	1	1	1	441	50.045	7.56	High	High	High	High	High	High	Not Found	Not Found		7941	PLA2G7	ENSG00000146070.16	6	cell organization and biogenesis;metabolic process;regulation of biological process	cytoplasm;extracellular	catalytic activity	Pf03403, Pf07224, Pf12695, Pf12697, Pf12740	0.866	0.93	0.938	0.82	0.835	0.01	0.01	148.5	128.6	138	139.2	121.8	123.9			35.6	30.8	33.1
FALSE	Medium	Master Protein	P49721	Proteasome subunit beta type-2 OS=Homo sapiens OX=9606 GN=PSMB2 PE=1 SV=1	0.0155807	4.69767	7.46269	1	1	1	1	201	22.822	7.02	High	High	High	High	High	High	High	Not Found		5690	PSMB2	ENSG00000126067.11	1	metabolic process;regulation of biological process;response to stimulus;transport	cytoplasm;cytosol;membrane;nucleus;proteasome	catalytic activity;enzyme regulator activity;protein binding	Pf00227	1.121	0.843	1.131	0.695	0.929	0.93	0.01	120.3	134.9	101.4	136.1	83.6	111.8	111.9		190.9	214	160.9
FALSE	High	Master Protein	Q6P988	Palmitoleoyl-protein carboxylesterase NOTUM OS=Homo sapiens OX=9606 GN=NOTUM PE=1 SV=2	0	21.1793	12.9032	5	9	5	1	496	55.664	7.55	High	High	High	High	High	High	High	Not Found		147111	NOTUM	ENSG00000185269.11	17	metabolic process;regulation of biological process;response to stimulus	extracellular;organelle lumen	catalytic activity	Pf03283	1.245	1.338	1.264	1.086	1.04	1.035	0.01	99.9	124.4	133.7	126.2	108.5	103.9	103.3		880.3	1096.4	1178.1
FALSE	High	Master Protein	O00299	Chloride intracellular channel protein 1 OS=Homo sapiens OX=9606 GN=CLIC1 PE=1 SV=4	0.00470219	7.34959	14.9378	2	2	2	1	241	26.906	5.17	High	High	High	High	High	High	High	Not Found		1192	CLIC1	ENSG00000213719.8; ENSG00000206394.8; ENSG00000230685.6; ENSG00000226248.6; ENSG00000223639.6; ENSG00000226651.6; ENSG00000226417.6	6; CHR_HSCHR6_MHC_QBL_CTG1; CHR_HSCHR6_MHC_COX_CTG1; CHR_HSCHR6_MHC_DBB_CTG1; CHR_HSCHR6_MHC_SSTO_CTG1; CHR_HSCHR6_MHC_MANN_CTG1; CHR_HSCHR6_MHC_MCF_CTG1	metabolic process;regulation of biological process;response to stimulus;transport	cytoplasm;membrane;mitochondrion;nucleus	catalytic activity;protein binding;transporter activity	Pf00043, Pf13409, Pf13410, Pf13417	0.761	0.651	1.037	0.782	1.615	1.619	0.01	107.2	81.6	69.7	111.1	83.8	173.1	173.5		228.9	174.3	148.9
FALSE	Medium	Master Protein	Q6UXB8	Peptidase inhibitor 16 OS=Homo sapiens OX=9606 GN=PI16 PE=1 SV=1	0.0339196	3.18184	2.15983	1	1	1	1	463	49.44	5.39	High	High	High	High	High	High	High	Not Found		221476	PI16	ENSG00000164530.13	6	regulation of biological process	extracellular	enzyme regulator activity	Pf00188	1.028	1.012	1.523	1.726	4.219	3.483	0.01	57.2	58.8	57.9	87.1	98.7	241.3	199.2		54.3	55.8	55
FALSE	High	Master Protein	P35443	Thrombospondin-4 OS=Homo sapiens OX=9606 GN=THBS4 PE=1 SV=2	0	135.915	32.154	18	44	15	1	961	105.802	4.68	High	High	High	High	High	High	High	Not Found		7060	THBS4	ENSG00000113296.14	5	cellular component movement;regulation of biological process;response to stimulus	endoplasmic reticulum;extracellular	metal ion binding;protein binding	Pf02412, Pf05735, Pf07645, Pf11598, Pf12947	1.138	1.08	0.932	0.895	1.668	1.56	0.01	96.7	110.1	104.4	90.1	86.5	161.3	150.8		5401.4	6148.5	5832.6
FALSE	High	Master Protein	P01008	Antithrombin-III OS=Homo sapiens OX=9606 GN=SERPINC1 PE=1 SV=1	0	675.532	61.4224	39	972	39	1	464	52.569	6.71	High	High	High	High	High	High	High	High		462	SERPINC1	ENSG00000117601.13	1	coagulation;defense response;metabolic process;regulation of biological process;response to stimulus;transport	extracellular;membrane;organelle lumen	enzyme regulator activity;protein binding	Pf00079	1.056	0.903	0.862	1.868	1.167	1.206	0.441	94.1	99.3	85	81.1	175.7	109.8	113.5	41.5	96219	101573	86909.9
FALSE	Medium	Master Protein	Q9H3G5	Probable serine carboxypeptidase CPVL OS=Homo sapiens OX=9606 GN=CPVL PE=1 SV=2	0.029563	3.31876	2.10084	1	1	1	1	476	54.129	5.62	High	High	High	High	High	High	High	Not Found		54504	CPVL	ENSG00000106066.14	7	metabolic process		catalytic activity	Pf00450	1.112	0.919	1.18	0.964	1.03	1.148	0.01	108.8	121	99.9	128.3	104.9	112.1	124.9		161.3	179.4	148.2
FALSE	Low	Master Protein	O95302	Peptidyl-prolyl cis-trans isomerase FKBP9 OS=Homo sapiens OX=9606 GN=FKBP9 PE=1 SV=2	0.0652174	1.84406	1.57895	1	1	1	1	570	63.044	5.08	High	High	High	High	High	High	High	Not Found		11328	FKBP9	ENSG00000122642.10	7	metabolic process	cytoplasm;endoplasmic reticulum	catalytic activity;metal ion binding	Pf00254, Pf13499	1.248	1.159	1.398	1.137	1.855	1.987	0.01	81.8	102	94.8	114.3	93	151.7	162.5		85.5	106.6	99
FALSE	Medium	Master Protein	Q9UBU3	Appetite-regulating hormone OS=Homo sapiens OX=9606 GN=GHRL PE=1 SV=1	0.0339196	3.19138	9.40171	1	1	1	1	117	12.903	5.5	High	High	High	High	High	High	High	Not Found		51738	GHRL	ENSG00000157017.15	3	cell organization and biogenesis;cellular homeostasis;metabolic process;regulation of biological process;response to stimulus;transport	cytoplasm;extracellular;organelle lumen	enzyme regulator activity;protein binding	Pf04643	1.165	1.291	4.08	1.163	1.384	1.348	0.01	70	81.5	90.4	285.6	81.4	96.8	94.3		65.9	76.7	85
FALSE	Low	Master Protein	O43736	Integral membrane protein 2A OS=Homo sapiens OX=9606 GN=ITM2A PE=1 SV=2	0.0820896	1.62599	3.04183	1	1	1	1	263	29.722	5.8	High	High	High	High	High	High	Not Found	Not Found		9452	ITM2A	ENSG00000078596.10	X	cell differentiation;regulation of biological process	Golgi;membrane	protein binding	Pf04089	1.205	0.91	1.342	1.057	1.278	0.01	0.01	117.8	141.9	107.2	158.1	124.6	150.5			52.5	63.2	47.7
FALSE	High	Master Protein	P12259	Coagulation factor V OS=Homo sapiens OX=9606 GN=F5 PE=1 SV=4	0	673.209	32.4191	66	371	66	1	2224	251.546	6.05	High	High	High	High	High	High	High	High		2153	F5	ENSG00000198734.10	1	cell organization and biogenesis;coagulation;metabolic process;response to stimulus;transport	endoplasmic reticulum;extracellular;Golgi;membrane;organelle lumen	metal ion binding;protein binding	Pf00754, Pf07732	1.35	1.395	1.043	1.074	1.01	0.988	2.405	77.9	105.2	108.7	81.3	83.7	78.7	77	187.5	45780.2	61804.3	63865.8
FALSE	Medium	Master Protein	Q9H1B5	Xylosyltransferase 2 OS=Homo sapiens OX=9606 GN=XYLT2 PE=1 SV=2	0.0358467	3.06515	1.38728	1	1	1	1	865	96.706	8.22	High	High	High	High	High	High	Not Found	Not Found		64132	XYLT2	ENSG00000015532.9	17	metabolic process	endoplasmic reticulum;Golgi;membrane	catalytic activity	Pf02485, Pf12529	0.357	0.595	0.846	0.946	0.943	0.01	0.01	170.7	60.9	101.6	144.4	161.4	160.9			15.8	5.6	9.4
FALSE	High	Master Protein	P00740	Coagulation factor IX OS=Homo sapiens OX=9606 GN=F9 PE=1 SV=2	0	125.688	42.2993	15	67	15	1	461	51.745	5.47	High	High	High	High	High	High	High	Not Found		2158	F9	ENSG00000101981.10	X	coagulation;metabolic process;response to stimulus;transport	extracellular;membrane;organelle lumen	catalytic activity;metal ion binding;protein binding	Pf00008, Pf00089, Pf00594, Pf13365, Pf14670	1.271	1.147	1.042	0.8	0.684	0.542	0.01	123.3	156.8	141.5	128.5	98.7	84.3	66.8		9591.1	12194.4	11003
FALSE	High	Master Protein	Q99969	Retinoic acid receptor responder protein 2 OS=Homo sapiens OX=9606 GN=RARRES2 PE=1 SV=1	0	25.616	39.2638	5	13	5	1	163	18.606	9.09	High	High	High	High	High	High	High	Not Found		5919	RARRES2	ENSG00000106538.9	7	cell differentiation;defense response;metabolic process;regulation of biological process;response to stimulus;transport	extracellular;organelle lumen	protein binding		1.064	1.255	1.171	1.275	1.274	1.338	0.01	95.5	101.6	119.9	111.9	121.7	121.7	127.8		1456.2	1549.1	1827.6
FALSE	High	Master Protein	P20908	Collagen alpha-1(V) chain OS=Homo sapiens OX=9606 GN=COL5A1 PE=1 SV=3	0	11.8801	3.21001	4	5	4	1	1838	183.447	5.06	High	High	High	High	High	High	High	Not Found		1289	COL5A1	ENSG00000130635.15	9	cell organization and biogenesis;cellular component movement;metabolic process;regulation of biological process	extracellular;organelle lumen	metal ion binding;protein binding;structural molecule activity	Pf01391, Pf01410, Pf02210, Pf13385	1.004	0.9	0.903	0.966	1.647	1.797	0.01	97.3	97.8	87.6	87.9	94.1	160.3	175		440.2	442.1	396.3
FALSE	Medium	Master Protein	Q92616	eIF-2-alpha kinase activator GCN1 OS=Homo sapiens OX=9606 GN=GCN1 PE=1 SV=6	0.0249671	3.66194	0.411831	1	1	1	1	2671	292.572	7.47	High	High	High	High	High	High	High	Not Found		10985	GCN1L1; GCN1		12	cell communication;metabolic process;regulation of biological process;response to stimulus	cytoplasm;cytosol;membrane;ribosome	enzyme regulator activity;protein binding;RNA binding	Pf12074, Pf13646	1.285	1.137	0.875	0.974	1.191	0.75	0.01	110.9	142.6	126.1	97	108	132.1	83.2		144.1	185.2	163.8
FALSE	High	Master Protein	A0A0B4J1V1	Immunoglobulin heavy variable 3-21 OS=Homo sapiens OX=9606 GN=IGHV3-21 PE=1 SV=1	0	94.9118	53.8462	4	69	2	1	117	12.831	8.28	High	High	High	High	High	High	High	Not Found		28444	IGHV3-21	ENSG00000282281.1; ENSG00000211947.2	14; CHR_HSCHR14_3_CTG1	cell organization and biogenesis;defense response;metabolic process;regulation of biological process;response to stimulus	extracellular;membrane	protein binding		1.067	0.965	1.525	1.157	1.55	1.191	0.01	94.6	100.9	91.3	144.3	109.5	146.7	112.7		544.3	580.6	525.3
FALSE	High	Master Protein	P11047	Laminin subunit gamma-1 OS=Homo sapiens OX=9606 GN=LAMC1 PE=1 SV=3	0	59.2726	10.6277	14	17	14	1	1609	177.489	5.12	High	High	High	High	High	High	High	Not Found		3915	LAMC1	ENSG00000135862.5	1	cell organization and biogenesis;cellular component movement;metabolic process;regulation of biological process	extracellular;organelle lumen	catalytic activity;motor activity;protein binding;structural molecule activity	Pf00052, Pf00053, Pf00055, Pf00261, Pf01576, Pf05262, Pf05483, Pf05557, Pf05667, Pf05701, Pf06008, Pf08317, Pf10174, Pf11068, Pf12128, Pf12795, Pf13166, Pf13514, Pf13868	1.173	1.114	1.116	0.936	1.333	1.545	0.01	97.4	114.2	108.4	108.6	91.2	129.8	150.4		2293.4	2690.7	2553.9
FALSE	High	Master Protein	P05452	Tetranectin OS=Homo sapiens OX=9606 GN=CLEC3B PE=1 SV=3	0.00343053	8.84339	11.3861	2	2	2	1	202	22.522	5.67	High	High	High	High	High	High	High	Not Found		7123	CLEC3B	ENSG00000163815.5	3	regulation of biological process;response to stimulus;transport	cytoplasm;extracellular;organelle lumen	metal ion binding;protein binding	Pf00059	1.305	1.227	1.241	1.174	1.319	1.567	0.01	90.6	118.2	111.1	112.4	106.4	119.4	141.9		381.8	498.1	468.4
FALSE	High	Master Protein	P04217	Alpha-1B-glycoprotein OS=Homo sapiens OX=9606 GN=A1BG PE=1 SV=4	0	84.1495	32.9293	11	52	11	1	495	54.22	5.86	High	High	High	High	High	High	High	High		1	A1BG	ENSG00000121410.11	19	transport	extracellular;organelle lumen	protein binding	Pf00047, Pf13895, Pf13927	1.015	1.003	1.269	1.007	0.996	1.474	32.204	20	20.3	20.1	25.4	20.1	19.9	29.5	644.6	5129	5207.6	5146.5
FALSE	High	Master Protein	P61224	Ras-related protein Rap-1b OS=Homo sapiens OX=9606 GN=RAP1B PE=1 SV=1	0	17.7553	37.5	5	7	5	1	184	20.812	5.78	High	High	High	High	High	High	High	Not Found		5908	RAP1B	ENSG00000127314.17	12	cell organization and biogenesis;cell proliferation;regulation of biological process;response to stimulus;transport	cytoplasm;cytosol;membrane	catalytic activity;nucleotide binding;protein binding	Pf00009, Pf00071, Pf08477	0.864	0.653	0.789	0.93	1.048	0.823	0.01	131	113.2	85.5	103.4	121.9	137.3	107.8		853.6	737.3	557.3
FALSE	Low	Master Protein	Q9UGQ2	Calcium channel flower homolog OS=Homo sapiens OX=9606 GN=CACFD1 PE=1 SV=1	0.0652174	1.81588	7.55814	1	1	1	1	172	18.458	5.44	High	High	High	High	High	High	Not Found	Not Found		11094	CACFD1	ENSG00000280479.2; ENSG00000160325.14	9; CHR_HG2030_PATCH	transport	membrane	protein binding	Pf10233	0.908	0.823	2.71	1.274	1.196	0.01	0.01	101.1	91.8	83.3	274	128.9	121			39.8	36.1	32.8
FALSE	High	Master Protein	Q86UD1	Out at first protein homolog OS=Homo sapiens OX=9606 GN=OAF PE=2 SV=1	0	62.4795	54.5788	10	34	10	1	273	30.669	6.84	High	High	High	High	High	High	High	Not Found		220323	OAF	ENSG00000184232.8	11				Pf14941	1.181	1.196	1.537	1.189	1.151	0.97	0.01	97.3	114.9	116.3	149.5	115.7	111.9	94.4		2900.8	3424.6	3469
FALSE	Medium	Master Protein	P50502	Hsc70-interacting protein OS=Homo sapiens OX=9606 GN=ST13 PE=1 SV=2	0.0214765	4.10815	6.23306	2	3	2	1	369	41.305	5.27	High	High	High	High	High	High	High	Not Found		6767	ST13	ENSG00000100380.13	22	cell organization and biogenesis;metabolic process;regulation of biological process	cytoplasm;cytosol	nucleotide binding;protein binding	Pf00515, Pf13371, Pf13414, Pf13431, Pf13432	0.884	1.219	1.106	0.932	1.161	1.684	0.01	100.2	88.5	122.1	110.8	93.4	116.3	168.7		270.4	238.9	329.5
FALSE	High	Master Protein	P0DJI8	Serum amyloid A-1 protein OS=Homo sapiens OX=9606 GN=SAA1 PE=1 SV=1	0	40.0619	66.3934	6	37	3	1	122	13.524	6.79	High	High	High	High	High	High	High	Not Found		6288	SAA1		11	cellular component movement;cellular homeostasis;defense response;metabolic process;regulation of biological process;response to stimulus;transport	extracellular;organelle lumen	protein binding	Pf00277	0.6	0.637	1.007	0.482	0.559	0.417	0.01	170.1	102.1	108.4	171.3	82	95	71		4605	2764.3	2932.8
FALSE	Low	Master Protein	Q9C0D4	Zinc finger protein 518B OS=Homo sapiens OX=9606 GN=ZNF518B PE=1 SV=2	0.106515	1.44394	1.02421	1	2	1	1	1074	119.456	9.45	High	High	High	High	High	High	High	Not Found		85460	ZNF518B	ENSG00000178163.7	4	metabolic process;regulation of biological process	nucleus	DNA binding;metal ion binding	Pf13465	1.458	1.213	0.83	1.209	0.902	0.874	0.01	106.9	155.8	129.6	88.7	129.2	96.4	93.4		688.8	1004.2	835.4
FALSE	Low	Master Protein	P40197	Platelet glycoprotein V OS=Homo sapiens OX=9606 GN=GP5 PE=1 SV=1	0.0769231	1.64302	1.42857	1	1	1	1	560	60.921	9.63	High	High	High	High	High	High	High	Not Found		2814	GP5	ENSG00000178732.5	3	cell organization and biogenesis;coagulation;metabolic process;response to stimulus	membrane	protein binding	Pf12799, Pf13855, Pf14580	0.828	0.688	0.891	0.829	0.789	0.822	0.01	136.8	113.3	94.2	121.9	113.4	108	112.4		164.4	136.1	113.2
FALSE	High	Master Protein	A0A0B4J1X5	Immunoglobulin heavy variable 3-74 OS=Homo sapiens OX=9606 GN=IGHV3-74 PE=3 SV=1	0	86.2741	53.8462	5	71	3	1	117	12.831	8.66	High	High	High	High	High	High	High	Not Found		28408	IGHV3-74	ENSG00000224650.2; ENSG00000282305.1	14; CHR_HSCHR14_3_CTG1	cell organization and biogenesis;defense response;metabolic process;regulation of biological process;response to stimulus	extracellular;membrane	protein binding		0.94	0.896	1.287	0.929	0.916	0.836	0.01	117.6	110.5	105.3	151.3	109.2	107.7	98.3		8259.4	7762.2	7397.2
FALSE	High	Master Protein	A0A087WSY6	Immunoglobulin kappa variable 3D-15 OS=Homo sapiens OX=9606 GN=IGKV3D-15 PE=3 SV=6	0	29.1538	26.087	2	19	2	1	115	12.526	5.19	High	High	High	High	High	High	High	Not Found		28875	IGKV3D-15	ENSG00000224041.3	2	response to stimulus	extracellular;membrane		Pf00047, Pf07679, Pf07686	0.97	1.064	1.205	1.193	0.959	0.893	0.01	109.8	106.5	116.9	132.4	131.1	105.3	98		2304.2	2234.6	2451.9
FALSE	Medium	Master Protein	P62269	40S ribosomal protein S18 OS=Homo sapiens OX=9606 GN=RPS18 PE=1 SV=3	0.0358467	3.02604	6.57895	1	1	1	1	152	17.708	10.99	High	High	High	High	High	High	Not Found	Not Found		6222	RPS18	ENSG00000223367.6; ENSG00000096150.9; ENSG00000235650.6; ENSG00000226225.6; ENSG00000231500.6	6; CHR_HSCHR6_MHC_DBB_CTG1; CHR_HSCHR6_MHC_QBL_CTG1; CHR_HSCHR6_MHC_COX_CTG1; CHR_HSCHR6_MHC_MCF_CTG1	cell organization and biogenesis;metabolic process;transport	cytoplasm;cytosol;membrane;nucleus;ribosome	protein binding;RNA binding;structural molecule activity	Pf00416	1.479	1.3	0.978	1.188	1.11	0.01	0.01	113.4	167.8	147.4	110.9	134.7	125.8			43.2	63.9	56.1
FALSE	High	Master Protein	P05019	Insulin-like growth factor I OS=Homo sapiens OX=9606 GN=IGF1 PE=1 SV=1	0.00726744	5.70049	7.17949	1	1	1	1	195	21.827	9.72	High	High	High	High	High	High	High	Not Found		3479	IGF1	ENSG00000017427.15	12	cell differentiation;cell proliferation;cellular component movement;metabolic process;regulation of biological process;response to stimulus;transport	extracellular;membrane;organelle lumen	protein binding	Pf00049	0.926	0.605	0.824	0.408	0.824	0.993	0.01	143.4	132.7	86.8	118.1	58.5	118.2	142.4		151.6	140.3	91.7
FALSE	Low	Master Protein	A0A0B4J1V7	Probable non-functional immunoglobulin heavy variable 7-81 OS=Homo sapiens OX=9606 GN=IGHV7-81 PE=5 SV=1	0.0533333	2.05641	5.98291	1	2	1	1	117	12.909	7.11	High	High	High	High	High	High	High	Not Found		28378	IGHV7-81	ENSG00000211979.2	14	cell organization and biogenesis;defense response;metabolic process;regulation of biological process;response to stimulus		protein binding		0.671	0.258	0.22	0.131	0.227	0.221	0.01	293.2	196.7	75.7	64.5	38.4	66.7	64.8		1082.3	726.2	279.3
FALSE	High	Master Protein	P49746	Thrombospondin-3 OS=Homo sapiens OX=9606 GN=THBS3 PE=1 SV=1	0	22.4112	5.64854	5	9	3	1	956	104.135	4.65	High	High	High	High	High	High	High	Not Found		7059	THBS3	ENSG00000169231.13	1		extracellular	metal ion binding	Pf02412, Pf05735, Pf11598	0.931	0.886	1.007	0.829	0.908	0.865	0.01	124.5	115.9	110.3	125.4	103.2	113	107.7		615.5	573.2	545.3
FALSE	High	Master Protein	Q14393	Growth arrest-specific protein 6 OS=Homo sapiens OX=9606 GN=GAS6 PE=1 SV=3	0	20.4428	12.5369	5	6	5	1	678	74.877	5.69	High	High	High	High	High	High	High	Not Found										1.148	0.941	1.194	1.075	1.238	1.195	0.01	102.7	117.9	96.6	122.6	110.4	127.2	122.7		420	482	395.1
FALSE	High	Master Protein	P00450	Ceruloplasmin OS=Homo sapiens OX=9606 GN=CP PE=1 SV=1	0	722.828	47.9812	45	482	45	1	1065	122.128	5.72	High	High	High	High	High	High	High	High		1356	CP		3	cellular homeostasis;metabolic process;transport	extracellular;membrane;organelle lumen	catalytic activity;metal ion binding;protein binding	Pf00394, Pf07731, Pf07732	0.972	0.758	1.309	0.694	0.974	0.949	0.551	111	107.9	84.1	145.3	77.1	108.1	105.3	61.2	54145.8	52634.8	41022.5
FALSE	Medium	Master Protein	Q99538	Legumain OS=Homo sapiens OX=9606 GN=LGMN PE=1 SV=1	0.0332056	3.26656	3.9261	1	1	1	1	433	49.379	6.55	High	High	High	High	High	High	Not Found	Not Found		5641	LGMN	ENSG00000100600.14	14	metabolic process;regulation of biological process;response to stimulus	endosome;organelle lumen;vacuole	catalytic activity	Pf01650	1.114	0.973	1.185	1.241	1.196	0.01	0.01	119.2	132.9	116	141.3	148	142.6			38.8	43.2	37.7
FALSE	High	Master Protein	P24821	Tenascin OS=Homo sapiens OX=9606 GN=TNC PE=1 SV=3	0	258.772	28.3962	42	85	42	1	2201	240.7	4.89	High	High	High	High	High	High	High	Not Found		3371	TNC	ENSG00000041982.15	9	cell communication;cell differentiation;cell organization and biogenesis;metabolic process;regulation of biological process;response to stimulus	extracellular;membrane;organelle lumen	protein binding	Pf00041, Pf00147, Pf07974	1.383	1.058	1.33	1.073	2.398	2.497	0.01	74.5	103	78.8	99.1	80	178.6	186		6739.5	9320.9	7132.4
FALSE	High	Master Protein	Q9Y240	C-type lectin domain family 11 member A OS=Homo sapiens OX=9606 GN=CLEC11A PE=1 SV=1	0	13.1101	12.6935	4	5	4	1	323	35.673	5.16	High	High	High	High	High	High	High	Not Found		6320	CLEC11A	ENSG00000105472.12	19	regulation of biological process	cytoplasm;extracellular	protein binding	Pf00059	1.12	1.082	0.983	1.16	1.041	1.042	0.01	107.7	120.6	116.6	105.9	124.9	112.1	112.3		584.9	654.9	633.1
FALSE	Medium	Master Protein	Q9BU40	Chordin-like protein 1 OS=Homo sapiens OX=9606 GN=CHRDL1 PE=1 SV=2	0.0404762	2.69037	3.28947	1	1	1	1	456	51.991	8.32	High	High	High	High	High	High	High	Not Found										0.977	0.953	0.867	0.872	1.075	1.083	0.01	117.2	114.4	111.7	101.6	102.2	126	126.9		92.6	90.4	88.3
FALSE	High	Master Protein	P01024	Complement C3 OS=Homo sapiens OX=9606 GN=C3 PE=1 SV=2	0	3387.04	82.1407	138	5882	138	1	1663	187.03	6.4	High	High	High	High	High	High	High	High		718	C3	ENSG00000125730.16	19	cell organization and biogenesis;defense response;metabolic process;regulation of biological process;response to stimulus;transport	extracellular;membrane;organelle lumen	catalytic activity;enzyme regulator activity;protein binding	Pf00207, Pf01759, Pf01821, Pf01835, Pf07677, Pf07678, Pf07703, Pf10569, Pf11974	0.872	0.752	0.953	0.904	1.028	1.071	0.464	113.6	99	85.4	108.2	102.7	116.8	121.6	52.7	677681	590855	509904
FALSE	High	Master Protein	P04259	Keratin, type II cytoskeletal 6B OS=Homo sapiens OX=9606 GN=KRT6B PE=1 SV=5	0	88.208	35.2837	19	39	3	1	564	60.03	8	High	High	High	High	High	High	High	Not Found		3854	KRT6B	ENSG00000185479.5	12	cell death;cell organization and biogenesis;metabolic process	cytosol	catalytic activity;motor activity;protein binding;structural molecule activity	Pf00038, Pf01576, Pf04111, Pf13166	0.367	0.297	0.261	0.279	0.267	0.218	0.01	297.4	109.3	88.3	77.6	83.1	79.5	64.8		3382.7	1242.8	1004.6
FALSE	High	Master Protein	Q9NRN5	Olfactomedin-like protein 3 OS=Homo sapiens OX=9606 GN=OLFML3 PE=2 SV=1	0	37.5302	30.2956	10	10	10	1	406	45.981	6.57	High	High	High	High	High	High	High	Not Found		56944	OLFML3	ENSG00000116774.11	1	development	extracellular		Pf02191	1.222	1.093	1.032	0.976	1.073	1.061	0.01	107.3	131.1	117.3	110.7	104.8	115.1	113.8		1102	1346.8	1204.5
FALSE	High	Master Protein	P24043	Laminin subunit alpha-2 OS=Homo sapiens OX=9606 GN=LAMA2 PE=1 SV=4	0	45.2338	5.28507	12	17	12	1	3122	343.684	6.4	High	High	High	High	High	High	High	Not Found		3908	LAMA2	ENSG00000196569.11	6	cell differentiation;cell organization and biogenesis;cellular component movement;metabolic process;regulation of biological process;response to stimulus;transport	cytoplasm;cytoskeleton;extracellular;membrane	catalytic activity;motor activity;protein binding;signal transducer activity;structural molecule activity	Pf00015, Pf00052, Pf00053, Pf00054, Pf00055, Pf00261, Pf00769, Pf01442, Pf01540, Pf01576, Pf01920, Pf02210, Pf02463, Pf03357, Pf04740, Pf04912, Pf05478, Pf05483, Pf05557, Pf05622, Pf05667, Pf05701, Pf06008, Pf06009, Pf06160, Pf07926, Pf08317, Pf10174, Pf10368, Pf12128, Pf12718, Pf12889, Pf13166, Pf13385, Pf13514, Pf13863, Pf13949, Pf14265, Pf15450	1.045	0.984	1.147	0.847	1.209	1.043	0.01	110	114.9	108.2	126.2	93.2	132.9	114.7		1217.1	1272	1197.2
FALSE	Medium	Master Protein	O75339	Cartilage intermediate layer protein 1 OS=Homo sapiens OX=9606 GN=CILP PE=1 SV=4	0.0214765	4.22974	1.26689	1	1	1	1	1184	132.48	8.41	High	High	High	High	High	High	High	Not Found		8483	CILP	ENSG00000138615.5	15	regulation of biological process	extracellular	catalytic activity;protein binding	Pf00090, Pf03762, Pf07679, Pf13330, Pf13715, Pf13895, Pf13927	1.037	0.946	0.975	0.699	1.046	1.474	0.01	111.5	115.6	105.4	108.7	77.9	116.6	164.3		248.7	258	235.2
FALSE	High	Master Protein	P02538	Keratin, type II cytoskeletal 6A OS=Homo sapiens OX=9606 GN=KRT6A PE=1 SV=3	0	93.4969	38.6525	21	36	4	1	564	60.008	8	High	High	High	High	High	High	High	Not Found		3853	KRT6A	ENSG00000205420.10	12	cell death;cell differentiation;cell organization and biogenesis;defense response;metabolic process;regulation of biological process;response to stimulus	cytosol;membrane;nucleus	protein binding;structural molecule activity	Pf00038, Pf04111, Pf13166	0.277	0.189	0.198	0.176	0.186	0.184	0.01	361.9	100.3	68.4	71.8	63.7	67.4	66.4		17449.8	4836.7	3299.3
FALSE	Medium	Master Protein	Q7Z4R8	UPF0669 protein C6orf120 OS=Homo sapiens OX=9606 GN=C6orf120 PE=1 SV=1	0.011396	4.96297	14.1361	1	1	1	1	191	20.759	4.84	High	High	High	High	High	High	High	Not Found		387263	C6orf120	ENSG00000185127.6	6	cell death;transport	extracellular;organelle lumen			1.042	0.931	1.105	0.978	1.202	1.337	0.01	105.3	109.7	98	116.4	103	126.7	140.8		75	78.2	69.8
FALSE	High	Master Protein	Q9UK05	Growth/differentiation factor 2 OS=Homo sapiens OX=9606 GN=GDF2 PE=1 SV=1	0.00174825	9.46058	8.15851	2	2	2	1	429	47.291	6.48	High	High	High	High	High	High	High	Not Found		2658	GDF2	ENSG00000263761.2	10	cell differentiation;cellular homeostasis;metabolic process;regulation of biological process;response to stimulus	extracellular	protein binding	Pf00019, Pf00688	1.032	0.913	1.454	1.121	1.484	1.775	0.01	91.1	94.1	83.2	132.5	102.2	135.2	161.8		158.7	163.8	144.9
FALSE	Medium	Master Protein	Q99574	Neuroserpin OS=Homo sapiens OX=9606 GN=SERPINI1 PE=1 SV=1	0.0214765	4.15658	2.43902	1	1	1	1	410	46.397	4.91	High	High	High	High	High	High	High	Not Found		5274	SERPINI1	ENSG00000163536.12	3	regulation of biological process	extracellular;organelle lumen	enzyme regulator activity	Pf00079	0.693	0.745	0.816	0.629	1.294	1.051	0.01	128.4	89	95.7	104.8	80.8	166.1	135		106.4	73.8	79.3
FALSE	High	Master Protein	Q15904	V-type proton ATPase subunit S1 OS=Homo sapiens OX=9606 GN=ATP6AP1 PE=1 SV=2	0	21.0594	12.766	4	7	4	1	470	51.993	6.14	High	High	High	High	High	High	High	Not Found		537	ATP6AP1	ENSG00000071553.16	X	cellular homeostasis;regulation of biological process;response to stimulus;transport	endoplasmic reticulum;membrane	catalytic activity;nucleotide binding;protein binding;transporter activity	Pf05827	1.192	1.078	1.315	1.175	1.23	1.332	0.01	96.1	114.6	103.6	126.4	113	118.3	128.1		648.9	773.4	699.3
FALSE	High	Master Protein	P03973	Antileukoproteinase OS=Homo sapiens OX=9606 GN=SLPI PE=1 SV=2	0.00865801	5.22508	11.3636	2	2	2	1	132	14.316	8.75	High	High	High	High	High	High	High	Not Found		6590	SLPI	ENSG00000124107.5	20	defense response;regulation of biological process;response to stimulus;transport	extracellular;Golgi;organelle lumen	DNA binding;enzyme regulator activity;protein binding;RNA binding	Pf00095	0.847	0.942	0.987	1.13	0.652	0.863	0.01	124.6	105.5	117.4	123	140.8	81.2	107.5		568	481	535.2
FALSE	Medium	Master Protein	Q96L50	Leucine-rich repeat protein 1 OS=Homo sapiens OX=9606 GN=LRR1 PE=1 SV=2	0.042654	2.61442	1.44928	1	5	1	1	414	46.693	9.09	High	High	High	High	High	High	High	Not Found		122769	LRR1	ENSG00000165501.16	14	metabolic process;regulation of biological process;response to stimulus;transport	cytoplasm;cytosol;membrane	protein binding;transporter activity	Pf12799, Pf13855	1.176	1.274	1.53	1.406	0.934	0.704	0.01	99.7	117.2	127.1	152.5	140.2	93.2	70.1		778.9	915.8	992.7
FALSE	High	Master Protein	Q86U17	Serpin A11 OS=Homo sapiens OX=9606 GN=SERPINA11 PE=2 SV=2	0	16.5977	14.6919	6	6	6	1	422	46.959	7.68	High	High	High	High	High	High	High	Not Found		256394	SERPINA11	ENSG00000186910.3	14	regulation of biological process	extracellular	enzyme regulator activity	Pf00079	1.215	1.202	0.936	0.801	1.373	1.433	0.01	100.5	122.1	120.8	94.1	80.5	138	144		969.3	1177.4	1165.5
FALSE	High	Master Protein	P01715	Immunoglobulin lambda variable 3-1 OS=Homo sapiens OX=9606 GN=IGLV3-1 PE=1 SV=2	0	22.2303	26.087	2	9	1	1	115	12.288	4.94	High	High	High	High	High	High	High	Not Found		28809	IGLV3-1	ENSG00000211673.2	22	cellular component movement;metabolic process;regulation of biological process;response to stimulus;transport	extracellular;membrane	catalytic activity	Pf07679	0.805	0.986	2.252	1.797	1.789	1.833	0.01	76.5	61.6	75.4	172.2	137.4	136.8	140.2		545.2	439.2	537.8
FALSE	High	Master Protein	P23083	Immunoglobulin heavy variable 1-2 OS=Homo sapiens OX=9606 GN=IGHV1-2 PE=1 SV=2	0	45.9353	47.8632	4	63	2	1	117	13.076	9.13	High	High	High	High	High	High	High	Not Found		388077	IGHV1OR15-1	ENSG00000211934.3; ENSG00000282550.1	14; CHR_HSCHR14_3_CTG1; 15	cellular component movement;metabolic process;regulation of biological process;response to stimulus;transport	extracellular;membrane	catalytic activity		0.552	0.511	0.583	0.454	1.552	1.671	0.01	126.5	69.9	64.6	73.8	57.4	196.3	211.4		1598.2	882.9	816.5
FALSE	Low	Master Protein	P50443	Sulfate transporter OS=Homo sapiens OX=9606 GN=SLC26A2 PE=1 SV=2	0.0667384	1.74376	2.57104	1	1	1	1	739	81.609	8.38	High	High	High	High	High	High	High	Not Found		1836	SLC26A2	ENSG00000155850.7	5	cellular homeostasis;metabolic process;transport	membrane	transporter activity	Pf00916, Pf01740, Pf13792	0.534	0.822	1.06	0.902	1.249	1.87	0.01	107.6	57.4	88.4	114.1	97	134.4	201.2		222.9	118.9	183.1
FALSE	High	Master Protein	P04264	Keratin, type II cytoskeletal 1 OS=Homo sapiens OX=9606 GN=KRT1 PE=1 SV=6	0	82.423	33.6957	19	32	17	1	644	65.999	8.12	High	High	High	High	High	High	High	Not Found		3848	KRT1	ENSG00000167768.4	12	cell death;defense response;metabolic process;regulation of biological process;response to stimulus;transport	cytoskeleton;cytosol;extracellular;membrane;nucleus	catalytic activity;motor activity;protein binding;receptor activity;structural molecule activity	Pf00038, Pf01576, Pf05103, Pf05957, Pf12128, Pf13166, Pf13514	0.95	0.614	0.629	0.589	0.575	0.511	0.01	164.3	156.1	100.9	103.4	96.8	94.6	83.9		6748.3	6410.5	4142.5
FALSE	Medium	Master Protein	A0A0C4DH24	Immunoglobulin kappa variable 6-21 OS=Homo sapiens OX=9606 GN=IGKV6-21 PE=3 SV=1	0.0214765	4.2302	10.5263	1	2	1	1	114	12.422	7.28	High	High	High	High	High	High	High	Not Found		28906	IGKV6-21	ENSG00000282210.1; ENSG00000211611.2	CHR_HG2290_PATCH; 2	response to stimulus	extracellular;membrane		Pf00047, Pf07686	1.114	0.796	1.228	1.008	1.179	1.627	0.01	100.6	112.1	80.1	123.6	101.4	118.6	163.7		327.3	364.6	260.6
FALSE	Medium	Master Protein	O60844	Zymogen granule membrane protein 16 OS=Homo sapiens OX=9606 GN=ZG16 PE=1 SV=2	0.0393795	2.72886	12.5749	1	1	1	1	167	18.135	9.36	High	High	High	High	High	High	Not Found	Not Found		653808	ZG16		16	transport	extracellular;Golgi;membrane;organelle lumen	protein binding	Pf01419	0.912	0.864	0.935	0.642	0.888	0.01	0.01	152.7	139.2	131.9	142.7	98	135.6			57	52	49.3
FALSE	High	Master Protein	A0A0B4J1X8	Immunoglobulin heavy variable 3-43 OS=Homo sapiens OX=9606 GN=IGHV3-43 PE=3 SV=1	0	52.0993	18.6441	2	47	1	1	118	13.068	5.41	High	High	High	High	High	High	Not Found	Not Found		28426	IGHV3-43	ENSG00000282151.1; ENSG00000232216.1	14; CHR_HSCHR14_3_CTG1	cell organization and biogenesis;defense response;metabolic process;regulation of biological process;response to stimulus	extracellular;membrane	protein binding		0.812	0.398	0.584	2.705	0.356	0.01	0.01	136.6	111	54.4	79.8	369.5	48.7			53.1	43.1	21.1
FALSE	High	Master Protein	P13645	Keratin, type I cytoskeletal 10 OS=Homo sapiens OX=9606 GN=KRT10 PE=1 SV=6	0	96.5478	33.7329	16	40	14	1	584	58.792	5.21	High	High	High	High	High	High	High	Not Found		3858	KRT10	ENSG00000186395.7	17	cell death;cell differentiation;metabolic process	cytoplasm;cytoskeleton;cytosol;membrane;nucleus	structural molecule activity	Pf00038, Pf04111	0.535	0.418	0.428	0.469	0.378	0.301	0.01	226.8	121.3	94.8	97.1	106.3	85.7	68.2		10080	5392.2	4212
FALSE	High	Master Protein	P15169	Carboxypeptidase N catalytic chain OS=Homo sapiens OX=9606 GN=CPN1 PE=1 SV=1	0	159.015	42.5764	13	85	13	1	458	52.253	7.34	High	High	High	High	High	High	High	Not Found		1369	CPN1	ENSG00000120054.11	10	metabolic process;regulation of biological process;response to stimulus	extracellular;Golgi	catalytic activity;metal ion binding	Pf00246, Pf10994, Pf13620, Pf13715	1.37	1.149	1.06	0.882	1.396	1.569	0.01	94.9	130	109.1	100.6	83.8	132.5	148.9		9873.4	13522.5	11349.1
FALSE	High	Master Protein	P62979	Ubiquitin-40S ribosomal protein S27a OS=Homo sapiens OX=9606 GN=RPS27A PE=1 SV=2	0.00470219	7.64847	16.0256	2	2	2	1	156	17.953	9.64	High	High	High	High	High	High	High	Not Found		6233	RPS27A	ENSG00000143947.13	2	cell communication;cell organization and biogenesis;cellular homeostasis;defense response;metabolic process;regulation of biological process;response to stimulus;transport	cytoplasm;cytosol;membrane;nucleus;ribosome	metal ion binding;protein binding;RNA binding;structural molecule activity	Pf00240, Pf01599, Pf11976, Pf13019, Pf13881, Pf14560	1.058	0.992	1.095	1.203	1.348	1.351	0.01	99.4	105.1	98.6	108.8	119.6	134	134.4		494	522.4	489.9
FALSE	Low	Master Protein	P51148	Ras-related protein Rab-5C OS=Homo sapiens OX=9606 GN=RAB5C PE=1 SV=2	0.052809	2.15453	5.09259	1	1	1	1	216	23.468	8.41	High	High	High	High	High	High	Not Found	Not Found		5878	RAB5C	ENSG00000108774.14	17	regulation of biological process;response to stimulus;transport	endosome;membrane	catalytic activity;nucleotide binding;protein binding	Pf00009, Pf00025, Pf00071, Pf04670, Pf08477	1.876	2.223	1.239	1.076	0.962	0.01	0.01	95.5	179.2	212.3	118.3	102.8	91.9			37.2	69.7	82.7
FALSE	High	Master Protein	P05546	Heparin cofactor 2 OS=Homo sapiens OX=9606 GN=SERPIND1 PE=1 SV=3	0	237.519	49.499	22	161	22	1	499	57.034	6.9	High	High	High	High	High	High	High	High		3053	SERPIND1	ENSG00000099937.10	22	coagulation;metabolic process;regulation of biological process;response to stimulus	extracellular;organelle lumen	enzyme regulator activity	Pf00079	1.211	1.146	1.073	1.087	1.032	0.997	5.627	60.7	73.6	69.6	65.2	66	62.7	60.5	341.7	18270.9	22130.8	20934.4
FALSE	Low	Master Protein	A0A075B6I1	Immunoglobulin lambda variable 4-60 OS=Homo sapiens OX=9606 GN=IGLV4-60 PE=3 SV=1	0.106515	1.43854	8.33333	1	1	1	1	120	12.979	6.25	High	High	High	High	High	High	High	Not Found		28785	IGLV4-60	ENSG00000211639.2	22	response to stimulus	extracellular;membrane		Pf07686	1.775	1.795	1.306	0.403	1.316	2.027	0.01	83.1	147.6	149.3	108.6	33.5	109.4	168.6		192.3	341.3	345.2
FALSE	High	Master Protein	P06280	Alpha-galactosidase A OS=Homo sapiens OX=9606 GN=GLA PE=1 SV=1	0	15.9894	15.8508	5	6	5	1	429	48.735	5.6	High	High	High	High	High	High	High	Not Found		2717	GLA	ENSG00000102393.9	X	metabolic process;regulation of biological process;transport	cytoplasm;extracellular;Golgi;organelle lumen;vacuole	catalytic activity;protein binding	Pf02065	0.857	0.918	1.043	1.151	1.309	1.274	0.01	105.9	90.8	97.3	110.5	121.9	138.6	135		639	547.6	586.8
FALSE	High	Master Protein	P01619	Immunoglobulin kappa variable 3-20 OS=Homo sapiens OX=9606 GN=IGKV3-20 PE=1 SV=2	0	48.299	40.5172	3	43	2	1	116	12.549	4.96	High	High	High	High	High	High	High	Not Found		28912	IGKV3-20	ENSG00000282402.1; ENSG00000239951.1	2; CHR_HG2290_PATCH	cellular component movement;defense response;metabolic process;regulation of biological process;response to stimulus;transport	extracellular;membrane	catalytic activity	Pf00047, Pf07679, Pf07686, Pf13927	0.934	0.768	1.126	1.146	1.032	1.043	0.01	113.5	106	87.1	127.9	130	117.1	118.4		4749.9	4435.3	3646.3
FALSE	High	Master Protein	Q6Q788	Apolipoprotein A-V OS=Homo sapiens OX=9606 GN=APOA5 PE=1 SV=1	0	70.3856	46.4481	13	47	13	1	366	41.187	6.43	High	High	High	High	High	High	High	Not Found		116519	APOA5	ENSG00000110243.11	11	cell organization and biogenesis;metabolic process;regulation of biological process;response to stimulus;transport	extracellular;organelle lumen	enzyme regulator activity;protein binding;transporter activity	Pf01442	1.419	1.894	0.974	1.006	0.899	0.868	0.01	99.3	140.8	188	96.6	99.9	89.2	86.2		5066.1	7187.2	9595.5
FALSE	High	Master Protein	P53634	Dipeptidyl peptidase 1 OS=Homo sapiens OX=9606 GN=CTSC PE=1 SV=2	0	14.2525	9.28726	3	4	3	1	463	51.82	6.99	High	High	High	High	High	High	High	Not Found		1075	CTSC	ENSG00000109861.15	11	cell death;cell organization and biogenesis;metabolic process;regulation of biological process;response to stimulus;transport	endoplasmic reticulum;extracellular;Golgi;membrane;organelle lumen;vacuole	catalytic activity;enzyme regulator activity;protein binding	Pf00112, Pf03051, Pf08773	0.839	0.779	1.296	1.493	2.16	1.51	0.01	88.1	73.9	68.7	114.2	131.6	190.4	133.1		207	173.6	161.2
FALSE	Medium	Master Protein	P61106	Ras-related protein Rab-14 OS=Homo sapiens OX=9606 GN=RAB14 PE=1 SV=4	0.0358467	3.03867	6.51163	1	1	1	1	215	23.882	6.21	High	High	High	High	High	High	High	Not Found		51552	RAB14	ENSG00000119396.10	9	cell organization and biogenesis;defense response;metabolic process;regulation of biological process;response to stimulus;transport	cytosol;endoplasmic reticulum;endosome;Golgi;membrane;vacuole	catalytic activity;nucleotide binding;protein binding	Pf00009, Pf00025, Pf00071, Pf04670, Pf08477	0.748	0.625	0.914	0.63	1.651	1.193	0.01	118.3	88.5	73.9	108.2	74.6	195.4	141.1		184.4	137.9	115.2
FALSE	Low	Master Protein	Q9Y3A0	Ubiquinone biosynthesis protein COQ4 homolog, mitochondrial OS=Homo sapiens OX=9606 GN=COQ4 PE=1 SV=3	0.107216	1.43039	6.41509	1	1	1	1	265	29.639	9.17	High	High	High	High	High	High	High	Not Found		51117	COQ4	ENSG00000167113.10	9	metabolic process	membrane;mitochondrion	protein binding	Pf05019	0.723	0.995	0.584	0.644	0.718	1.042	0.01	140.2	101.3	139.5	81.9	90.3	100.6	146.1		174	125.8	173.2
FALSE	High	Master Protein	P04432	Immunoglobulin kappa variable 1D-39 OS=Homo sapiens OX=9606 GN=IGKV1D-39 PE=3 SV=2	0	33.87	29.0598	2	20	2	1	117	12.729	8.66	High	High	High	High	High	High	High	Not Found		28930; 28893	IGKV1-39; IGKV1D-39	ENSG00000282120.1; ENSG00000251546.1; ENSG00000242371.1	2; CHR_HG2290_PATCH	cellular component movement;metabolic process;regulation of biological process;response to stimulus;transport	extracellular;membrane	catalytic activity	Pf00047, Pf07679, Pf07686, Pf13927	0.922	0.851	1.74	1.409	1.454	1.4	0.01	91.2	84	77.6	158.7	128.5	132.5	127.6		1513.4	1394.7	1287.8
FALSE	High	Master Protein	P21333	Filamin-A OS=Homo sapiens OX=9606 GN=FLNA PE=1 SV=4	0.00174825	10.0882	2.45561	3	4	3	1	2647	280.564	6.06	High	High	High	High	High	High	High	Not Found		2316	FLNA	ENSG00000196924.14	X	cell organization and biogenesis;cellular component movement;metabolic process;regulation of biological process;response to stimulus;transport	cytoplasm;cytoskeleton;cytosol;extracellular;membrane;nucleus	protein binding;RNA binding;signal transducer activity	Pf00307, Pf00630	1.206	0.995	1.187	1.092	1.219	0.981	0.01	104.2	125.6	103.6	123.7	113.8	126.9	102.2		196.7	237.1	195.6
FALSE	High	Master Protein	P80108	Phosphatidylinositol-glycan-specific phospholipase D OS=Homo sapiens OX=9606 GN=GPLD1 PE=1 SV=3	0	176.226	33.9286	23	88	23	1	840	92.278	6.37	High	High	High	High	High	High	High	Not Found		2822	GPLD1	ENSG00000112293.14	6	cell differentiation;cellular component movement;metabolic process;regulation of biological process;response to stimulus;transport	cytoplasm;extracellular;membrane	catalytic activity	Pf00882, Pf01839, Pf13517	1.162	1.12	0.934	1.028	0.947	0.884	0.01	113.1	131.4	126.6	105.6	116.3	107.1	99.9		10015.1	11632.9	11216.4
FALSE	Low	Master Protein	P04626	Receptor tyrosine-protein kinase erbB-2 OS=Homo sapiens OX=9606 GN=ERBB2 PE=1 SV=1	0.0652174	1.81787	1.19522	1	2	1	1	1255	137.821	5.91	High	High	High	High	High	High	Not Found	Not Found		2064	ERBB2	ENSG00000141736.13	17	cell differentiation;cell organization and biogenesis;cell proliferation;cellular component movement;metabolic process;regulation of biological process;response to stimulus	cytoplasm;cytosol;membrane;nucleus	catalytic activity;nucleotide binding;protein binding;receptor activity;signal transducer activity	Pf00069, Pf00757, Pf01030, Pf07714, Pf14843	0.335	0.38	0.638	0.365	0.362	0.01	0.01	259.8	86.9	98.8	165.8	94.7	94			232.6	77.8	88.5
FALSE	High	Master Protein	Q04917	14-3-3 protein eta OS=Homo sapiens OX=9606 GN=YWHAH PE=1 SV=4	0	17.7008	15.8537	4	8	1	1	246	28.201	4.84	High	High	High	High	High	High	High	Not Found		7533	YWHAH	ENSG00000128245.14	22	cell organization and biogenesis;metabolic process;regulation of biological process;response to stimulus;transport	cytoplasm;cytosol;membrane;mitochondrion	catalytic activity;protein binding	Pf00244	1.043	0.884	1.995	0.854	2.354	2	0.01	79	82.4	69.8	157.5	67.4	185.9	157.9		77.2	80.5	68.2
FALSE	High	Master Protein	Q15389	Angiopoietin-1 OS=Homo sapiens OX=9606 GN=ANGPT1 PE=1 SV=2	0	21.6726	9.43775	4	6	4	1	498	57.476	6.76	High	High	High	High	High	High	High	Not Found		284	ANGPT1	ENSG00000154188.9	8	cell differentiation;cell organization and biogenesis;cellular component movement;development;metabolic process;regulation of biological process;response to stimulus	extracellular;membrane	protein binding	Pf00147, Pf13851	0.862	0.77	0.907	1.086	1.001	1.137	0.01	118.3	101.9	91.1	107.3	128.5	118.4	134.5		773.9	666.8	596.1
FALSE	High	Master Protein	P00738	Haptoglobin OS=Homo sapiens OX=9606 GN=HP PE=1 SV=1	0	122.874	37.931	17	65	6	1	406	45.177	6.58	High	High	High	High	High	High	High	Not Found		3240	HP	ENSG00000257017.8	16	defense response;metabolic process;regulation of biological process;response to stimulus;transport	extracellular;organelle lumen	antioxidant activity;catalytic activity;protein binding	Pf00089	0.92	0.852	1.801	0.897	0.609	0.397	0.01	123.5	113.6	105.2	222.5	110.8	75.3	49.1		1660.9	1527.6	1415
FALSE	High	Master Protein	Q8NI99	Angiopoietin-related protein 6 OS=Homo sapiens OX=9606 GN=ANGPTL6 PE=1 SV=1	0	84.0543	42.1277	12	28	12	1	470	51.662	8.53	High	High	High	High	High	High	High	Not Found		83854	ANGPTL6	ENSG00000130812.10	19	cell differentiation;development	extracellular		Pf00147	1.291	1.305	1.127	1.034	0.997	0.938	0.01	104	134.3	135.7	117.2	107.5	103.7	97.6		2476.2	3196.3	3231
FALSE	High	Master Protein	P26927	Hepatocyte growth factor-like protein OS=Homo sapiens OX=9606 GN=MST1 PE=1 SV=2	0	158.464	43.8819	24	70	24	1	711	80.268	7.68	High	High	High	High	High	High	High	Not Found		4485	MST1		3	metabolic process;regulation of biological process;response to stimulus	extracellular	catalytic activity;protein binding	Pf00024, Pf00051, Pf00089	1.153	1.134	1.12	0.9	1.116	1.079	0.01	106.6	123	120.9	119.4	96	119	115.1		7682.8	8859.6	8712
FALSE	High	Master Protein	A0A075B6I4	Immunoglobulin lambda variable 10-54 OS=Homo sapiens OX=9606 GN=IGLV10-54 PE=3 SV=1	0	18.6836	35.8974	2	12	2	1	117	12.387	8.03	High	High	High	High	High	High	High	Not Found		28772	IGLV10-54	ENSG00000211642.3	22	response to stimulus	extracellular;membrane		Pf07679, Pf07686	1.182	1.377	2.064	0.876	1.125	1.102	0.01	91.7	108.4	126.2	189.2	80.3	103.2	101.1		1071.2	1266.1	1475.1
FALSE	High	Master Protein	P51884	Lumican OS=Homo sapiens OX=9606 GN=LUM PE=1 SV=2	0	173.228	40.8284	12	160	12	1	338	38.405	6.61	High	High	High	High	High	High	High	Not Found		4060	LUM	ENSG00000139329.4	12	cell organization and biogenesis;metabolic process;regulation of biological process;response to stimulus	extracellular;organelle lumen	protein binding;structural molecule activity	Pf01462, Pf12799, Pf13855	1.279	0.999	1.332	1.114	1.728	1.728	0.01	87.2	111.4	87.1	116.1	97.1	150.6	150.6		13959.9	17850.3	13946.7
FALSE	High	Master Protein	P20851	C4b-binding protein beta chain OS=Homo sapiens OX=9606 GN=C4BPB PE=1 SV=1	0	281.718	56.746	12	415	12	1	252	28.338	5.14	High	High	High	High	High	High	High	Not Found		725	C4BPB	ENSG00000123843.12	1	coagulation;defense response;metabolic process;regulation of biological process;response to stimulus	extracellular;membrane	protein binding	Pf00084	0.922	0.993	0.921	0.923	0.764	0.665	0.01	129.3	119.2	128.4	119.1	119.3	98.8	86		45718.9	42150.6	45417.4
FALSE	High	Master Protein	P20618	Proteasome subunit beta type-1 OS=Homo sapiens OX=9606 GN=PSMB1 PE=1 SV=2	0	18.5852	17.8423	3	6	3	1	241	26.472	8.13	High	High	High	High	High	High	High	Not Found		5689	PSMB1	ENSG00000008018.8	6	cell organization and biogenesis;metabolic process;regulation of biological process;response to stimulus;transport	cytoplasm;cytosol;extracellular;nucleus;organelle lumen;proteasome	catalytic activity;protein binding	Pf00227	1.329	1.007	1.638	0.995	1.05	0.947	0.01	100.4	133.5	101.1	164.5	100	105.4	95.1		949.4	1261.9	955.9
FALSE	High	Master Protein	P39060	Collagen alpha-1(XVIII) chain OS=Homo sapiens OX=9606 GN=COL18A1 PE=1 SV=5	0	53.4472	6.04333	7	15	7	1	1754	178.077	6.01	High	High	High	High	High	High	High	Not Found		80781	COL18A1	ENSG00000182871.14	21	cell organization and biogenesis;metabolic process;regulation of biological process;response to stimulus	extracellular;organelle lumen	metal ion binding;protein binding;structural molecule activity	Pf01391, Pf01392, Pf06121, Pf06482, Pf13385	1.031	0.998	1.293	1.045	1.148	1.03	0.01	106.1	109.3	105.8	137.1	110.8	121.7	109.2		1574.3	1623	1570.7
FALSE	High	Master Protein	P29279	CCN family member 2 OS=Homo sapiens OX=9606 GN=CCN2 PE=1 SV=2	0.00470219	7.13873	6.87679	2	3	2	1	349	38.065	8	High	High	High	High	High	High	High	Not Found		1490	CTGF	ENSG00000118523.5	6	cell communication;cell differentiation;cell proliferation;cellular component movement;metabolic process;regulation of biological process;response to stimulus;transport	cytosol;extracellular;Golgi;membrane	protein binding	Pf00007, Pf00090, Pf00093, Pf00219	0.742	0.777	0.87	1.204	1.472	1.727	0.01	102.7	76.1	79.7	89.4	123.7	151.2	177.3		143.1	106.1	111.1
FALSE	Medium	Master Protein	P05106	Integrin beta-3 OS=Homo sapiens OX=9606 GN=ITGB3 PE=1 SV=2	0.0214765	4.07273	1.39594	1	1	1	1	788	87	5.24	High	High	High	High	High	High	High	Not Found		3690	ITGB3	ENSG00000259207.7	17	cell differentiation;cell growth;cell organization and biogenesis;cellular component movement;coagulation;regulation of biological process;response to stimulus;transport	cell surface;membrane;nucleus	catalytic activity;protein binding;receptor activity;signal transducer activity	Pf00362, Pf07965, Pf08725	1.049	0.777	0.908	1.105	0.957	2.123	0.01	101	106	78.5	91.7	111.6	96.7	214.5		219.9	230.7	170.9
FALSE	Medium	Master Protein	Q04721	Neurogenic locus notch homolog protein 2 OS=Homo sapiens OX=9606 GN=NOTCH2 PE=1 SV=3	0.0166436	4.52754	1.21408	1	1	1	1	2471	265.226	5.14	High	High	High	High	High	High	Not Found	Not Found		4853	NOTCH2	ENSG00000134250.19	1	cell death;cell differentiation;development;metabolic process;regulation of biological process;response to stimulus	cell surface;cytoplasm;extracellular;membrane;nucleus	metal ion binding;protein binding;receptor activity;signal transducer activity	Pf00008, Pf00023, Pf00066, Pf06247, Pf06816, Pf07223, Pf07645, Pf07684, Pf09770, Pf11936, Pf12796, Pf13136, Pf13606, Pf13637, Pf13857	0.913	1.257	1.291	0.923	1.101	0.01	0.01	123.4	112.6	155.1	159.3	113.8	135.8			19.7	18	24.8
FALSE	High	Master Protein	P08311	Cathepsin G OS=Homo sapiens OX=9606 GN=CTSG PE=1 SV=2	0.00470219	7.21751	8.62745	2	2	2	1	255	28.819	11.19	High	High	High	High	High	High	High	Not Found		1511	CTSG	ENSG00000100448.3	14	cell organization and biogenesis;defense response;metabolic process;regulation of biological process;response to stimulus;transport	cell surface;extracellular;membrane;nucleus;organelle lumen	catalytic activity;protein binding	Pf00089	1.276	1.175	1.033	0.689	1.139	0.287	0.01	121.2	154.8	142.4	125.2	83.6	138.1	34.8		740	944.5	869.2
FALSE	High	Master Protein	P10646	Tissue factor pathway inhibitor OS=Homo sapiens OX=9606 GN=TFPI PE=1 SV=1	0	22.9645	25.6579	5	10	5	1	304	34.992	8.25	High	High	High	High	High	High	High	Not Found		7035	TFPI	ENSG00000003436.15	2	coagulation;metabolic process;regulation of biological process;response to stimulus	cell surface;endoplasmic reticulum;extracellular;membrane	enzyme regulator activity	Pf00014	0.953	0.901	0.901	0.779	0.842	0.608	0.01	133.6	127.4	120.4	120.5	104.2	112.6	81.3		900.8	858.8	811.8
FALSE	High	Master Protein	Q9Y490	Talin-1 OS=Homo sapiens OX=9606 GN=TLN1 PE=1 SV=3	0	46.292	7.35931	12	72	12	1	2541	269.599	6.07	High	High	High	High	High	High	High	Not Found		7094	TLN1	ENSG00000137076.20	9	cell organization and biogenesis;cellular component movement;regulation of biological process;response to stimulus;transport	cell surface;cytoplasm;cytoskeleton;cytosol;extracellular;membrane	protein binding;structural molecule activity	Pf00373, Pf01608, Pf02174, Pf08913, Pf09141, Pf09379	0.956	0.854	0.967	0.811	1.587	1.604	0.01	102.8	98.3	87.8	99.5	83.4	163.2	164.9		1010.6	966.3	863.1
FALSE	Medium	Master Protein	P04085	Platelet-derived growth factor subunit A OS=Homo sapiens OX=9606 GN=PDGFA PE=1 SV=1	0.0415677	2.68069	3.79147	1	1	1	1	211	24.028	9.39	High	High	High	High	High	High	High	Not Found		5154	PDGFA	ENSG00000197461.13	7	cell communication;cell organization and biogenesis;development;metabolic process;regulation of biological process;response to stimulus;transport	cell surface;extracellular;membrane;organelle lumen	catalytic activity;protein binding	Pf00341, Pf04692	0.607	0.732	1.928	1.007	1.122	0.975	0.01	108.5	65.8	79.5	209.3	109.3	121.7	105.8		301	182.6	220.4
FALSE	High	Master Protein	O14786	Neuropilin-1 OS=Homo sapiens OX=9606 GN=NRP1 PE=1 SV=3	0	11.1847	5.09209	3	3	3	1	923	103.069	5.88	High	High	High	High	High	High	High	Not Found		8829	NRP1	ENSG00000099250.17	10	cell communication;cell differentiation;cell growth;cell organization and biogenesis;cellular component movement;development;regulation of biological process;response to stimulus;transport	cell surface;cytosol;endosome;extracellular;membrane	catalytic activity;enzyme regulator activity;metal ion binding;protein binding;receptor activity;signal transducer activity	Pf00431, Pf00629, Pf00754, Pf11980	1.107	0.824	1.087	0.948	1.143	0.451	0.01	121.9	135	100.5	132.6	115.5	139.4	55		247.9	274.5	204.3
FALSE	High	Master Protein	P02760	Protein AMBP OS=Homo sapiens OX=9606 GN=AMBP PE=1 SV=1	0	247.584	51.9886	16	178	16	1	352	38.974	6.25	High	High	High	High	High	High	High	High		259	AMBP	ENSG00000106927.11	9	metabolic process;regulation of biological process;transport	cell surface;extracellular;membrane	enzyme regulator activity;protein binding	Pf00014, Pf00061	1.36	1.255	1.31	1.21	1.156	1.056	2.236	75.6	102.8	94.9	99	91.5	87.4	79.9	169	14240.5	19364.8	17873.8
FALSE	Low	Master Protein	P05981	Serine protease hepsin OS=Homo sapiens OX=9606 GN=HPN PE=1 SV=1	0.0667384	1.77573	1.91847	1	1	1	1	417	44.982	7.62	High	High	High	High	High	High	High	Not Found		3249	HPN	ENSG00000105707.13	19	cell organization and biogenesis;metabolic process;regulation of biological process;response to stimulus;transport	cell surface;membrane	catalytic activity;protein binding;transporter activity	Pf00089, Pf09272, Pf09342, Pf15494	1.467	1.306	1.527	2.125	1.214	1.574	0.01	78.3	114.9	102.3	119.6	166.4	95.1	123.3		58.8	86.3	76.8
FALSE	High	Master Protein	P13591	Neural cell adhesion molecule 1 OS=Homo sapiens OX=9606 GN=NCAM1 PE=1 SV=3	0	62.8705	21.3287	12	22	12	1	858	94.515	4.87	High	High	High	High	High	High	High	Not Found		4684	NCAM1	ENSG00000149294.16	11	cellular component movement;metabolic process;regulation of biological process;response to stimulus	cell surface;cytosol;extracellular;membrane	protein binding;receptor activity	Pf00041, Pf00047, Pf07654, Pf07679, Pf08205, Pf13895, Pf13927	1.065	0.855	1.293	0.946	1.386	1.322	0.01	101.7	108.3	87	131.5	96.2	141	134.4		2397.4	2552.6	2050.6
FALSE	Medium	Master Protein	P26038	Moesin OS=Homo sapiens OX=9606 GN=MSN PE=1 SV=3	0.0141844	4.71354	2.94627	1	1	1	1	577	67.778	6.4	High	High	High	High	High	High	Not Found	Not Found		4478	MSN	ENSG00000147065.16	X	cell differentiation;cell organization and biogenesis;cell proliferation;cellular component movement;regulation of biological process;response to stimulus	cell surface;cytoplasm;cytoskeleton;cytosol;membrane;nucleus	protein binding;RNA binding;structural molecule activity	Pf00373, Pf00769, Pf09379, Pf09380	0.931	0.772	0.864	0.692	1.263	0.01	0.01	144.9	134.9	111.8	125.1	100.2	183			49.4	46	38.2
FALSE	High	Master Protein	P04439	HLA class I histocompatibility antigen, A alpha chain OS=Homo sapiens OX=9606 GN=HLA-A PE=1 SV=2	0	40.4449	22.1918	6	11	4	1	365	40.815	6	High	High	High	High	High	High	High	Not Found		3105	HLA-A	ENSG00000206503.12	6	metabolic process;regulation of biological process;response to stimulus	cell surface;endoplasmic reticulum;Golgi;membrane	protein binding;RNA binding	Pf00129, Pf07654	1.052	1.132	1.385	0.937	1.043	0.52	0.01	113.2	119	128.1	156.8	106	118.1	58.8		512.3	538.7	580
FALSE	High	Master Protein	P27797	Calreticulin OS=Homo sapiens OX=9606 GN=CALR PE=1 SV=1	0	120.245	52.0384	14	47	14	1	417	48.112	4.44	High	High	High	High	High	High	High	Not Found		811	CALR	ENSG00000179218.13	19	cell differentiation;cell organization and biogenesis;cellular homeostasis;metabolic process;regulation of biological process;response to stimulus;transport	cell surface;cytoplasm;cytosol;endoplasmic reticulum;extracellular;Golgi;membrane;nucleus;organelle lumen	DNA binding;metal ion binding;protein binding;RNA binding	Pf00262	1.133	1.204	1.951	1.611	1.521	1.301	0.01	82.3	93.3	99.1	160.6	132.6	125.2	107		3089	3500.3	3718.3
FALSE	Low	Master Protein	Q15465	Sonic hedgehog protein OS=Homo sapiens OX=9606 GN=SHH PE=1 SV=1	0.0522648	2.34304	1.94805	1	1	1	1	462	49.576	7.99	High	High	High	High	High	High	High	Not Found		6469	SHH	ENSG00000164690.7	7	cell communication;cell differentiation;cell organization and biogenesis;cell proliferation;cellular component movement;coagulation;development;metabolic process;regulation of biological process;response to stimulus;transport	cell surface;cytosol;extracellular;membrane;organelle lumen	catalytic activity;metal ion binding;protein binding	Pf01079, Pf01085	1.295	1.276	1.071	0.828	0.866	1.2	0.01	106.2	137.5	135.5	113.7	87.9	91.9	127.4		234.8	304	299.6
FALSE	High	Master Protein	P02787	Serotransferrin OS=Homo sapiens OX=9606 GN=TF PE=1 SV=3	0	249.446	55.1576	33	116	33	1	698	77.014	7.12	High	High	High	High	High	High	High	High		7018	TF	ENSG00000091513.14	3	cell organization and biogenesis;cellular homeostasis;metabolic process;regulation of biological process;response to stimulus;transport	cell surface;endosome;extracellular;membrane;organelle lumen	enzyme regulator activity;metal ion binding;protein binding;transporter activity	Pf00405, Pf12974	1.215	2.55	1.109	0.845	1.026	0.933	2.188	73.6	89.5	187.8	81.7	62.2	75.5	68.7	161.1	15156.3	18415.4	38653.5
FALSE	High	Master Protein	Q9NRA1	Platelet-derived growth factor C OS=Homo sapiens OX=9606 GN=PDGFC PE=1 SV=2	0.00343053	8.98692	8.4058	3	7	3	1	345	39.005	6.14	High	High	High	High	High	High	High	Not Found		56034	PDGFC	ENSG00000145431.10	4	cell organization and biogenesis;coagulation;development;regulation of biological process;response to stimulus	cell surface;cytoplasm;cytosol;extracellular;membrane;nucleus;organelle lumen	protein binding	Pf00341, Pf00431	1.096	1.394	1.05	1.157	1.161	0.823	0.01	104.2	114.1	145.2	109.4	120.5	120.9	85.7		595.6	652.7	830.5
FALSE	Low	Master Protein	P26006	Integrin alpha-3 OS=Homo sapiens OX=9606 GN=ITGA3 PE=1 SV=5	0.0838641	1.6103	0.951475	1	1	1	1	1051	116.538	6.77	High	High	High	High	High	High	High	Not Found		3675	ITGA3	ENSG00000005884.17	17	cell differentiation;cell organization and biogenesis;cellular component movement;regulation of biological process;response to stimulus	cell surface;membrane	metal ion binding;protein binding	Pf01839, Pf08441, Pf13517	1.08	0.831	0.906	0.992	0.994	0.782	0.01	121.5	131.2	101	110.1	120.5	120.8	95		197.5	213.2	164.1
FALSE	High	Master Protein	Q12907	Vesicular integral-membrane protein VIP36 OS=Homo sapiens OX=9606 GN=LMAN2 PE=1 SV=1	0.00470219	7.20193	3.08989	1	3	1	1	356	40.203	6.95	High	High	High	High	High	High	High	Not Found		10960	LMAN2	ENSG00000169223.14	5	regulation of biological process;transport	cell surface;endoplasmic reticulum;Golgi;membrane	metal ion binding;protein binding	Pf03388	1.046	1.023	1.358	0.9	0.922	0.921	0.01	111.6	116.7	114.1	151.5	100.4	102.9	102.8		360.2	376.7	368.4
FALSE	Low	Master Protein	P01127	Platelet-derived growth factor subunit B OS=Homo sapiens OX=9606 GN=PDGFB PE=1 SV=1	0.052809	2.13194	2.90456	1	1	1	1	241	27.266	9.16	High	High	High	High	High	High	High	Not Found		5155	PDGFB	ENSG00000100311.16	22	cell communication;cell organization and biogenesis;cellular component movement;development;metabolic process;regulation of biological process;response to stimulus;transport	cell surface;cytoplasm;extracellular;membrane;organelle lumen	catalytic activity;enzyme regulator activity;protein binding	Pf00341, Pf04692	0.848	0.902	1.189	0.935	1.451	1.279	0.01	105.2	89.2	94.9	125.1	98.4	152.7	134.5		325.9	276.5	294.1
FALSE	High	Master Protein	Q12805	EGF-containing fibulin-like extracellular matrix protein 1 OS=Homo sapiens OX=9606 GN=EFEMP1 PE=1 SV=2	0	342.222	54.1582	23	180	23	1	493	54.604	5.07	High	High	High	High	High	High	High	Not Found		2202	EFEMP1	ENSG00000115380.19	2	metabolic process;regulation of biological process;response to stimulus	cell surface;extracellular;membrane	catalytic activity;metal ion binding;protein binding;receptor activity;signal transducer activity	Pf06247, Pf07645, Pf12662, Pf12947, Pf14670	1.172	1.156	1.36	1.047	1.205	1.138	0.01	99	116.1	114.5	134.7	103.7	119.3	112.7		15612.9	18299.9	18045.6
FALSE	High	Master Protein	P02675	Fibrinogen beta chain OS=Homo sapiens OX=9606 GN=FGB PE=1 SV=2	0	265.51	70.2648	27	123	27	1	491	55.892	8.27	High	High	High	High	High	High	High	High		2244	FGB	ENSG00000171564.11	4	cell organization and biogenesis;coagulation;defense response;metabolic process;regulation of biological process;response to stimulus;transport	cell surface;cytoplasm;extracellular;membrane;organelle lumen	protein binding;structural molecule activity	Pf00147, Pf08702	1.333	1.276	2.086	0.88	1.379	1.351	1.964	71	94.6	90.6	148.1	62.4	97.9	95.9	139.4	10808.3	14408.8	13790.8
FALSE	High	Master Protein	P01137	Transforming growth factor beta-1 proprotein OS=Homo sapiens OX=9606 GN=TGFB1 PE=1 SV=2	0	61.5399	41.0256	11	20	11	1	390	44.313	8.53	High	High	High	High	High	High	High	Not Found		7040	TGFB1		19	cell death;cell differentiation;cell growth;cell organization and biogenesis;cell proliferation;cellular component movement;cellular homeostasis;defense response;metabolic process;regulation of biological process;response to stimulus;transport	cell surface;cytoplasm;extracellular;membrane;nucleus;organelle lumen	enzyme regulator activity;protein binding	Pf00019, Pf00688	0.668	0.745	0.766	0.963	1.138	1.197	0.01	123.5	82.5	92	94.6	119	140.5	147.8		3978.8	2656.6	2964.6
FALSE	High	Master Protein	Q9HDC9	Adipocyte plasma membrane-associated protein OS=Homo sapiens OX=9606 GN=APMAP PE=1 SV=2	0	90.3254	38.7019	15	36	15	1	416	46.451	6.16	High	High	High	High	High	High	High	Not Found		57136	APMAP	ENSG00000101474.11	20	metabolic process	cell surface;endoplasmic reticulum;membrane	catalytic activity	Pf03088, Pf08450	1.009	0.927	1.174	0.972	1.591	1.574	0.01	97	97.9	89.9	113.9	94.3	154.3	152.7		4448	4488.8	4122.5
FALSE	Medium	Master Protein	O95393	Bone morphogenetic protein 10 OS=Homo sapiens OX=9606 GN=BMP10 PE=1 SV=1	0.0375303	2.81417	2.35849	1	2	1	1	424	48.017	5	High	High	High	High	High	High	High	Not Found		27302	BMP10	ENSG00000163217.1	2	cell organization and biogenesis;cell proliferation;development;metabolic process;regulation of biological process;response to stimulus	cell surface;cytoplasm;extracellular	protein binding	Pf00019, Pf00688	1.283	1.236	1.243	1.289	1.794	1.792	0.01	83	106.5	102.6	103.2	107	149	148.8		122.8	157.5	151.7
FALSE	High	Master Protein	P58335	Anthrax toxin receptor 2 OS=Homo sapiens OX=9606 GN=ANTXR2 PE=1 SV=5	0	25.2975	16.5644	6	10	5	1	489	53.632	7.46	High	High	High	High	High	High	High	Not Found		118429	ANTXR2	ENSG00000163297.16	4	transport	cell surface;endoplasmic reticulum;extracellular;membrane	metal ion binding;protein binding;receptor activity	Pf00092, Pf05586, Pf05587, Pf13519	1.276	1.097	0.838	0.836	0.896	0.825	0.01	118.2	150.8	129.6	99.1	98.9	105.9	97.5		1010.9	1289.8	1108.5
FALSE	High	Master Protein	P13987	CD59 glycoprotein OS=Homo sapiens OX=9606 GN=CD59 PE=1 SV=1	0.00343053	9.12831	18.75	2	3	2	1	128	14.168	6.48	High	High	High	High	High	High	High	Not Found		966	CD59	ENSG00000085063.14	11	cell organization and biogenesis;coagulation;regulation of biological process;response to stimulus;transport	cell surface;extracellular;membrane	protein binding	Pf00021	1.017	1	1.579	1.065	1.164	1.288	0.01	98.6	100.3	98.6	155.7	105	114.8	127		434.4	441.8	434.5
FALSE	High	Master Protein	Q9BS26	Endoplasmic reticulum resident protein 44 OS=Homo sapiens OX=9606 GN=ERP44 PE=1 SV=1	0	17.9696	9.1133	2	4	2	1	406	46.941	5.26	High	High	High	High	High	High	High	Not Found		23071	ERP44	ENSG00000023318.7	9	cellular homeostasis;metabolic process;regulation of biological process;response to stimulus;transport	cell surface;endoplasmic reticulum;extracellular;membrane;organelle lumen	catalytic activity;metal ion binding;protein binding	Pf00085, Pf01216, Pf07449, Pf13098, Pf13848	0.956	1.075	1.037	1.161	1.028	0.97	0.01	110.7	105.8	119	114.8	128.5	113.8	107.4		405.7	387.9	436
FALSE	High	Master Protein	Q76LX8	A disintegrin and metalloproteinase with thrombospondin motifs 13 OS=Homo sapiens OX=9606 GN=ADAMTS13 PE=1 SV=1	0	233.473	35.2488	34	88	34	1	1427	153.505	7.17	High	High	High	High	High	High	High	Not Found		11093	ADAMTS13	ENSG00000281244.2; ENSG00000160323.18	9; CHR_HG2030_PATCH	coagulation;metabolic process;regulation of biological process;response to stimulus	cell surface;extracellular;organelle lumen	catalytic activity;metal ion binding;protein binding	Pf00090, Pf00413, Pf01421, Pf13574, Pf13582, Pf13583, Pf13688	1.083	0.975	0.875	1.018	1.068	1	0.01	114	123.4	111.1	99.7	116	121.7	114		10209.3	11052.1	9950.5
FALSE	Medium	Master Protein	P04083	Annexin A1 OS=Homo sapiens OX=9606 GN=ANXA1 PE=1 SV=2	0.0249671	3.73731	4.62428	1	1	1	1	346	38.69	7.02	High	High	High	High	High	High	Not Found	Not Found		301	ANXA1	ENSG00000135046.13	9	cell differentiation;cell organization and biogenesis;cellular component movement;defense response;metabolic process;regulation of biological process;response to stimulus;transport	cell surface;cytoplasm;cytoskeleton;cytosol;endosome;extracellular;membrane;nucleus;vacuole	catalytic activity;DNA binding;enzyme regulator activity;metal ion binding;protein binding;RNA binding;structural molecule activity	Pf00191	0.407	0.422	0.484	0.372	0.481	0.01	0.01	252.7	102.9	106.6	122.4	94	121.5			50.6	20.6	21.3
FALSE	High	Master Protein	P29122	Proprotein convertase subtilisin/kexin type 6 OS=Homo sapiens OX=9606 GN=PCSK6 PE=1 SV=1	0	18.8445	6.81115	5	7	5	1	969	106.351	7.68	High	High	High	High	High	High	High	Not Found		5046	PCSK6	ENSG00000140479.16	15	cell death;metabolic process;regulation of biological process;response to stimulus;transport	cell surface;endoplasmic reticulum;extracellular;membrane;organelle lumen	catalytic activity;nucleotide binding;protein binding;receptor activity;signal transducer activity	Pf00082, Pf00757, Pf01483, Pf03302, Pf08686, Pf14843	0.881	0.896	0.958	0.909	1.002	1.048	0.01	119.5	105.3	107	114.5	108.6	119.7	125.3		729.1	642.6	653
FALSE	Low	Master Protein	Q14517	Protocadherin Fat 1 OS=Homo sapiens OX=9606 GN=FAT1 PE=1 SV=2	0.0533333	2.01002	0.348736	1	1	1	1	4588	505.958	5	High	High	High	High	High	High	High	Not Found		2195	FAT1	ENSG00000083857.13	4	cell communication;cell organization and biogenesis;cellular component movement	cell surface;cytoplasm;membrane;nucleus	metal ion binding;protein binding	Pf00008, Pf00028, Pf00054, Pf02210, Pf05444, Pf06247, Pf07645, Pf12947, Pf13385	1.214	1.112	1.303	1.235	1.761	1.439	0.01	88.3	107.1	98.2	115	109	155.4	127		166.3	201.8	184.9
FALSE	High	Master Protein	P08571	Monocyte differentiation antigen CD14 OS=Homo sapiens OX=9606 GN=CD14 PE=1 SV=2	0	31.8012	24.8	7	9	7	1	375	40.051	6.23	High	High	High	High	High	High	High	Not Found		929	CD14	ENSG00000170458.13	5	cell death;defense response;regulation of biological process;response to stimulus;transport	cell surface;extracellular;Golgi;membrane	protein binding;receptor activity;signal transducer activity		0.906	1.082	0.827	0.87	0.979	0.809	0.01	123.6	112	133.8	102.2	107.5	121	100		1660	1504.2	1796.5
FALSE	High	Master Protein	P19320	Vascular cell adhesion protein 1 OS=Homo sapiens OX=9606 GN=VCAM1 PE=1 SV=1	0	115.032	36.8065	19	39	19	1	739	81.224	5.22	High	High	High	High	High	High	High	Not Found		7412	VCAM1	ENSG00000162692.10	1	cell differentiation;cell organization and biogenesis;cellular component movement;defense response;metabolic process;regulation of biological process;response to stimulus	cell surface;endoplasmic reticulum;endosome;Golgi;membrane	catalytic activity;protein binding	Pf00047, Pf05790, Pf07679, Pf07686, Pf13895, Pf13927	1.05	0.966	1.639	1.001	1.374	1.313	0.01	95.9	100.7	92.6	157.2	96	131.8	125.9		3527.3	3703.7	3406.2
FALSE	High	Master Protein	Q8NBP7	Proprotein convertase subtilisin/kexin type 9 OS=Homo sapiens OX=9606 GN=PCSK9 PE=1 SV=3	0	123.396	39.0173	20	55	20	1	692	74.239	6.61	High	High	High	High	High	High	High	Not Found		255738	PCSK9	ENSG00000169174.10	1	cell communication;cell death;cell differentiation;metabolic process;regulation of biological process;response to stimulus;transport	cell surface;cytoplasm;endoplasmic reticulum;endosome;extracellular;Golgi;membrane;organelle lumen;vacuole	catalytic activity;protein binding;RNA binding	Pf00082, Pf05922	1.008	1.054	1.261	1.273	1.037	0.84	0.01	107.1	107.9	112.8	135	136.3	111	89.9		5205.4	5246	5485.5
FALSE	High	Master Protein	Q13444	Disintegrin and metalloproteinase domain-containing protein 15 OS=Homo sapiens OX=9606 GN=ADAM15 PE=1 SV=4	0.00174825	10.764	4.05562	2	2	2	1	863	92.899	6.73	High	High	High	High	High	High	High	Not Found		8751	ADAM15	ENSG00000143537.13	1	cell death;cell organization and biogenesis;defense response;metabolic process;regulation of biological process;response to stimulus	cell surface;membrane	catalytic activity;metal ion binding;protein binding	Pf00200, Pf00413, Pf01421, Pf01562, Pf08516, Pf13574, Pf13582, Pf13583, Pf13688	1.095	1.024	1.207	1.169	1.044	0.785	0.01	109.2	119.6	111.9	131.8	127.7	114	85.8		319.4	349.9	327.2
FALSE	High	Master Protein	P04196	Histidine-rich glycoprotein OS=Homo sapiens OX=9606 GN=HRG PE=1 SV=1	0	239.149	44.5714	19	283	19	1	525	59.541	7.5	High	High	High	High	High	High	High	Not Found		3273	HRG	ENSG00000113905.4	3	coagulation;defense response;regulation of biological process;response to stimulus;transport	cell surface;endosome;extracellular;membrane;organelle lumen;vacuole	enzyme regulator activity;metal ion binding;protein binding		0.835	0.944	1.051	0.971	1.277	1.296	0.01	108.5	90.6	102.4	114.1	105.3	138.6	140.6		29333.9	24484.7	27688.7
FALSE	Medium	Master Protein	P61769	Beta-2-microglobulin OS=Homo sapiens OX=9606 GN=B2M PE=1 SV=1	0.0214765	4.24706	14.2857	2	2	2	1	119	13.706	6.52	High	High	High	High	High	High	High	Not Found		567	B2M	ENSG00000273686.4; ENSG00000166710.17	15; CHR_HSCHR15_3_CTG8	cell differentiation;defense response;metabolic process;regulation of biological process;response to stimulus;transport	cell surface;cytosol;extracellular;Golgi;membrane;organelle lumen	protein binding	Pf07654	1.039	1.839	1.99	0.887	1.359	1.465	0.01	83.5	86.7	153.6	166.2	74.1	113.5	122.3		526.9	547.3	969.1
FALSE	Low	Master Protein	O75096	Low-density lipoprotein receptor-related protein 4 OS=Homo sapiens OX=9606 GN=LRP4 PE=1 SV=4	0.108025	1.41953	0.787402	1	1	1	1	1905	211.909	5.27	High	High	High	High	High	High	Not Found	Not Found		4038	LRP4	ENSG00000134569.9	11	cell differentiation;cell organization and biogenesis;development;regulation of biological process;response to stimulus;transport	cell surface;membrane	metal ion binding;protein binding;receptor activity;signal transducer activity	Pf00057, Pf00058, Pf07645, Pf08450, Pf12662, Pf14670	0.685	0.481	3.355	0.507	1.153	0.01	0.01	111.4	76.3	53.6	373.8	56.4	128.4			35.1	24.1	16.9
FALSE	High	Master Protein	P02749	Beta-2-glycoprotein 1 OS=Homo sapiens OX=9606 GN=APOH PE=1 SV=3	0	81.0825	58.8406	13	26	13	1	345	38.273	7.97	High	High	High	High	High	High	High	Not Found		350	APOH	ENSG00000091583.10	17	metabolic process;regulation of biological process;response to stimulus;transport	cell surface;extracellular;organelle lumen	enzyme regulator activity;protein binding	Pf00084, Pf09014	1.108	1.31	1.201	1.146	1.166	1.06	0.01	100.1	110.9	131.1	120.2	114.8	116.8	106.1		2565.8	2842.9	3360.8
FALSE	High	Master Protein	P07225	Vitamin K-dependent protein S OS=Homo sapiens OX=9606 GN=PROS1 PE=1 SV=1	0	560.752	50	30	474	30	1	676	75.074	5.67	High	High	High	High	High	High	High	High		5627	PROS1	ENSG00000184500.14	3	cellular component movement;coagulation;metabolic process;regulation of biological process;transport	cell surface;extracellular;membrane;organelle lumen	enzyme regulator activity;metal ion binding	Pf00054, Pf00594, Pf02210, Pf06247, Pf07645, Pf12662, Pf12947, Pf14670	1.01	1.068	0.951	0.989	0.806	0.711	0.293	117.1	118.3	125.1	111.4	115.9	94.5	83.3	34.3	54325.6	54882.9	58026.1
FALSE	Medium	Master Protein	Q12904	Aminoacyl tRNA synthase complex-interacting multifunctional protein 1 OS=Homo sapiens OX=9606 GN=AIMP1 PE=1 SV=2	0.011396	4.9005	3.84615	1	2	1	1	312	34.331	8.43	High	High	High	High	High	High	High	Not Found		9255	AIMP1	ENSG00000164022.16	4	cell communication;cell death;cellular component movement;defense response;metabolic process;regulation of biological process;response to stimulus	cell surface;cytoplasm;cytosol;endoplasmic reticulum;extracellular;Golgi;membrane;nucleus	protein binding;RNA binding	Pf01588	1.247	1.057	0.849	0.892	0.855	0.554	0.01	123.9	154.6	131.1	105.2	110.6	106	68.7		202	252	213.6
FALSE	High	Master Protein	P19021	Peptidyl-glycine alpha-amidating monooxygenase OS=Homo sapiens OX=9606 GN=PAM PE=1 SV=2	0	28.8783	11.5108	7	13	7	1	973	108.263	6.42	High	High	High	High	High	High	High	Not Found		5066	PAM	ENSG00000145730.20	5	cell organization and biogenesis;metabolic process;regulation of biological process;response to stimulus;transport	cell surface;extracellular;membrane	catalytic activity;metal ion binding;protein binding	Pf01082, Pf01436, Pf03712	1.2	1.121	1.26	1.027	1.587	1.235	0.01	94.9	113.9	106.4	119.6	97.4	150.6	117.2		881	1057.3	987.9
FALSE	High	Master Protein	P10321	HLA class I histocompatibility antigen, C alpha chain OS=Homo sapiens OX=9606 GN=HLA-C PE=1 SV=3	0	54.0049	26.2295	7	18	5	1	366	40.623	6.04	High	High	High	High	High	High	High	Not Found		3107	HLA-C	ENSG00000204525.16	6	regulation of biological process;response to stimulus;transport	cell surface;endoplasmic reticulum;Golgi;membrane	protein binding	Pf00129, Pf07654	1.068	1.149	1.954	0.865	1.259	1.239	0.01	93.8	100.1	107.7	183.2	81.1	118.1	116.1		1785.4	1906.6	2050.6
FALSE	High	Master Protein	P02671	Fibrinogen alpha chain OS=Homo sapiens OX=9606 GN=FGA PE=1 SV=2	0	375.038	47.6905	35	247	35	1	866	94.914	6.01	High	High	High	High	High	High	High	High		2243	FGA	ENSG00000171560.14	4	cell organization and biogenesis;coagulation;defense response;metabolic process;regulation of biological process;response to stimulus;transport	cell surface;extracellular;membrane;organelle lumen	metal ion binding;protein binding;structural molecule activity	Pf00147, Pf02414, Pf08702, Pf12160	1.125	1.082	1.643	0.936	1.384	1.423	21.681	26.4	29.7	28.6	43.4	24.7	36.6	37.6	573	23222.2	26125.2	25120.1
FALSE	High	Master Protein	P07359	Platelet glycoprotein Ib alpha chain OS=Homo sapiens OX=9606 GN=GP1BA PE=1 SV=2	0.00726744	5.51059	2.91411	2	2	2	1	652	71.495	6.29	High	High	High	High	High	High	High	Not Found		2811	GP1BA	ENSG00000185245.7	17	cell organization and biogenesis;coagulation;metabolic process;regulation of biological process;response to stimulus	cell surface;cytoplasm;membrane	enzyme regulator activity;protein binding;receptor activity;signal transducer activity	Pf01462, Pf12799, Pf13855	1.253	0.899	1.048	1.118	1.206	1.419	0.01	100.7	126.2	90.6	105.6	112.6	121.5	142.8		209.5	262.6	188.4
FALSE	High	Master Protein	P30101	Protein disulfide-isomerase A3 OS=Homo sapiens OX=9606 GN=PDIA3 PE=1 SV=4	0	20.8512	9.70297	5	10	5	1	505	56.747	6.35	High	High	High	High	High	High	High	Not Found		2923	PDIA3	ENSG00000167004.12	15	cellular homeostasis;metabolic process;regulation of biological process;response to stimulus;transport	cell surface;endoplasmic reticulum;membrane;nucleus;organelle lumen	catalytic activity;protein binding;RNA binding	Pf00085, Pf13098, Pf13848, Pf13899, Pf13905	1.069	1.025	1.172	0.972	1.056	1.183	0.01	107	114.4	109.7	125.4	104	113	126.6		1734.8	1855.3	1778.6
FALSE	High	Master Protein	Q9Y5X9	Endothelial lipase OS=Homo sapiens OX=9606 GN=LIPG PE=1 SV=1	0.00470219	8.60432	7	2	2	2	1	500	56.758	7.93	High	High	High	High	High	High	High	Not Found		9388	LIPG	ENSG00000101670.11	18	cell organization and biogenesis;cell proliferation;metabolic process;regulation of biological process;response to stimulus;transport	cell surface;endosome;extracellular;Golgi	catalytic activity;protein binding	Pf00151, Pf01477, Pf12697	1.142	1.139	0.883	1.076	0.984	0.881	0.01	112.6	128.6	128.2	99.4	121.2	110.8	99.2		153.4	175.2	174.7
FALSE	High	Master Protein	P11226	Mannose-binding protein C OS=Homo sapiens OX=9606 GN=MBL2 PE=1 SV=2	0	40.3826	31.4516	7	15	7	1	248	26.127	5.49	High	High	High	High	High	High	High	Not Found		4153	MBL2	ENSG00000165471.6	10	defense response;metabolic process;regulation of biological process;response to stimulus	cell surface;extracellular	catalytic activity;metal ion binding;protein binding	Pf00059	1.008	1.417	0.894	1.153	1.343	1.181	0.01	100.1	100.9	141.8	89.4	115.3	134.4	118.1		1549.5	1562	2195.7
FALSE	High	Master Protein	P48960	Adhesion G protein-coupled receptor E5 OS=Homo sapiens OX=9606 GN=ADGRE5 PE=1 SV=4	0	13.0617	4.19162	2	5	2	1	835	91.809	6.87	High	High	High	High	High	High	Not Found	Not Found		976	CD97; ADGRE5	ENSG00000123146.19	19	cell communication;cellular component movement;defense response;regulation of biological process;response to stimulus;transport	cell surface;extracellular;membrane	metal ion binding;protein binding;receptor activity;signal transducer activity	Pf00001, Pf00002, Pf00008, Pf01825, Pf04893, Pf06247, Pf07645, Pf12662, Pf12730, Pf12947	1.169	1.051	1.077	1.247	1.144	0.01	0.01	119.6	139.8	125.7	128.8	149.1	136.9			180.6	211	189.8
FALSE	High	Master Protein	Q6YHK3	CD109 antigen OS=Homo sapiens OX=9606 GN=CD109 PE=1 SV=2	0	21.0626	5.39792	6	6	6	1	1445	161.587	5.85	High	High	High	High	High	High	High	Not Found		135228	CD109	ENSG00000156535.13	6	metabolic process;regulation of biological process;transport	cell surface;extracellular;membrane	enzyme regulator activity;protein binding	Pf00207, Pf01835, Pf07677, Pf07678, Pf07703, Pf10569, Pf11974, Pf13249	1.13	0.962	1.371	1.172	1.431	1.464	0.01	93.8	106	90.2	128.6	109.9	134.3	137.3		479.6	541.9	461.1
FALSE	High	Master Protein	Q9H6X2	Anthrax toxin receptor 1 OS=Homo sapiens OX=9606 GN=ANTXR1 PE=1 SV=2	0	15.504	10.8156	6	8	5	1	564	62.749	7.61	High	High	High	High	High	High	High	Not Found		84168	ANTXR1	ENSG00000169604.19	2	cell organization and biogenesis;regulation of biological process;response to stimulus	cell surface;membrane	metal ion binding;protein binding;receptor activity;signal transducer activity	Pf00092, Pf05586, Pf05587, Pf13519	1.479	1.526	0.96	0.86	1.195	1.143	0.01	98	144.9	149.6	94.1	84.3	117.1	112		837.4	1238.2	1277.6
FALSE	High	Master Protein	Q15848	Adiponectin OS=Homo sapiens OX=9606 GN=ADIPOQ PE=1 SV=1	0	177.656	33.1967	5	277	5	1	244	26.397	5.74	High	High	High	High	High	High	High	Not Found		9370	ADIPOQ	ENSG00000181092.9	3	cell differentiation;cell organization and biogenesis;metabolic process;regulation of biological process;response to stimulus	cell surface;endoplasmic reticulum;extracellular	protein binding	Pf00386, Pf01391	1.24	0.989	1.279	0.97	1.404	1.484	0.01	95.6	118.6	94.6	122.3	92.7	134.3	141.9		27427.1	34006.5	27121.1
FALSE	High	Master Protein	P17301	Integrin alpha-2 OS=Homo sapiens OX=9606 GN=ITGA2 PE=1 SV=1	0.00470219	6.91319	2.62489	3	3	3	1	1181	129.214	5.31	High	High	High	High	High	High	High	Not Found		3673	ITGA2		5	cell differentiation;cell organization and biogenesis;cell proliferation;cellular component movement;coagulation;regulation of biological process;response to stimulus	cell surface;membrane;nucleus	metal ion binding;protein binding;receptor activity;signal transducer activity	Pf00092, Pf01839, Pf08441, Pf13517, Pf13519	1.293	0.857	1.143	0.782	1.644	1.872	0.01	93.1	120.4	79.8	106.5	72.8	153.1	174.3		494.8	639.6	424.3
FALSE	High	Master Protein	P35555	Fibrillin-1 OS=Homo sapiens OX=9606 GN=FBN1 PE=1 SV=4	0	262.012	26.0885	51	82	51	1	2871	312.083	4.93	High	High	High	High	High	High	High	Not Found		2200	FBN1	ENSG00000166147.13	15	cell organization and biogenesis;metabolic process;regulation of biological process;response to stimulus	cell surface;extracellular;membrane;organelle lumen	metal ion binding;protein binding;structural molecule activity	Pf00683, Pf06247, Pf07645, Pf12662, Pf12947, Pf14670	1.164	1.097	1.1	1.132	1.306	1.261	0.01	99.3	115.6	108.9	109.2	112.3	129.6	125.1		8231.6	9584.3	9029.6
FALSE	High	Master Protein	O94985	Calsyntenin-1 OS=Homo sapiens OX=9606 GN=CLSTN1 PE=1 SV=1	0	49.8773	13.2518	11	25	11	1	981	109.724	4.91	High	High	High	High	High	High	High	Not Found		22883	CLSTN1	ENSG00000171603.16	1	regulation of biological process	cell surface;endoplasmic reticulum;extracellular;Golgi;membrane;nucleus	metal ion binding;protein binding	Pf00028, Pf02210, Pf13385	1.123	0.926	1.118	0.927	1.079	1.225	0.01	108.2	121.4	100.1	120.9	100.2	116.7	132.5		3223.6	3620	2984.5
FALSE	High	Master Protein	Q4LDE5	Sushi, von Willebrand factor type A, EGF and pentraxin domain-containing protein 1 OS=Homo sapiens OX=9606 GN=SVEP1 PE=1 SV=3	0	98.9444	10.8373	25	31	25	1	3571	389.912	5.5	High	High	High	High	High	High	High	Not Found		79987	SVEP1	ENSG00000165124.17	9		cell surface;cytoplasm;extracellular;membrane	metal ion binding;protein binding	Pf00008, Pf00084, Pf00092, Pf00354, Pf02210, Pf02494, Pf06247, Pf07645, Pf07699, Pf12947, Pf13385, Pf13519	1.12	1.011	1.779	1.015	1.405	1.464	0.01	91	101.9	91.9	161.9	92.3	127.9	133.2		2464.7	2760	2491
FALSE	High	Master Protein	P00747	Plasminogen OS=Homo sapiens OX=9606 GN=PLG PE=1 SV=2	0	825.586	69.8765	56	661	56	1	810	90.51	7.24	High	High	High	High	High	High	High	High		5340	PLG	ENSG00000122194.18	6	cell differentiation;cell organization and biogenesis;cellular component movement;cellular homeostasis;coagulation;metabolic process;regulation of biological process;transport	cell surface;extracellular;membrane;organelle lumen	catalytic activity;protein binding	Pf00024, Pf00051, Pf00089, Pf09342, Pf13365	1.079	1.079	0.975	1.059	0.945	0.893	0.317	108.9	117.4	117.5	106.1	115.3	102.9	97.3	34.6	85689.6	92420.9	92429
FALSE	High	Master Protein	P09382	Galectin-1 OS=Homo sapiens OX=9606 GN=LGALS1 PE=1 SV=2	0	27.7418	36.2963	4	9	4	1	135	14.706	5.5	High	High	High	High	High	High	High	Not Found		3956	LGALS1	ENSG00000100097.11	22	cell death;cell differentiation;cellular homeostasis;metabolic process;regulation of biological process;response to stimulus	cell surface;cytoplasm;cytosol;extracellular;nucleus;organelle lumen	protein binding;RNA binding;signal transducer activity	Pf00337	0.951	0.931	0.965	0.778	1.128	1.182	0.01	115.4	109.7	107.4	111.3	89.7	130.1	136.4		1700.7	1617.5	1583.9
FALSE	High	Master Protein	P18428	Lipopolysaccharide-binding protein OS=Homo sapiens OX=9606 GN=LBP PE=1 SV=3	0	148.268	33.264	13	93	13	1	481	53.35	6.7	High	High	High	High	High	High	High	Not Found		3929	LBP	ENSG00000129988.5	20	cellular component movement;defense response;regulation of biological process;response to stimulus;transport	cell surface;extracellular;membrane	protein binding	Pf01273, Pf02886	0.927	1.005	1.17	1.162	0.923	0.792	0.01	114.6	106.3	115.2	134.1	133.2	105.8	90.7		8863	8219.3	8910.1
FALSE	High	Master Protein	P02679	Fibrinogen gamma chain OS=Homo sapiens OX=9606 GN=FGG PE=1 SV=3	0	187.233	62.4724	23	106	23	1	453	51.479	5.62	High	High	High	High	High	High	High	Not Found		2266	FGG	ENSG00000171557.16	4	cell organization and biogenesis;coagulation;metabolic process;regulation of biological process;response to stimulus;transport	cell surface;cytoplasm;extracellular;membrane;organelle lumen	catalytic activity;metal ion binding;protein binding;structural molecule activity	Pf00147, Pf08317, Pf08702, Pf15397	1.357	1.3	2.497	0.879	1.479	1.425	0.01	80.5	109.2	104.6	201.1	70.7	119.1	114.7		8819.7	11964	11462.2
FALSE	High	Master Protein	Q03167	Transforming growth factor beta receptor type 3 OS=Homo sapiens OX=9606 GN=TGFBR3 PE=1 SV=3	0	37.3102	17.5088	10	14	10	1	851	93.44	5.71	High	High	High	High	High	High	High	Not Found		7049	TGFBR3	ENSG00000069702.10	1	cell differentiation;cell organization and biogenesis;cell proliferation;cellular component movement;metabolic process;regulation of biological process;response to stimulus	cell surface;cytoplasm;extracellular;membrane	catalytic activity;protein binding;receptor activity;signal transducer activity	Pf00100	1.21	1.084	2.052	1.181	1.534	1.57	0.01	83.1	100.5	90.1	170.4	98.1	127.4	130.4		1258.3	1522.3	1364.6
FALSE	High	Master Protein	P05556	Integrin beta-1 OS=Homo sapiens OX=9606 GN=ITGB1 PE=1 SV=2	0	15.1161	5.38847	3	5	3	1	798	88.357	5.39	High	High	High	High	High	High	High	Not Found		3688	ITGB1	ENSG00000150093.18	10	cell differentiation;cell growth;cell organization and biogenesis;cellular component movement;defense response;metabolic process;regulation of biological process;response to stimulus;transport	cell surface;cytoplasm;endosome;membrane	enzyme regulator activity;metal ion binding;protein binding;receptor activity;signal transducer activity	Pf00362, Pf07965, Pf08725	1.429	1.055	1.089	1.016	1.492	1.376	0.01	94.6	135.2	99.8	103.1	96.1	141.1	130.2		258	368.8	272.1
FALSE	High	Master Protein	P02647	Apolipoprotein A-I OS=Homo sapiens OX=9606 GN=APOA1 PE=1 SV=1	0	894.418	85.7678	37	3882	37	1	267	30.759	5.76	High	High	High	High	High	High	High	High		335	APOA1	ENSG00000118137.9	11	cell organization and biogenesis;cell proliferation;cellular component movement;metabolic process;regulation of biological process;response to stimulus;transport	cell surface;cytosol;endosome;extracellular;membrane;nucleus;organelle lumen	enzyme regulator activity;protein binding;transporter activity	Pf01442	1.08	1.124	1.039	1.068	1.19	1.257	1.367	87.7	94.7	98.5	91.1	93.7	104.3	110.2	119.8	442226	477630	496843
FALSE	High	Master Protein	Q6UVK1	Chondroitin sulfate proteoglycan 4 OS=Homo sapiens OX=9606 GN=CSPG4 PE=1 SV=2	0	70.7038	10.1206	14	17	14	1	2322	250.382	5.47	High	High	High	High	High	High	High	Not Found		1464	CSPG4	ENSG00000173546.7	15	cell differentiation;cell proliferation;cellular component movement;development;metabolic process;regulation of biological process;response to stimulus	cell surface;extracellular;membrane;organelle lumen	protein binding;signal transducer activity	Pf00054, Pf02210	1.311	1.172	1.22	1.028	1.533	1.386	0.01	92.5	121.3	108.4	112.8	95.1	141.7	128.2		1272.4	1668.5	1491.4
FALSE	High	Master Protein	P05067	Amyloid-beta precursor protein OS=Homo sapiens OX=9606 GN=APP PE=1 SV=3	0.00174825	9.88667	4.54545	3	3	3	1	770	86.888	4.82	High	High	High	High	High	High	High	Not Found		351	APP	ENSG00000142192.20	21	cell communication;cell death;cell growth;cell organization and biogenesis;cellular component movement;cellular homeostasis;defense response;metabolic process;regulation of biological process;response to stimulus;transport	cell surface;cytoplasm;cytosol;endoplasmic reticulum;endosome;extracellular;Golgi;membrane;organelle lumen;vacuole	DNA binding;enzyme regulator activity;metal ion binding;protein binding	Pf00014, Pf02177, Pf03494, Pf03938, Pf10515, Pf11740, Pf12924, Pf12925, Pf13868, Pf15463	0.756	0.738	0.802	1.027	1	0.873	0.01	129.1	97.6	95.3	103.6	132.6	129.2	112.7		486.4	367.6	358.9
FALSE	High	Master Protein	Q9Y5C1	Angiopoietin-related protein 3 OS=Homo sapiens OX=9606 GN=ANGPTL3 PE=1 SV=1	0	70.5655	36.7391	14	31	14	1	460	53.604	6.7	High	High	High	High	High	High	High	Not Found		27329	ANGPTL3	ENSG00000132855.4	1	metabolic process;regulation of biological process;response to stimulus	cell surface;endosome;extracellular;Golgi	enzyme regulator activity;protein binding	Pf00147	1.051	0.947	0.853	0.877	1.168	1.133	0.01	113.8	119.6	107.7	97.1	99.8	132.9	129		3435.8	3611.8	3252.6
FALSE	High	Master Protein	P14543	Nidogen-1 OS=Homo sapiens OX=9606 GN=NID1 PE=1 SV=3	0	220.715	41.0585	34	84	34	1	1247	136.291	5.29	High	High	High	High	High	High	High	Not Found		4811	NID1	ENSG00000116962.14	1	cell organization and biogenesis;regulation of biological process	cell surface;extracellular;membrane	metal ion binding;protein binding	Pf00008, Pf00058, Pf00086, Pf06119, Pf06247, Pf07474, Pf07645, Pf12662, Pf12947, Pf14670	0.893	0.914	0.957	0.999	1.336	1.322	0.01	107.8	96.3	98.5	103.1	107.7	144	142.5		10461.1	9345.9	9557
FALSE	High	Master Protein	P10909	Clusterin OS=Homo sapiens OX=9606 GN=CLU PE=1 SV=1	0	545.283	50.1114	27	1263	27	1	449	52.461	6.27	High	High	High	High	High	High	High	High		1191	CLU	ENSG00000120885.21	8	cell death;cell organization and biogenesis;cell proliferation;defense response;metabolic process;regulation of biological process;response to stimulus;transport	cell surface;cytoplasm;cytosol;endoplasmic reticulum;extracellular;Golgi;membrane;mitochondrion;nucleus;organelle lumen	catalytic activity;protein binding	Pf01093	1.097	1.068	0.88	1.047	0.915	0.996	1.62	92.8	101.7	99.1	81.7	97.1	84.9	92.4	150.3	161736	177368	172788
FALSE	Medium	Master Protein	Q86YW5	Trem-like transcript 1 protein OS=Homo sapiens OX=9606 GN=TREML1 PE=1 SV=2	0.0249671	3.57073	5.14469	1	2	1	1	311	32.658	6.05	High	High	High	High	High	High	High	Not Found		340205	TREML1	ENSG00000161911.11	6	defense response;regulation of biological process;response to stimulus	cell surface;cytoplasm;membrane	protein binding		0.656	0.566	0.859	0.738	2.494	1.663	0.01	100.3	65.8	56.8	86.2	74.1	250.1	166.8		174	114.2	98.5
FALSE	High	Master Protein	P01871	Immunoglobulin heavy constant mu OS=Homo sapiens OX=9606 GN=IGHM PE=1 SV=4	0	549.078	72.4062	28	814	28	1	453	49.409	6.77	High	High	High	High	High	High	High	High		3507	IGHM	ENSG00000282657.3; ENSG00000211899.9	CHR_HSCHR14_3_CTG1; 14	cell organization and biogenesis;cellular component movement;defense response;metabolic process;regulation of biological process;response to stimulus	cell surface;extracellular;membrane	DNA binding;protein binding	Pf00047, Pf07654, Pf08205	0.958	1.123	0.905	0.824	0.82	0.758	0.346	118.8	113.8	133.4	107.5	97.9	97.4	90	41.1	101703	97414.8	114219
FALSE	Medium	Master Protein	P35232	Prohibitin OS=Homo sapiens OX=9606 GN=PHB PE=1 SV=1	0.0214765	4.02576	4.41176	1	4	1	1	272	29.786	5.76	High	High	High	High	High	High	High	Not Found		5245	PHB	ENSG00000167085.11	17	cell differentiation;cell organization and biogenesis;metabolic process;regulation of biological process;response to stimulus;transport	cell surface;cytoplasm;endosome;membrane;mitochondrion;nucleus	DNA binding;protein binding	Pf01145	1.328	1.105	0.926	0.904	1.305	1.459	0.01	99.7	132.4	110.1	92.3	90.1	130.1	145.4		595	790.4	657.3
FALSE	Medium	Master Protein	P11717	Cation-independent mannose-6-phosphate receptor OS=Homo sapiens OX=9606 GN=IGF2R PE=1 SV=3	0.0339196	3.19053	1.84665	2	2	2	1	2491	274.199	5.94	High	High	High	High	High	High	Not Found	Not Found		3482	IGF2R	ENSG00000197081.12	6	cell organization and biogenesis;regulation of biological process;response to stimulus;transport	cell surface;cytoplasm;endosome;Golgi;membrane;nucleus;vacuole	catalytic activity;protein binding;receptor activity;signal transducer activity;transporter activity	Pf00040, Pf00878, Pf02157, Pf09451	1.296	0.907	0.82	1.041	0.804	0.01	0.01	136.3	176.7	123.7	111.8	142	109.6			145.7	188.8	132.1
FALSE	High	Master Protein	O14672	Disintegrin and metalloproteinase domain-containing protein 10 OS=Homo sapiens OX=9606 GN=ADAM10 PE=1 SV=1	0	12.5446	5.88235	4	5	4	1	748	84.088	7.77	High	High	High	High	High	High	High	Not Found		102	ADAM10	ENSG00000137845.14	15	cell communication;cell organization and biogenesis;metabolic process;regulation of biological process;response to stimulus;transport	cell surface;cytoplasm;Golgi;membrane;nucleus;organelle lumen	catalytic activity;metal ion binding;protein binding	Pf00200, Pf01421, Pf01562, Pf12785, Pf13574, Pf13582, Pf13583, Pf13688	1.405	1.236	1.589	1.276	1.296	1.037	0.01	90.5	127.1	111.9	143.8	115.5	117.3	93.9		751.7	1055.9	929.3
FALSE	High	Master Protein	P07996	Thrombospondin-1 OS=Homo sapiens OX=9606 GN=THBS1 PE=1 SV=2	0	772.403	62.4786	60	595	59	1	1170	129.3	4.94	High	High	High	High	High	High	High	High		7057	THBS1	ENSG00000137801.10	15	cell organization and biogenesis;cellular component movement;defense response;metabolic process;regulation of biological process;response to stimulus;transport	cell surface;cytoplasm;endoplasmic reticulum;extracellular;organelle lumen	metal ion binding;protein binding	Pf00090, Pf00093, Pf02412, Pf05735, Pf12947	0.427	0.473	0.601	0.752	0.64	0.609	0.169	171.3	73.1	81	103	128.8	109.6	104.3	28.9	94368.5	40289.5	44619.8
FALSE	Low	Master Protein	Q14126	Desmoglein-2 OS=Homo sapiens OX=9606 GN=DSG2 PE=1 SV=2	0.108718	1.40176	1.61002	1	1	1	1	1118	122.218	5.24	High	High	High	High	High	High	High	Not Found		1829	DSG2	ENSG00000046604.12	18	cell death;cell organization and biogenesis;regulation of biological process;response to stimulus	cell surface;cytoskeleton;membrane	metal ion binding;protein binding	Pf00028, Pf01049	0.623	0.361	0.562	0.299	1.116	1.217	0.01	154.5	96.3	55.8	86.9	46.2	172.4	188		291.8	181.8	105.4
FALSE	High	Master Protein	P08238	Heat shock protein HSP 90-beta OS=Homo sapiens OX=9606 GN=HSP90AB1 PE=1 SV=4	0	25.6684	7.87293	5	11	1	1	724	83.212	5.03	High	High	High	High	High	High	High	Not Found		3326	HSP90AB1	ENSG00000096384.19	6	cell organization and biogenesis;metabolic process;regulation of biological process;response to stimulus;transport	cell surface;cytoplasm;cytosol;extracellular;membrane;mitochondrion;nucleus;organelle lumen	enzyme regulator activity;nucleotide binding;protein binding;RNA binding	Pf00183, Pf02518, Pf13589	0.919	0.849	1.068	1.121	1.352	0.995	0.01	109.5	100.7	93	116.9	122.8	148.1	108.9		100.9	92.7	85.7
FALSE	High	Master Protein	P13667	Protein disulfide-isomerase A4 OS=Homo sapiens OX=9606 GN=PDIA4 PE=1 SV=2	0	34.0208	21.8605	9	12	9	1	645	72.887	5.07	High	High	High	High	High	High	High	Not Found		9601	PDIA4	ENSG00000155660.10	7	cellular homeostasis;metabolic process;regulation of biological process;response to stimulus;transport	cell surface;endoplasmic reticulum;organelle lumen	catalytic activity;metal ion binding;protein binding;RNA binding	Pf00085, Pf01216, Pf13098, Pf13848, Pf13905	0.905	0.877	0.879	0.868	0.948	0.697	0.01	129.6	117.3	113.7	113.9	112.4	122.9	90.3		1656.2	1499	1452.7
FALSE	High	Master Protein	Q14766	Latent-transforming growth factor beta-binding protein 1 OS=Homo sapiens OX=9606 GN=LTBP1 PE=1 SV=4	0	284.957	33.2946	42	113	42	1	1721	186.673	5.96	High	High	High	High	High	High	High	High		4052	LTBP1	ENSG00000049323.15	2	metabolic process;regulation of biological process;response to stimulus	cell surface;extracellular;membrane;organelle lumen	catalytic activity;metal ion binding;protein binding;receptor activity;signal transducer activity	Pf00683, Pf06247, Pf07645, Pf12662, Pf12947	0.536	0.679	0.622	0.817	0.831	0.847	1.64	114.7	61.5	77.9	71.4	93.7	95.4	97.2	188.2	19415	10400.5	13185.8
FALSE	High	Master Protein	P11021	Endoplasmic reticulum chaperone BiP OS=Homo sapiens OX=9606 GN=HSPA5 PE=1 SV=2	0	195.12	51.9878	31	100	28	1	654	72.288	5.16	High	High	High	High	High	High	High	High		3309	HSPA5	ENSG00000044574.7	9	cell communication;cell death;cell differentiation;cell organization and biogenesis;metabolic process;regulation of biological process;response to stimulus;transport	cell surface;cytoplasm;endoplasmic reticulum;membrane;mitochondrion;nucleus;organelle lumen	catalytic activity;metal ion binding;nucleotide binding;protein binding	Pf00012, Pf01968, Pf06723	1.084	0.946	1.1	1.072	1.253	1.228	4.734	64.4	69.9	61	70.9	69.1	80.7	79.1	305	12471.7	13521.9	11801.6
FALSE	High	Master Protein	P08697	Alpha-2-antiplasmin OS=Homo sapiens OX=9606 GN=SERPINF2 PE=1 SV=3	0	204.908	54.7862	19	140	19	1	491	54.531	6.29	High	High	High	High	High	High	High	Not Found		5345	SERPINF2	ENSG00000167711.13	17	cell organization and biogenesis;defense response;regulation of biological process;response to stimulus;transport	cell surface;extracellular;organelle lumen	enzyme regulator activity;protein binding	Pf00079	1.163	1.087	0.841	1.068	0.926	0.778	0.01	116.6	135.6	126.7	98	124.5	107.9	90.7		14004.9	16294.3	15227.7
FALSE	High	Master Protein	P06858	Lipoprotein lipase OS=Homo sapiens OX=9606 GN=LPL PE=1 SV=1	0	35.8753	15.5789	6	13	6	1	475	53.129	8.15	High	High	High	High	High	High	High	Not Found		4023	LPL	ENSG00000175445.14	8	cell organization and biogenesis;metabolic process;regulation of biological process;response to stimulus	cell surface;extracellular;membrane	catalytic activity;protein binding	Pf00151, Pf01477, Pf12695, Pf12697	1.433	1.079	1.013	1.085	1.364	1.355	0.01	96	137.7	103.6	97.3	104.2	131	130.2		879.9	1261.1	949
FALSE	High	Master Protein	P09486	SPARC OS=Homo sapiens OX=9606 GN=SPARC PE=1 SV=1	0	186.297	49.835	16	102	16	1	303	34.61	4.84	High	High	High	High	High	High	High	Not Found		6678	SPARC	ENSG00000113140.10	5	cell organization and biogenesis;regulation of biological process;response to stimulus;transport	cell surface;cytoplasm;extracellular;membrane;mitochondrion;nucleus;organelle lumen	metal ion binding;protein binding	Pf00050, Pf07648, Pf09289, Pf10591	0.673	0.885	0.831	0.857	1.629	1.718	0.01	105.4	70.9	93.2	87.6	90.3	171.6	181		11420.5	7681.7	10106.4
[truncated: 3 more rows]
[truncated: 17 more columns]
