# Supplementary material for: Serum differential proteomic profiling of patients with isolated methylmalonic acidemia by iTRAQ
Source: Front Genet. 2022 Aug 29;13:765637. doi: 10.3389/fgene.2022.765637 (PMC9464863; doi:10.3389/fgene.2022.765637)
Supplement: Supplementary file 8 [file Table5.XLSX]

## Sheet: PeptideGroups
Checked	Confidence	Annotated Sequence	Modifications	Modifications in Master Proteins	Qvality PEP	Qvality q-value	# Protein Groups	# Proteins	# PSMs	Master Protein Accessions	Positions in Master Proteins	# Missed Cleavages	Theo. MH+ [Da]	Found in Sample: [S1] F1: 113, Control	Found in Sample: [S2] F1: 114, Sample	Found in Sample: [S3] F1: 115, Sample	Found in Sample: [S4] F1: 116, Sample	Found in Sample: [S5] F1: 117, Sample	Found in Sample: [S6] F1: 118, Sample	Found in Sample: [S7] F1: 119, Sample	Found in Sample: [S8] F1: 121, Sample	Abundance Ratio: (F1, 114) / (F1, 113)	Abundance Ratio: (F1, 115) / (F1, 113)	Abundance Ratio: (F1, 116) / (F1, 113)	Abundance Ratio: (F1, 117) / (F1, 113)	Abundance Ratio: (F1, 118) / (F1, 113)	Abundance Ratio: (F1, 119) / (F1, 113)	Abundance Ratio: (F1, 121) / (F1, 113)	Abundances (Scaled): F1: 113, Control	Abundances (Scaled): F1: 114, Sample	Abundances (Scaled): F1: 115, Sample	Abundances (Scaled): F1: 116, Sample	Abundances (Scaled): F1: 117, Sample	Abundances (Scaled): F1: 118, Sample	Abundances (Scaled): F1: 119, Sample	Abundances (Scaled): F1: 121, Sample	Quan Info	XCorr Sequest HT	Confidence Sequest HT	Percolator q-Value Sequest HT	Percolator PEP Sequest HT
FALSE	High	[R].QHVHPEETGGSDR.[Y]	1xiTRAQ8plex [N-Term]		7.91389e-05	0	1	1	4	P34096	P34096 [39-51]	0	1752.86	High	High	High	High	High	High	High	Not Found	0.994	1.119	1.348	1.229	1.727	1.921	0.01	85.7	85.2	95.9	115.5	105.3	148	164.5		Unique	5.32161	High	0	9.832e-06
FALSE	High	[R].VIGNMGQTMEQLTPELK.[S]	2xiTRAQ8plex [N-Term; K17]; 1xDeamidated [N4]		5.83959e-05	0	1	1	5	P04114	P04114 [491-507]	0	2498.35	High	High	High	High	High	High	High	Not Found	0.887	0.956	0.718	0.772	0.758	0.667	0.01	138.9	123.2	132.8	99.8	107.2	105.3	92.7		Unique	4.37722	High	0	7.208e-06
FALSE	High	[R].VIGNMGQTMEQLTPELK.[S]	2xiTRAQ8plex [N-Term; K17]; 1xOxidation [M]		0.000110514	0	1	1	17	P04114	P04114 [491-507]	0	2513.36	High	High	High	High	High	High	High	Not Found	0.896	0.98	0.661	0.712	0.822	0.642	0.01	140	125.5	137.3	92.6	99.7	115.1	89.9		Unique	4.51357	High	0	1.46e-05
FALSE	High	[K].CCAAADPHECYAK.[V]	2xiTRAQ8plex [N-Term; K13]; 3xCarbamidomethyl [C1; C2; C10]		0.000126115	0	1	1	14	P02768	P02768 [384-396]	0	2161.01	High	High	High	High	High	High	High	Not Found	1.224	1.465	0.973	1.041	0.945	1.003	0.01	104.6	128	153.2	101.7	108.9	98.9	104.8		Unique	4.60358	High	0	1.586e-05
FALSE	High	[K].AGCVAESTAVCR.[A]	1xiTRAQ8plex [N-Term]; 2xCarbamidomethyl [C3; C11]		7.85476e-05	0	1	1	2	Q9Y6R7	Q9Y6R7 [462-473]	0	1584.78	High	High	High	High	High	High	High	Not Found	1.532	1.824	2.3	1.133	1.161	0.91	0.01	81.1	124.3	148	186.6	91.9	94.2	73.8		Unique	3.99072	High	2.574e-05	0.0001239
FALSE	High	[R].MLADAPPQDPSCCSGALYYGSK.[V]	2xiTRAQ8plex [N-Term; K22]; 2xCarbamidomethyl [C12; C13]		4.82133e-05	0	1	1	24	P19823	P19823 [639-660]	0	2996.44	High	High	High	High	High	High	High	Not Found	1.521	1.499	1.047	1.242	1.093	1.04	0.01	94.8	144.2	142	99.2	117.7	103.6	98.5		Unique	4.65925	High	2.574e-05	2.434e-05
FALSE	High	[R].MLADAPPQDPSCCSGALYYGSK.[V]	2xiTRAQ8plex [N-Term; K22]; 1xOxidation [M1]; 2xCarbamidomethyl [C12; C13]		5.66675e-05	0	1	1	8	P19823	P19823 [639-660]	0	3012.44	High	High	High	High	High	High	High	Not Found	1.356	1.208	1.143	1.101	1.034	1.04	0.01	101.5	137.6	122.6	116	111.8	104.9	105.5		Unique	4.87437	High	0	6.981e-06
FALSE	High	[R].MLADAPPQDPSCCSGALYYGSK.[V]	2xiTRAQ8plex [N-Term; K22]; 1xOxidation [M1]; 1xDeamidated [Q8]; 2xCarbamidomethyl [C12; C13]		0.000100226	0	1	1	3	P19823	P19823 [639-660]	0	3013.42	High	High	High	High	High	High	High	Not Found	1.527	1.369	0.927	1.147	1.154	1.18	0.01	96.3	147.1	131.9	89.3	110.5	111.2	113.7		Unique	4.04892	High	0	1.251e-05
FALSE	High	[R].TGQCECQPGITGQHCER.[C]	1xiTRAQ8plex [N-Term]; 3xCarbamidomethyl [C4; C6; C15]		3.4921e-06	0	1	1	1	P11047	P11047 [951-967]	0	2322.03	High	High	High	High	High	High	High	Not Found	0.797	0.958	1.028	0.858	1.556	1.447	0.01	104.7	83.4	100.3	107.6	89.8	162.8	151.4		Unique	4.93522	High	0	3.987e-07
FALSE	High	[R].LNEAAAGLNQAATELVQASR.[G]	1xiTRAQ8plex [N-Term]		1.82496e-05	0	1	1	1	Q9Y490	Q9Y490 [1242-1261]	0	2331.26	High	High	High	High	High	High	High	Not Found	0.74	1.112	0.632	0.586	0.802	0.772	0.01	141.8	104.9	157.6	89.6	83	113.6	109.5		Unique	4.94375	High	0	2.176e-06
FALSE	High	[R].CTCNGATHQVTCR.[D]	1xiTRAQ8plex [N-Term]; 1xDeamidated [N4]; 3xCarbamidomethyl [C1; C3; C12]		0.000117824	0	1	1	1	Q9Y6R7	Q9Y6R7 [824-836]	0	1869.83	High	High	High	High	High	High	High	Not Found	1.078	0.948	1.598	1.079	1.508	1.685	0.01	89.9	96.9	85.2	143.7	97	135.7	151.6		Unique	4.62336	High	0	1.477e-05
FALSE	High	[K].VQDGTLCQPGAPDICVAGR.[C]	1xiTRAQ8plex [N-Term]; 2xCarbamidomethyl [C7; C15]		3.40929e-07	0	1	1	4	Q6UY14	Q6UY14 [437-455]	0	2318.15	High	High	High	High	High	High	High	Not Found	1.054	1.012	1.156	1.112	1.257	1.469	0.01	99.3	104.7	100.5	114.7	110.4	124.8	145.8		Unique	5.89456	High	0	3.652e-08
FALSE	High	[K].FDEYFSQSCAPGSDPR.[S]	1xiTRAQ8plex [N-Term]; 1xCarbamidomethyl [C9]		0.000120978	0	1	1	4	P02788	P02788 [504-519]	0	2166.97	High	High	High	High	High	High	High	Not Found	0.834	1.186	0.69	0.599	0.612	0.391	0.01	150.6	125.7	178.6	103.9	90.2	92.2	58.9		Unique	3.93212	High	0	1.519e-05
FALSE	High	[R].QGQIIYNWQGAQSTQDEVAASAILTAQLDEELGGTPVQSR.[V]	2xiTRAQ8plex [N-Term; Y6]; 2xDeamidated [Q15; Q]		1.76706e-07	0	1	1	2	P06396	P06396 [486-525]	0	4883.48	High	High	High	High	High	High	Not Found	Not Found	1.208	0.996	1.488	0.816	1.348	0.01	0.01	116.7	140.9	116.2	173.6	95.2	157.4			Unique	6.87426	High	0	2.52e-07
FALSE	High	[R].VIGNMGQTMEQLTPELK.[S]	2xiTRAQ8plex [N-Term; K17]		5.73096e-05	0	1	1	22	P04114	P04114 [491-507]	0	2497.36	High	High	High	High	High	High	High	Not Found	0.859	0.955	0.574	0.69	0.723	0.623	0.01	147.5	126.6	140.9	84.7	101.8	106.6	91.9		Unique	4.72579	High	0	7.078e-06
FALSE	High	[K].QEDCCGTVGTSWGFNK.[C]	2xiTRAQ8plex [N-Term; K16]; 2xCarbamidomethyl [C4; C5]		5.77417e-05	0	1	1	6	Q14766	Q14766 [578-593]	0	2454.16	High	High	High	High	High	High	High	Not Found	0.46	0.529	0.44	0.65	0.641	0.738	0.01	179.4	82.6	95	79	116.7	115	132.4		Unique	5.32171	High	2.574e-05	1.848e-05
FALSE	High	[R].QGQIIYNWQGAQSTQDEVAASAILTAQLDEELGGTPVQSR.[V]	1xiTRAQ8plex [N-Term]; 1xDeamidated [Q/N]		9.68126e-06	0	1	1	2	P06396	P06396 [486-525]	0	4578.29	High	High	High	High	High	High	Not Found	Not Found	1.019	0.874	1.524	1.192	1.529	0.01	0.01	112.1	114.2	97.9	170.8	133.6	171.4			Unique	4.23044	High	0	4.874e-06
FALSE	High	[R].QGQIIYNWQGAQSTQDEVAASAILTAQLDEELGGTPVQSR.[V]	1xiTRAQ8plex [N-Term]		5.2566e-05	0	1	1	3	P06396	P06396 [486-525]	0	4577.31	High	High	High	High	High	High	Not Found	Not Found	0.749	0.768	0.943	0.806	1.032	0.01	0.01	151	113.1	116	142.4	121.7	155.8			Unique	4.40312	High	0	6.469e-06
FALSE	High	[R].CEDIDECLNPSTCPDEQCVNSPGSYQCVPCTEGFR.[G]	1xiTRAQ8plex [N-Term]; 2xDeamidated [N9; N20]; 6xCarbamidomethyl [C1; C7; C13; C18; C27; C30]		8.35564e-06	0	1	1	1	Q14766	Q14766 [996-1030]	0	4486.81	High	High	High	High	High	High	Not Found	Not Found	0.34	0.272	0.343	0.34	0.328	0.01	0.01	305.1	103.8	83	104.5	103.7	99.9			Unique	4.37546	High	0	9.746e-07
FALSE	High	[R].DLLAGLPAPGVEVYCLYGVGLPTPR.[T]	1xiTRAQ8plex [N-Term]; 1xCarbamidomethyl [C15]		4.24279e-05	0	1	1	6	P04180	P04180 [323-347]	0	2931.6	High	High	High	High	High	High	Not Found	Not Found	1.209	1.286	0.665	0.964	1.054	0.01	0.01	129.5	156.5	166.5	86.1	124.8	136.5			Unique	5.40461	High	0	5.186e-06
FALSE	High	[R].VEYELSEEGDEPQYLDLPSTATSVNIPDLLPGR.[K]	2xiTRAQ8plex [N-Term; Y14]; 2xDeamidated [Q13; N25]		2.03584e-05	0	1	1	2	P02751	P02751 [752-784]	0	4257.14	High	High	High	High	High	High	Not Found	Not Found	1.458	1.146	0.981	1.259	1.338	0.01	0.01	111.4	162.4	127.7	109.3	140.2	149			Unique	5.7029	High	0	4.852e-06
FALSE	High	[R].AYSLFSYNTQGR.[D]	1xiTRAQ8plex [N-Term]		0.000124692	0	1	1	16	P02743	P02743 [65-76]	0	1710.88	High	High	High	High	High	High	High	Not Found	0.87	0.9	0.935	0.794	0.788	0.805	0.01	131.3	114.3	118.1	122.8	104.3	103.5	105.7		Unique	4.43117	High	2.574e-05	2.121e-05
FALSE	High	[R].VEYELSEEGDEPQYLDLPSTATSVNIPDLLPGR.[K]	1xiTRAQ8plex [N-Term]; 1xDeamidated [N/Q]		1.90827e-06	0	1	1	9	P02751	P02751 [752-784]	0	3951.95	High	High	High	High	High	High	Not Found	Not Found	1.145	1.486	1.224	1.232	1.32	0.01	0.01	108	123.6	160.5	132.2	133.1	142.6			Unique	4.70275	High	0	2.145e-07
FALSE	High	[R].VEYELSEEGDEPQYLDLPSTATSVNIPDLLPGR.[K]	1xiTRAQ8plex [N-Term]		4.51965e-08	0	1	1	24	P02751	P02751 [752-784]	0	3950.97	High	High	High	High	High	High	High	Not Found	1.22	1.067	1.063	0.816	1.556	1.439	0.01	98	119.6	104.6	104.2	80	152.5	141.1		Unique	6.72449	High	0	2.374e-08
FALSE	High	[R].KWIYHLTEGSTDLR.[T]	2xiTRAQ8plex [N-Term; K1]		2.73149e-05	0	1	1	13	O95445	O95445 [99-112]	1	2327.3	High	High	High	High	High	High	High	Not Found	0.836	0.994	0.617	0.611	0.977	0.963	0.01	133.4	111.5	132.5	82.3	81.4	130.3	128.5		Unique	5.37516	High	0	3.295e-06
FALSE	High	[R].ESPGNVQIVNGYFVHFFAPQGLPVVPK.[N]	2xiTRAQ8plex [N-Term; K27]; 1xDeamidated [N/Q]		3.90583e-05	0	1	1	2	Q06033	Q06033 [257-283]	0	3549.94	High	High	High	High	High	High	Not Found	Not Found	1.359	1.066	1.38	1.341	1.868	0.01	0.01	99.8	135.6	106.4	137.8	133.9	186.5			Unique	4.68018	High	0	4.77e-06
FALSE	High	[K].ILLMDLNEEDPTVLELGITGSK.[F]	2xiTRAQ8plex [N-Term; K22]; 1xOxidation [M4]; 1xDeamidated [N7]		9.02342e-05	0	1	1	4	P27169	P27169 [85-106]	0	3025.65	High	High	High	High	High	High	Not Found	Not Found	1.124	1.172	0.866	0.731	0.724	0.01	0.01	142.5	160.1	166.9	123.4	104.1	103.1			Unique	4.58492	High	0	1.127e-05
FALSE	High	[K].LGYVTADGETSGSITCGK.[D]	2xiTRAQ8plex [N-Term; K18]; 1xCarbamidomethyl [C16]		9.52411e-07	0	1	1	208	P08603	P08603 [479-496]	0	2424.25	High	High	High	High	High	High	High	High	1.162	1.053	0.896	0.956	1.054	1.015	1.528	92.3	107.3	97.2	82.7	88.3	97.3	93.7	141.1	Unique	6.13421	High	0	7.709e-07
FALSE	High	[K].LGYVTADGETSGSITCGK.[D]	3xiTRAQ8plex [N-Term; Y3; K18]; 1xCarbamidomethyl [C16]		7.39477e-07	0	1	1	13	P08603	P08603 [479-496]	0	2728.46	High	High	High	High	High	High	High	Not Found	1.489	1.054	0.973	1.062	1.043	1.061	0.01	104.1	155.1	109.7	101.3	110.6	108.7	110.5		Unique	6.025	High	0	8.103e-08
FALSE	High	[R].QGQIIYNWQGAQSTQDEVAASAILTAQLDEELGGTPVQSR.[V]	1xiTRAQ8plex [N-Term]; 2xDeamidated [Q]		2.84704e-05	0	1	1	13	P06396	P06396 [486-525]	0	4579.27	High	High	High	High	High	High	Not Found	Not Found	1.031	0.859	1.145	0.788	0.892	0.01	0.01	140	144.3	120.2	160.3	110.4	124.8			Unique	3.86322	High	0	4.518e-06
FALSE	High	[R].ATLYALSHAVNNYHK.[T]	2xiTRAQ8plex [N-Term; K15]		4.56613e-06	0	1	1	12	P04114	P04114 [440-454]	0	2310.28	High	High	High	High	High	High	High	Not Found	0.939	1.035	0.577	0.798	0.706	0.821	0.01	136.2	127.9	140.9	78.5	108.7	96.2	111.7		Unique	5.38775	High	0	5.24e-07
FALSE	High	[R].ESKPLTAQQTTK.[L]	3xiTRAQ8plex [N-Term; K3; K12]		2.24547e-05	0	1	1	33	P02751	P02751 [985-996]	0	2244.33	High	High	High	High	High	High	High	Not Found	1.22	1.298	0.97	1.304	1.035	1.217	0.01	99.4	121.4	129.1	96.5	129.7	102.9	121		Unique	6.02816	High	0	2.695e-06
FALSE	High	[R].EYSGTIASEANTYLNSK.[S]	3xiTRAQ8plex [N-Term; K17; Y]		9.79945e-05	0	1	1	3	P04114	P04114 [3508-3524]	0	2760.48	High	High	High	High	High	High	High	Not Found	1.257	1.202	0.972	0.85	0.865	1.144	0.01	109.7	137.9	131.9	106.7	93.3	94.9	125.6		Unique	4.77258	High	0	1.223e-05
FALSE	High	[K].EGAIHREELVYELNPLDHR.[G]	2xiTRAQ8plex [N-Term; Y11]; 1xDeamidated [N14]		1.75081e-05	0	2	2	3	P0C0L4; P0C0L5	P0C0L4 [936-954]; P0C0L5 [936-954]	1	2899.55	High	High	High	High	High	High	High	Not Found	0.91	1.174	1.392	1.705	0.687	0.909	0.01	102.9	93.6	120.8	143.2	175.4	70.6	93.5		Not Unique	6.39811	High	0	2.087e-06
FALSE	High	[K].SCDIPVFMNAR.[T]	1xiTRAQ8plex [N-Term]; 1xCarbamidomethyl [C2]		0.000123285	0	1	1	20	P08603	P08603 [508-518]	0	1613.81	High	High	High	High	High	High	High	High	1.243	0.975	0.845	0.911	1.011	1.639	5.033	63.2	78.6	61.6	53.4	57.6	63.9	103.6	318.1	Unique	3.43664	High	2.574e-05	2.488e-05
FALSE	High	[K].GDIGETGVPGAEGPR.[G]	1xiTRAQ8plex [N-Term]		3.27265e-05	0	1	1	6	Q15848	Q15848 [78-92]	0	1715.89	High	High	High	High	High	High	High	Not Found	1.305	0.926	1.188	0.83	0.914	0.887	0.01	113.5	148.1	105.1	134.8	94.2	103.7	100.7		Unique	4.66016	High	0	6.947e-06
FALSE	High	[R].GMADQDGLKPTIDKPSEDSPPLEMLGPR.[R]	3xiTRAQ8plex [N-Term; K9; K14]		2.47308e-07	0	1	1	8	P19827	P19827 [613-640]	0	3907.07	High	High	High	High	High	High	High	Not Found	1.725	1.665	0.937	1.258	1.208	0.973	0.01	91.3	157.4	152	85.5	114.8	110.3	88.8		Unique	5.96637	High	0	2.627e-08
FALSE	High	[R].GMADQDGLKPTIDKPSEDSPPLEMLGPR.[R]	3xiTRAQ8plex [N-Term; K9; K14]; 1xDeamidated [Q5]		1.79636e-06	0	1	1	6	P19827	P19827 [613-640]	0	3908.05	High	High	High	High	High	High	High	Not Found	1.492	1.398	0.865	1.219	0.831	1.026	0.01	102.2	152.4	142.8	88.4	124.6	84.9	104.9		Unique	7.1601	High	0	1.506e-06
FALSE	High	[R].GMADQDGLKPTIDKPSEDSPPLEMLGPR.[R]	3xiTRAQ8plex [N-Term; K9; K14]; 1xOxidation [M]		1.37903e-06	0	1	1	4	P19827	P19827 [613-640]	0	3923.07	High	High	High	High	High	High	High	Not Found	1.86	1.643	0.866	1.304	0.956	0.345	0.01	100.3	186.6	164.8	86.9	130.9	95.9	34.6		Unique	6.07906	High	0	1.532e-07
FALSE	High	[R].GMADQDGLKPTIDKPSEDSPPLEMLGPR.[R]	3xiTRAQ8plex [N-Term; K9; K14]; 1xOxidation [M]; 1xDeamidated [Q5]		3.71939e-05	0	1	1	4	P19827	P19827 [613-640]	0	3924.05	High	High	High	High	High	High	High	Not Found	1.324	1.403	0.793	0.893	0.752	0.171	0.01	126.3	167.2	177.1	100.1	112.8	95	21.6		Unique	5.51675	High	0	1.561e-05
FALSE	High	[R].GVAEQQQQQGCGDPEVMQK.[M]	2xiTRAQ8plex [N-Term; K19]; 1xDeamidated [Q]; 1xCarbamidomethyl [C11]		6.04032e-05	0	1	1	2	Q13201	Q13201 [305-323]	0	2726.33	High	High	High	High	High	High	Not Found	Not Found	0.448	0.671	0.864	1.328	0.828	0.01	0.01	155.6	69.8	104.4	134.5	206.7	128.9			Unique	3.77708	High	0	7.471e-06
FALSE	High	[R].GMADQDGLKPTIDKPSEDSPPLEMLGPR.[R]	3xiTRAQ8plex [N-Term; K9; K14]; 2xOxidation [M2; M24]; 1xDeamidated [Q5]		2.33172e-05	0	1	1	5	P19827	P19827 [613-640]	0	3940.04	High	High	High	High	High	High	High	Not Found	1.588	1.509	1.009	1.516	1.176	1.31	0.01	87.8	139.5	132.5	88.7	133.2	103.3	115.1		Unique	5.32601	High	0	1.582e-05
FALSE	High	[R].GVAEQQQQQGCGDPEVMQK.[M]	2xiTRAQ8plex [N-Term; K19]; 1xCarbamidomethyl [C11]		0.000130983	0	1	1	1	Q13201	Q13201 [305-323]	0	2725.35	High	High	High	High	High	High	Not Found	Not Found	0.52	0.702	1.052	1.346	0.835	0.01	0.01	146.6	76.3	103	154.3	197.4	122.4			Unique	3.8758	High	0	1.649e-05
FALSE	High	[K].YGMVAQVTQTLK.[L]	2xiTRAQ8plex [N-Term; K12]		6.24791e-05	0	1	1	26	P04114	P04114 [276-287]	0	1947.12	High	High	High	High	High	High	High	Not Found	0.917	1.028	0.685	0.726	0.743	0.619	0.01	139.9	128.3	143.8	95.8	101.5	104	86.6		Unique	4.26787	High	0	8.058e-06
FALSE	High	[R].TQVSTQAEQLR.[R]	1xiTRAQ8plex [N-Term]		5.35628e-05	0	1	1	26	P06727	P06727 [144-154]	0	1564.86	High	High	High	High	High	High	High	Not Found	0.552	0.486	1.255	1.737	0.461	0.408	0.01	135.6	74.8	65.9	170.2	235.6	62.5	55.3		Unique	4.22679	High	4.094e-05	0.0003974
FALSE	High	[R].GDACEGDSGGPFVMK.[S]	2xiTRAQ8plex [N-Term; K15]; 1xOxidation [M14]; 1xCarbamidomethyl [C4]		1.09244e-05	0	1	1	33	P00734	P00734 [561-575]	0	2151.03	High	High	High	High	High	High	High	Not Found	1.218	1.253	1.097	1.236	0.915	0.671	0.01	108.2	131.9	135.6	118.7	133.8	99.1	72.6		Unique	4.63072	High	0	3.567e-06
FALSE	High	[R].EYSGTIASEANTYLNSK.[S]	3xiTRAQ8plex [N-Term; K17; Y]; 1xDeamidated [N15]		2.80447e-05	0	1	1	4	P04114	P04114 [3508-3524]	0	2761.47	High	High	High	High	High	High	High	Not Found	0.985	1.021	0.826	0.862	0.747	0.799	0.01	128.2	126.3	130.9	105.9	110.5	95.8	102.4		Unique	5.70729	High	0	3.384e-06
FALSE	High	[R].GDACEGDSGGPFVMK.[S]	2xiTRAQ8plex [N-Term; K15]; 1xCarbamidomethyl [C4]		3.79466e-06	0	1	1	27	P00734	P00734 [561-575]	0	2135.04	High	High	High	High	High	High	High	Not Found	1.224	1.169	0.911	1.285	0.933	0.737	0.01	110.2	134.9	128.9	100.4	141.6	102.9	81.2		Unique	4.96597	High	0	4.34e-07
FALSE	High	[R].KYSDASDCHGEDSQAFCEK.[F]	3xiTRAQ8plex [N-Term; K1; K19]; 1xDeamidated [Q14]; 2xCarbamidomethyl [C8; C17]		3.28499e-05	0	1	1	1	P01023	P01023 [271-289]	1	3147.48	High	High	High	High	High	High	High	Not Found	0.745	1.461	0.705	0.686	1.878	2.278	0.01	91.4	68.1	133.5	64.4	62.7	171.6	208.2		Unique	4.11202	High	0	3.99e-06
FALSE	High	[R].KYSDASDCHGEDSQAFCEK.[F]	3xiTRAQ8plex [N-Term; K1; K19]; 2xCarbamidomethyl [C8; C17]		5.66298e-06	0	1	1	3	P01023	P01023 [271-289]	1	3146.49	High	High	High	High	High	High	High	Not Found	0.945	1.386	0.698	0.788	1.651	1.577	0.01	99.5	93.9	137.8	69.4	78.4	164.2	156.8		Unique	6.30158	High	0	6.538e-07
FALSE	High	[K].KQELSEAEQATR.[T]	2xiTRAQ8plex [N-Term; K1]; 1xDeamidated [Q]		0.000126593	0	1	1	2	P01024	P01024 [428-439]	1	1999.09	High	High	High	High	High	High	High	Not Found	1.086	0.736	0.883	0.815	0.967	0.774	0.01	127.8	138.7	94.1	112.8	104.1	123.5	99		Unique	4.70224	High	0	1.592e-05
FALSE	High	[R].LIDQYGTHYLQSGSLGGEYR.[V]	1xiTRAQ8plex [N-Term]		4.05618e-07	0	1	1	16	P10643	P10643 [295-314]	0	2561.29	High	High	High	High	High	High	High	Not Found	0.82	0.79	0.972	0.81	1.204	1.216	0.01	117.5	96.3	92.8	114.1	95.1	141.4	142.8		Unique	7.06404	High	0	4.88e-07
FALSE	High	[K].KQELSEAEQATR.[T]	2xiTRAQ8plex [N-Term; K1]		4.10158e-05	0	1	1	39	P01024	P01024 [428-439]	1	1998.11	High	High	High	High	High	High	High	Not Found	0.778	0.66	0.97	0.947	1.061	0.993	0.01	124.8	97.1	82.4	121.1	118.2	132.4	124		Unique	5.73733	High	2.574e-05	3.985e-05
FALSE	High	[R].LIDQYGTHYLQSGSLGGEYR.[V]	2xiTRAQ8plex [N-Term; Y]		5.09467e-06	0	1	1	18	P10643	P10643 [295-314]	0	2865.5	High	High	High	High	High	High	High	Not Found	0.981	1.163	1.252	1.179	0.995	0.917	0.01	106.9	104.8	124.3	133.8	125.9	106.3	98		Unique	6.29401	High	0	5.871e-07
FALSE	High	[R].QNADQCCPEYECVCDPVSCDLPPVPHCER.[G]	1xiTRAQ8plex [N-Term]; 6xCarbamidomethyl [C6; C7; C12; C14; C19; C27]		3.38816e-06	0	1	1	3	P04275	P04275 [2314-2342]	0	3895.62	High	High	High	High	High	High	High	Not Found	1.171	1.365	1.378	1.221	3.625	1.972	0.01	68.2	79.8	93.1	94	83.3	247.2	134.5		Unique	4.85587	High	0	9.675e-07
FALSE	High	[R].WKEATIPGHLNSYTIK.[G]	3xiTRAQ8plex [N-Term; K2; K16]		4.76727e-05	0	1	1	1	P02751	P02751 [654-669]	1	2770.6	High	High	High	High	High	High	High	Not Found	0.917	1.23	0.756	0.77	1.131	1.369	0.01	111.5	102.2	137.2	84.3	85.9	126.1	152.7		Unique	6.22791	High	0	5.839e-06
FALSE	High	[R].WKEATIPGHLNSYTIK.[G]	3xiTRAQ8plex [N-Term; K2; K16]; 1xDeamidated [N11]		7.1786e-05	0	1	1	2	P02751	P02751 [654-669]	1	2771.59	High	High	High	High	High	High	High	Not Found	1.015	1.054	0.664	0.679	0.997	1.099	0.01	122.9	124.8	129.5	81.7	83.4	122.6	135.1		Unique	4.90624	High	0	8.914e-06
FALSE	High	[R].GPVLLDNVGCAGTEAR.[L]	1xiTRAQ8plex [N-Term]; 1xCarbamidomethyl [C10]		0.000127555	0	1	1	1	Q8WTU2	Q8WTU2 [404-419]	0	1933.01	High	High	High	High	High	High	High	Not Found	1.333	1.154	0.847	0.893	2.222	2.273	0.01	82.3	109.7	95	69.7	73.4	182.9	187.1		Unique	3.48191	High	0	1.601e-05
FALSE	High	[R].EYSGTIASEANTYLNSK.[S]	2xiTRAQ8plex [N-Term; K17]		1.52849e-05	0	1	1	7	P04114	P04114 [3508-3524]	0	2456.28	High	High	High	High	High	High	High	Not Found	0.942	1.006	0.73	0.747	0.726	0.697	0.01	136.8	128.9	137.7	99.8	102.2	99.3	95.3		Unique	4.78104	High	2.574e-05	5.836e-05
FALSE	High	[R].EYSGTIASEANTYLNSK.[S]	2xiTRAQ8plex [N-Term; K17]; 1xDeamidated [N]		7.95536e-06	0	1	1	16	P04114	P04114 [3508-3524]	0	2457.26	High	High	High	High	High	High	High	Not Found	0.847	0.944	0.715	0.717	0.712	0.57	0.01	145.3	123.1	137.1	103.9	104.2	103.5	82.8		Unique	5.30998	High	0	1.783e-06
FALSE	High	[R].EYSGTIASEANTYLNSK.[S]	2xiTRAQ8plex [N-Term; K17]; 2xDeamidated [N11; N15]		1.8527e-05	0	1	1	3	P04114	P04114 [3508-3524]	0	2458.24	High	High	High	High	High	High	High	Not Found	1.015	1.119	0.665	0.842	0.846	0.805	0.01	127.2	129	142.3	84.6	107.1	107.5	102.3		Unique	5.41801	High	0	2.449e-06
FALSE	High	[R].KSISAALEHK.[V]	3xiTRAQ8plex [N-Term; K1; K10]		2.08933e-06	0	1	1	10	P04114	P04114 [1958-1967]	1	1996.23	High	High	High	High	High	High	High	Not Found	0.702	0.984	0.618	0.68	0.731	0.875	0.01	143.1	100.5	140.8	88.4	97.3	104.6	125.2		Unique	6.0338	High	0	2.351e-07
FALSE	High	[R].ATLYALSHAVNNYHK.[T]	2xiTRAQ8plex [N-Term; K15]; 1xDeamidated [N]		3.23803e-06	0	1	1	12	P04114	P04114 [440-454]	0	2311.27	High	High	High	High	High	High	High	Not Found	0.901	0.947	0.718	0.845	0.793	0.823	0.01	132.7	119.6	125.8	95.3	112.2	105.3	109.2		Unique	5.28782	High	0	3.686e-07
FALSE	High	[R].ATLYALSHAVNNYHK.[T]	2xiTRAQ8plex [N-Term; K15]; 2xDeamidated [N11; N12]		1.25617e-05	0	1	1	2	P04114	P04114 [440-454]	0	2312.25	High	High	High	High	High	High	High	Not Found	1.154	1.142	0.892	0.921	0.886	1.141	0.01	112.1	129.4	128	100	103.2	99.3	127.9		Unique	5.45509	High	0	1.484e-06
FALSE	High	[R].ATLYALSHAVNNYHK.[T]	3xiTRAQ8plex [N-Term; K15; Y]; 1xDeamidated [N]		1.77073e-05	0	1	1	9	P04114	P04114 [440-454]	0	2615.47	High	High	High	High	High	High	High	Not Found	0.93	0.982	0.711	0.846	0.725	0.757	0.01	134.4	125	132	95.6	113.7	97.5	101.8		Unique	5.50592	High	0	2.11e-06
FALSE	High	[K].MHSMNGFMYGNQPGLTMCK.[G]	2xiTRAQ8plex [N-Term; K19]; 1xDeamidated [N5]; 1xCarbamidomethyl [C18]		3.04672e-05	0	1	1	3	P00450	P00450 [620-638]	0	2813.32	High	High	High	High	High	High	High	Not Found	1.048	0.887	1.113	0.866	0.949	0.906	0.01	118.2	123.8	104.8	131.6	102.4	112.2	107.1		Unique	4.89712	High	0	3.683e-06
FALSE	High	[K].SWYLEDNINK.[F]	3xiTRAQ8plex [N-Term; Y3; K10]		5.35628e-05	0	1	1	2	P12259	P12259 [556-565]	0	2194.23	High	High	High	High	High	High	High	Not Found	1.837	1.441	0.968	1.329	1.205	1.227	0.01	88.8	163.1	128	86	118.1	107	109		Unique	4.39456	High	0	6.581e-06
FALSE	High	[K].YVYIAELLAHK.[I]	2xiTRAQ8plex [N-Term; K11]		6.01574e-06	0	1	1	12	P27169	P27169 [234-244]	0	1928.15	High	High	High	High	High	High	High	Not Found	1.097	1.264	0.877	0.862	0.581	0.445	0.01	130.6	143.3	165	114.6	112.6	75.9	58		Unique	4.1593	High	0	6.963e-07
FALSE	High	[K].ACLISLGYDIGNDPQGEAEFAR.[I]	1xiTRAQ8plex [N-Term]; 1xCarbamidomethyl [C2]		4.66095e-05	0	1	1	1	P12814	P12814 [773-794]	0	2700.32	High	High	High	High	High	High	Not Found	Not Found	0.834	0.813	0.984	0.812	1.216	0.01	0.01	141.4	117.9	114.9	139.1	114.8	171.9			Unique	3.91937	High	0	5.722e-06
FALSE	High	[K].LQHLENELTHDIITK.[F]	2xiTRAQ8plex [N-Term; K15]		1.63451e-06	0	1	1	33	P01009	P01009 [284-298]	0	2412.37	High	High	High	High	High	High	High	Not Found	1.035	1.265	1.266	0.933	1.684	1.764	0.01	89.4	92.5	113.1	113.2	83.4	150.6	157.8		Unique	6.28605	High	0	1.829e-07
FALSE	High	[K].LQHLENELTHDIITK.[F]	2xiTRAQ8plex [N-Term; K15]; 1xDeamidated [N6]		2.53325e-05	0	1	1	4	P01009	P01009 [284-298]	0	2413.35	High	High	High	High	High	High	High	Not Found	0.963	1.067	1.218	0.947	1.493	1.662	0.01	95.8	92.3	102.3	116.7	90.8	143	159.2		Unique	5.74924	High	0	3.046e-06
FALSE	High	[K].GGVNDNFQGVLQNVR.[F]	1xiTRAQ8plex [N-Term]		9.63264e-07	0	1	1	10	P07996	P07996 [202-216]	0	1921.02	High	High	High	High	High	High	High	Not Found	0.519	0.789	0.864	0.744	0.676	0.457	0.01	158.5	82.2	125	136.8	117.8	107.2	72.5		Unique	4.85262	High	0	1.553e-05
FALSE	High	[K].GGVNDNFQGVLQNVR.[F]	1xiTRAQ8plex [N-Term]; 1xDeamidated [N/Q]		1.39474e-06	0	1	1	20	P07996	P07996 [202-216]	0	1922	High	High	High	High	High	High	High	Not Found	0.506	0.621	0.714	0.802	0.725	0.759	0.01	156	79	96.9	111.4	125.1	113.1	118.5		Unique	5.42892	High	0	3.814e-06
FALSE	High	[K].GGVNDNFQGVLQNVR.[F]	1xiTRAQ8plex [N-Term]; 2xDeamidated [N/Q]		4.47213e-05	0	1	1	4	P07996	P07996 [202-216]	0	1922.99	High	High	High	High	High	High	High	Not Found	0.555	0.639	0.752	0.86	0.726	0.676	0.01	153.6	85.2	98.2	115.6	132.1	111.6	103.8		Unique	4.12554	High	4.094e-05	0.000274
FALSE	High	[R].SYTITGLQPGTDYK.[I]	2xiTRAQ8plex [N-Term; K14]		0.000127555	0	1	1	39	P02751	P02751 [1958-1971]	0	2152.17	High	High	High	High	High	High	High	High	1.163	1.188	0.977	1.059	1.203	1.194	16.622	32.8	38.1	38.9	32	34.7	39.4	39.1	544.8	Unique	4.68932	High	2.574e-05	2.825e-05
FALSE	High	[R].SYTITGLQPGTDYK.[I]	3xiTRAQ8plex [N-Term; K14; Y]		6.94024e-05	0	1	1	17	P02751	P02751 [1958-1971]	0	2456.38	High	High	High	High	High	High	High	High	1.446	1.39	1.013	1.201	1.209	1.165	4.485	62	89.6	86.1	62.8	74.4	74.9	72.2	277.9	Unique	5.28946	High	0	8.594e-06
FALSE	High	[R].NISDGFDGIPDNVDAALALPAHSYSGR.[E]	2xiTRAQ8plex [N-Term; Y24]; 1xDeamidated [N1]		0.000124221	0	1	1	1	P04004	P04004 [242-268]	0	3381.72	High	High	High	High	High	High	Not Found	Not Found	1.007	0.99	0.981	1.03	0.962	0.01	0.01	134	135	132.7	131.5	138	128.9			Unique	4.54734	High	0	1.558e-05
FALSE	High	[R].NISDGFDGIPDNVDAALALPAHSYSGR.[E]	1xiTRAQ8plex [N-Term]; 1xDeamidated [N1]		1.10488e-05	0	1	1	1	P04004	P04004 [242-268]	0	3077.51	High	High	High	High	High	High	Not Found	Not Found	0.956	0.897	1.114	1.111	1.008	0.01	0.01	131.4	125.7	117.8	146.5	146	132.5			Unique	4.29774	High	0	1.299e-06
FALSE	High	[K].MHSMNGFMYGNQPGLTMCK.[G]	2xiTRAQ8plex [N-Term; K19]; 2xDeamidated [N5; N11]; 1xCarbamidomethyl [C18]		8.21624e-05	0	1	1	2	P00450	P00450 [620-638]	0	2814.3	High	High	High	High	High	High	High	Not Found	1.015	0.996	1.11	0.776	1.037	1.307	0.01	110.5	112.2	110	122.6	85.7	114.6	144.4		Unique	4.69236	High	0	1.022e-05
FALSE	High	[K].TSNFNAAISLK.[F]	2xiTRAQ8plex [N-Term; K11]; 1xDeamidated [N]		8.69145e-05	0	1	1	15	P02748	P02748 [232-242]	0	1775.02	High	High	High	High	High	High	High	Not Found	0.974	0.858	1.162	0.65	0.725	0.674	0.01	132.4	129	113.6	153.8	86	96	89.2		Unique	4.29188	High	0	1.083e-05
FALSE	High	[K].VFDEFKPLVEEPQNLIK.[Q]	3xiTRAQ8plex [N-Term; K6; K17]; 1xDeamidated [Q/N]		3.54182e-05	0	1	1	7	P02768	P02768 [397-413]	0	2958.7	High	High	High	High	High	High	High	Not Found	1.111	1.924	1.047	1.137	1.11	0.83	0.01	98	109	188.6	102.6	111.5	108.9	81.4		Unique	4.06149	High	0	4.311e-06
FALSE	High	[K].VFDEFKPLVEEPQNLIK.[Q]	3xiTRAQ8plex [N-Term; K6; K17]		1.686e-05	0	1	1	40	P02768	P02768 [397-413]	0	2957.71	High	High	High	High	High	High	High	Not Found	1.166	1.872	0.909	1.087	1.053	1.093	0.01	97.8	114.1	183.1	88.9	106.3	102.9	106.9		Unique	4.95454	High	0	2.012e-06
FALSE	High	[K].VYAYYNLEESCTR.[F]	1xiTRAQ8plex [N-Term]; 1xCarbamidomethyl [C11]		1.69877e-05	0	1	1	29	P01024	P01024 [1479-1491]	0	1971.94	High	High	High	High	High	High	High	Not Found	0.978	0.835	0.977	0.872	1.024	1.118	0.01	117.6	115	98.2	114.9	102.5	120.4	131.4		Unique	4.87471	High	0	2.021e-06
FALSE	High	[K].VYAYYNLEESCTR.[F]	1xiTRAQ8plex [N-Term]; 1xDeamidated [N6]; 1xCarbamidomethyl [C11]		2.21187e-05	0	1	1	11	P01024	P01024 [1479-1491]	0	1972.93	High	High	High	High	High	High	High	High	0.97	0.729	1.051	0.884	1.151	1.261	9.509	48.3	46.9	35.2	50.8	42.7	55.6	60.9	459.5	Unique	4.35073	High	0	1.33e-05
FALSE	High	[K].VYAYYNLEESCTR.[F]	2xiTRAQ8plex [N-Term; Y]; 1xCarbamidomethyl [C11]		2.33172e-05	0	1	1	39	P01024	P01024 [1479-1491]	0	2276.15	High	High	High	High	High	High	High	Not Found	1.106	0.784	1.143	0.991	1.232	1.341	0.01	105.3	116.5	82.5	120.4	104.3	129.7	141.3		Unique	5.29645	High	0	2.804e-06
FALSE	High	[R].AWAYYSAVNPEKDIHSGLIGPLLICQK.[G]	3xiTRAQ8plex [N-Term; K12; K27]; 1xCarbamidomethyl [C25]		6.65959e-05	0	1	1	2	P12259	P12259 [1727-1753]	1	3956.19	High	High	High	High	High	High	Not Found	Not Found	1.056	1.316	0.77	1.042	0.726	0.01	0.01	135.4	142.9	178.1	104.2	141.1	98.3			Unique	4.60381	High	0	8.238e-06
FALSE	High	[K].ESLSSYWESAK.[T]	2xiTRAQ8plex [N-Term; K11]		8.2471e-05	0	1	1	20	P02655	P02655 [42-52]	0	1895	High	High	High	High	High	High	High	Not Found	1.077	1.376	0.738	0.792	0.914	0.769	0.01	120	129.3	165.1	88.6	95	109.7	92.3		Unique	4.13936	High	2.574e-05	7.056e-05
FALSE	High	[R].IDGSGNFQVLLSDR.[Y]	1xiTRAQ8plex [N-Term]		3.42677e-06	0	1	1	7	P04275	P04275 [140-153]	0	1824.98	High	High	High	High	High	High	High	Not Found	0.934	0.901	1.123	0.948	2.334	2.118	0.01	85.5	79.8	77	96	81.1	199.6	181.1		Unique	4.24124	High	0	3.913e-07
FALSE	High	[R].IWGPLQEDADIQVYR.[R]	1xiTRAQ8plex [N-Term]		0.000113465	0	1	1	5	Q76LX8	Q76LX8 [645-659]	0	2107.11	High	High	High	High	High	High	High	Not Found	1.179	1.053	0.913	1.001	1.187	0.381	0.01	119.2	140.5	125.5	108.8	119.3	141.4	45.4		Unique	3.87712	High	0	1.423e-05
FALSE	High	[R].FSMLVAAIQSAGLTETLNR.[E]	1xiTRAQ8plex [N-Term]; 1xOxidation [M3]		8.37169e-05	0	1	1	1	Q15582	Q15582 [515-533]	0	2342.27	High	High	High	High	High	High	Not Found	Not Found	1.083	1.176	1.153	1.185	1.417	0.01	0.01	114.1	123.6	134.1	131.5	135.2	161.6			Unique	4.18178	High	0	1.041e-05
FALSE	High	[R].IFVGSSQVPIVFENTDLHSYVVMNHGR.[S]	1xiTRAQ8plex [N-Term]; 1xDeamidated [Q7]		0.000124221	0	1	1	1	P14543	P14543 [442-468]	0	3350.71	High	High	High	High	High	High	Not Found	Not Found	0.761	0.704	0.58	0.658	0.888	0.01	0.01	174.3	132.6	122.7	101	114.6	154.8			Unique	3.7536	High	0	1.563e-05
FALSE	High	[K].QVLGQMVIDEELLGDGHSYSPR.[A]	1xiTRAQ8plex [N-Term]		2.058e-06	0	1	1	1	P28070	P28070 [110-131]	0	2747.4	High	High	High	High	High	High	Not Found	Not Found	1.231	1.021	1.48	1.027	1.371	0.01	0.01	112.2	138.2	114.5	166.1	115.2	153.8			Unique	5.94069	High	0	2.31e-07
FALSE	High	[R].SSNNPHSPIVEEFQVPYNK.[L]	2xiTRAQ8plex [N-Term; K19]		0.000108863	0	1	1	5	P09871	P09871 [87-105]	0	2794.46	High	High	High	High	High	High	High	Not Found	1.028	0.719	0.677	0.729	0.981	0.916	0.01	132.2	136	95	89.6	96.4	129.7	121.1		Unique	5.15223	High	0	1.362e-05
FALSE	High	[R].NISDGFDGIPDNVDAALALPAHSYSGR.[E]	1xiTRAQ8plex [N-Term]		1.25478e-06	0	1	1	1	P04004	P04004 [242-268]	0	3076.53	High	High	High	High	High	High	Not Found	Not Found	1.401	1.278	1.076	1.878	1.003	0.01	0.01	104.8	146.8	133.9	112.7	196.8	105.1			Unique	5.54404	High	0	1.391e-07
FALSE	High	[K].MHSMNGFMYGNQPGLTMCK.[G]	2xiTRAQ8plex [N-Term; K19]; 1xOxidation [M]; 1xDeamidated [N5]; 1xCarbamidomethyl [C18]		2.28756e-06	0	1	1	20	P00450	P00450 [620-638]	0	2829.31	High	High	High	High	High	High	High	Not Found	0.825	0.664	1.072	0.633	1.07	1.161	0.01	124.5	102.7	82.7	133.5	78.9	133.2	144.6		Unique	6.2195	High	0	7.495e-07
FALSE	High	[K].NQFSLQLNSVTPEDTAVYYCAR.[-]	1xiTRAQ8plex [N-Term]; 1xCarbamidomethyl [C20]		1.30307e-06	0	1	1	2	A0A0B4J1U7	A0A0B4J1U7 [100-121]	0	2880.41	High	High	High	High	High	High	Not Found	Not Found	1.019	0.715	1.227	1.121	1.269	0.01	0.01	126	128.4	90.1	154.5	141.2	159.8			Unique	6.18894	High	0	1.448e-07
FALSE	High	[K].MHSMNGFMYGNQPGLTMCK.[G]	2xiTRAQ8plex [N-Term; K19]; 2xOxidation [M4; M]; 1xDeamidated [N5]; 1xCarbamidomethyl [C18]		6.99252e-05	0	1	1	7	P00450	P00450 [620-638]	0	2845.31	High	High	High	High	High	High	High	Not Found	1.068	1.035	1.457	0.718	0.974	1.079	0.01	109.1	116.6	113	159	78.4	106.3	117.8		Unique	4.77093	High	0	8.656e-06
FALSE	High	[R].KGEWVALNPLR.[K]	2xiTRAQ8plex [N-Term; K1]		0.000133999	0	1	1	26	P08603	P08603 [68-78]	1	1891.14	High	High	High	High	High	High	High	Not Found	1.219	1.014	0.86	1.059	0.976	1.049	0.01	111.5	135.9	113.1	95.9	118	108.7	116.9		Unique	4.8588	High	2.574e-05	2.352e-05
FALSE	High	[K].ILLMDLNEEDPTVLELGITGSK.[F]	2xiTRAQ8plex [N-Term; K22]; 1xOxidation [M4]		6.39047e-06	0	1	1	16	P27169	P27169 [85-106]	0	3024.66	High	High	High	High	High	High	High	Not Found	1.106	1.311	0.925	0.865	0.63	0.442	0.01	127.4	140.9	167	117.8	110.2	80.3	56.3		Unique	5.78479	High	0	7.401e-07
FALSE	High	[K].MDAEQDPNVQVDHLNLLK.[Q]	2xiTRAQ8plex [N-Term; K18]		0.000110514	0	1	1	1	Q02818	Q02818 [119-136]	0	2687.43	High	High	High	High	High	High	High	Not Found	1.3	1.565	1.416	1.057	1.857	1.702	0.01	80.8	105.1	126.5	114.5	85.4	150.1	137.6		Unique	4.16591	High	0	1.386e-05
FALSE	High	[K].ILLMDLNEEDPTVLELGITGSK.[F]	2xiTRAQ8plex [N-Term; K22]; 1xDeamidated [N7]		1.64207e-05	0	1	1	8	P27169	P27169 [85-106]	0	3009.65	High	High	High	High	High	High	High	Not Found	0.855	1.22	0.928	1.004	0.671	0.396	0.01	131.7	112.7	160.7	122.2	132.2	88.3	52.2		Unique	4.65758	High	0	1.08e-05
FALSE	High	[K].ILLMDLNEEDPTVLELGITGSK.[F]	2xiTRAQ8plex [N-Term; K22]		6.68675e-06	0	1	1	11	P27169	P27169 [85-106]	0	3008.67	High	High	High	High	High	High	High	Not Found	1.023	1.396	0.902	0.814	0.567	0.487	0.01	129.3	132.2	180.4	116.6	105.3	73.3	62.9		Unique	6.2103	High	0	7.773e-07
FALSE	High	[R].QFLGQMTQLNQLLGEVK.[D]	2xiTRAQ8plex [N-Term; K17]		9.58134e-05	0	1	1	2	P35443	P35443 [222-238]	0	2555.45	High	High	High	High	High	High	Not Found	Not Found	1.03	0.937	0.936	0.857	2.457	0.01	0.01	110.9	114.2	103.9	103.7	95	272.3			Unique	3.84925	High	2.574e-05	4.301e-05
FALSE	High	[R].WFLLEQPEIQVAHFPFK.[N]	2xiTRAQ8plex [N-Term; K17]		8.72408e-05	0	1	1	5	P08697	P08697 [277-293]	0	2737.53	High	High	High	High	High	High	High	Not Found	1.335	1.183	0.644	1.009	0.622	0.233	0.01	132.8	177.3	157.1	85.5	134	82.5	30.9		Unique	3.67922	High	2.574e-05	8.278e-05
FALSE	High	[R].ACGLNFADLMAR.[Q]	1xiTRAQ8plex [N-Term]; 1xCarbamidomethyl [C2]		6.06304e-05	0	1	1	1	Q99536	Q99536 [85-96]	0	1642.83	High	High	High	High	High	High	High	Not Found	1.265	1.18	1.622	0.919	1.197	1.53	0.01	91.8	116.1	108.3	149	84.4	109.9	140.5		Unique	3.72509	High	0	7.48e-06
FALSE	High	[R].VSQTTWDSGFCAVNPK.[F]	2xiTRAQ8plex [N-Term; K16]; 1xCarbamidomethyl [C11]		0.000113893	0	1	1	1	P31146	P31146 [30-45]	0	2405.24	High	High	High	High	High	High	Not Found	Not Found	1.178	1.019	1.84	0.779	0.98	0.01	0.01	117.7	138.7	119.9	216.6	91.7	115.4			Unique	3.86195	High	0	1.426e-05
FALSE	High	[R].AASEFESSEGVFLFPELR.[I]	1xiTRAQ8plex [N-Term]		5.66675e-05	0	1	1	2	O94985	O94985 [666-683]	0	2319.18	High	High	High	High	High	High	Not Found	Not Found	1.01	0.914	1.135	1.11	1.059	0.01	0.01	128.4	129.7	117.4	145.7	142.6	136			Unique	4.87076	High	0	6.979e-06
FALSE	High	[R].ESEQGVYTCTAQGIWK.[N]	2xiTRAQ8plex [N-Term; K16]; 1xCarbamidomethyl [C9]		3.79003e-05	0	1	1	5	P00736	P00736 [421-436]	0	2465.26	High	High	High	High	High	High	High	High	0.745	1.021	1.182	1.115	1.245	2.144	13.01	37.3	27.8	38	44.1	41.6	46.4	79.9	485	Unique	4.92551	High	0	4.616e-06
FALSE	High	[R].ESEQGVYTCTAQGIWK.[N]	2xiTRAQ8plex [N-Term; K16]; 1xDeamidated [Q12]; 1xCarbamidomethyl [C9]		7.342e-05	0	1	1	2	P00736	P00736 [421-436]	0	2466.24	High	High	High	High	High	High	High	Not Found	0.929	0.91	0.965	0.829	1.144	0.853	0.01	120.7	112.1	109.8	116.4	100.1	138.1	102.9		Unique	3.50107	High	0	9.108e-06
FALSE	High	[K].LNDLNSVLVMPTFHVPFTDLQVPSCK.[L]	2xiTRAQ8plex [N-Term; K26]; 1xOxidation [M10]; 1xCarbamidomethyl [C25]		7.43258e-06	0	1	1	3	P04114	P04114 [3737-3762]	0	3595.91	High	High	High	High	High	High	High	Not Found	1.058	1.107	0.782	0.768	0.756	0.511	0.01	133.7	141.5	148.1	104.6	102.7	101.1	68.4		Unique	4.89994	High	0	8.664e-07
FALSE	High	[K].ELQDLALQGAK.[E]	2xiTRAQ8plex [N-Term; K11]		4.40537e-05	0	1	1	6	P10645	P10645 [78-88]	0	1794.06	High	High	High	High	High	High	High	Not Found	1.132	1.265	2.15	1.537	1.499	1.403	0.01	80.1	90.7	101.4	172.2	123.1	120.1	112.4		Unique	4.46273	High	2.574e-05	1.799e-05
FALSE	High	[K].LNDLNSVLVMPTFHVPFTDLQVPSCK.[L]	2xiTRAQ8plex [N-Term; K26]; 1xDeamidated [Q/N]; 1xCarbamidomethyl [C25]		8.51489e-06	0	1	1	3	P04114	P04114 [3737-3762]	0	3580.9	High	High	High	High	High	High	High	Not Found	0.844	0.94	0.527	0.706	0.574	0.408	0.01	160	135	150.4	84.4	113	91.8	65.3		Unique	5.07302	High	0	1.36e-06
FALSE	High	[K].LNDLNSVLVMPTFHVPFTDLQVPSCK.[L]	2xiTRAQ8plex [N-Term; K26]; 1xCarbamidomethyl [C25]		1.52132e-06	0	1	1	4	P04114	P04114 [3737-3762]	0	3579.92	High	High	High	High	High	High	High	Not Found	0.872	1.078	0.802	0.89	0.662	0.305	0.01	142.7	124.4	153.7	114.4	126.9	94.4	43.5		Unique	5.64091	High	0	1.15e-06
FALSE	High	[K].EQDLEVILHNGACSPGAR.[Q]	1xiTRAQ8plex [N-Term]; 1xDeamidated [N10]; 1xCarbamidomethyl [C13]		3.65401e-06	0	1	1	3	P04275	P04275 [1981-1998]	0	2271.13	High	High	High	High	High	High	High	Not Found	0.997	0.807	1.166	0.77	1.704	1.802	0.01	97	96.7	78.3	113.1	74.7	165.3	174.8		Unique	6.41524	High	0	4.179e-07
FALSE	High	[R].QAVDTAVDGVFIR.[S]	1xiTRAQ8plex [N-Term]		4.68846e-06	0	1	1	10	P19827	P19827 [42-54]	0	1694.94	High	High	High	High	High	High	High	Not Found	1.607	1.407	1.085	1.169	1.174	1.059	0.01	94.1	151.2	132.4	102.1	110	110.5	99.6		Unique	5.02736	High	0	8.069e-06
FALSE	High	[R].QAVDTAVDGVFIR.[S]	1xiTRAQ8plex [N-Term]; 1xDeamidated [Q1]		6.15478e-05	0	1	1	2	P19827	P19827 [42-54]	0	1695.92	High	High	High	High	High	High	High	Not Found	1.667	1.401	1.038	1.315	1.115	1.222	0.01	91.3	152.3	128	94.8	120.1	101.8	111.6		Unique	4.54336	High	0	7.607e-06
FALSE	High	[R].SEYGAALAWEK.[G]	2xiTRAQ8plex [N-Term; K11]		0.000120068	0	1	1	17	P13671	P13671 [449-459]	0	1833	High	High	High	High	High	High	High	Not Found	0.897	0.991	1.089	1.063	1.135	1.246	0.01	107.8	96.7	106.9	117.3	114.6	122.3	134.4		Unique	4.51521	High	2.574e-05	1.925e-05
FALSE	High	[R].FLATTPNSLLVSWQPPR.[A]	1xiTRAQ8plex [N-Term]; 1xDeamidated [N/Q]		6.73745e-06	0	1	1	18	P02751	P02751 [2002-2018]	0	2232.23	High	High	High	High	High	High	High	Not Found	0.965	0.96	1.073	0.918	1.161	0.559	0.01	120.6	116.4	115.7	129.4	110.6	140	67.4		Unique	5.82845	High	0	4.595e-06
FALSE	High	[K].IQPSGGTNINEALLR.[A]	1xiTRAQ8plex [N-Term]		0.000103671	0	1	1	15	P19823	P19823 [380-394]	0	1887.06	High	High	High	High	High	High	High	Not Found	1.509	1.275	1.232	1.938	1.204	0.859	0.01	88.7	133.9	113.1	109.3	172	106.8	76.2		Unique	4.84425	High	2.574e-05	2.068e-05
FALSE	High	[K].IQPSGGTNINEALLR.[A]	1xiTRAQ8plex [N-Term]; 1xDeamidated [Q/N]		7.97346e-05	0	1	1	6	P19823	P19823 [380-394]	0	1888.04	High	High	High	High	High	High	High	Not Found	1.314	1.203	1.241	1.818	1.155	1.052	0.01	91.1	119.7	109.6	113.1	165.6	105.2	95.8		Unique	4.18066	High	4.094e-05	0.0001571
FALSE	High	[R].FLATTPNSLLVSWQPPR.[A]	1xiTRAQ8plex [N-Term]		4.00071e-06	0	1	1	56	P02751	P02751 [2002-2018]	0	2231.25	High	High	High	High	High	High	High	Not Found	1.149	0.976	0.987	0.928	1.067	0.728	0.01	117.1	134.5	114.2	115.5	108.6	124.8	85.2		Unique	5.94069	High	0	3.94e-06
FALSE	High	[R].CCDLPFPEQACCAEEEKLTFINDLCGPR.[R]	2xiTRAQ8plex [N-Term; K17]; 2xDeamidated [Q9; N22]; 5xCarbamidomethyl [C1; C2; C11; C12; C25]		1.0362e-05	0	1	1	1	Q16610	Q16610 [449-476]	1	4039.85	High	High	High	High	High	High	Not Found	Not Found	0.838	1.082	0.615	0.714	0.877	0.01	0.01	156.1	130.8	168.8	96	111.4	136.9			Unique	3.85766	High	0	1.217e-06
FALSE	High	[K].NTLELSNGVIVK.[I]	2xiTRAQ8plex [N-Term; K12]; 2xDeamidated [N1; N7]		7.3696e-05	0	1	1	3	P04114	P04114 [2865-2876]	0	1897.11	High	High	High	High	High	High	High	Not Found	0.907	1.016	0.869	0.977	0.853	1.267	0.01	116.1	105.3	118	100.9	113.5	99	147.1		Unique	3.65075	High	0	9.143e-06
FALSE	High	[K].STSTAYMELSSLR.[S]	1xiTRAQ8plex [N-Term]		1.0362e-05	0	1	1	4	P01742	P01742 [94-106]	0	1749.9	High	High	High	High	High	High	High	Not Found	0.691	0.55	1.984	1.918	0.517	0.237	0.01	116	80.1	63.8	230.1	222.5	59.9	27.5		Unique	5.34981	High	0	9.057e-06
FALSE	High	[R].EALIQFLEQVHQGIK.[G]	2xiTRAQ8plex [N-Term; K15]		9.90307e-06	0	1	1	4	P15169	P15169 [329-343]	0	2361.38	High	High	High	High	High	High	High	Not Found	1.664	1.561	0.999	0.886	1.475	1.375	0.01	89.3	148.6	139.4	89.2	79.1	131.7	122.7		Unique	4.66897	High	0	1.163e-06
FALSE	High	[R].SVACVQLDQGQDVEVDEAACAALVRPEASVPCLIADCTYR.[W]	1xiTRAQ8plex [N-Term]; 2xDeamidated [Q9; Q11]; 4xCarbamidomethyl [C4; C20; C32; C37]		1.0994e-06	0	1	1	1	Q76LX8	Q76LX8 [1036-1075]	0	4742.24	High	High	High	High	High	High	Not Found	Not Found	0.89	0.632	0.513	0.726	1.235	0.01	0.01	160.2	142.5	101.2	82.1	116.3	197.7			Unique	5.21269	High	0	1.214e-07
FALSE	High	[K].EGAIHREELVYELNPLDHR.[G]	2xiTRAQ8plex [N-Term; Y11]		9.11373e-06	0	2	2	68	P0C0L4; P0C0L5	P0C0L4 [936-954]; P0C0L5 [936-954]	1	2898.57	High	High	High	High	High	High	High	Not Found	1.02	1.226	1.473	1.562	0.728	0.65	0.01	104.4	106.5	128.1	153.9	163.1	76.1	67.9		Not Unique	6.36914	High	0	1.26e-05
FALSE	High	[R].SSNNPHSPIVEEFQVPYNK.[L]	2xiTRAQ8plex [N-Term; K19]; 1xDeamidated [Q/N]		3.92055e-05	0	1	1	4	P09871	P09871 [87-105]	0	2795.45	High	High	High	High	High	High	High	Not Found	0.843	0.822	0.755	0.955	0.909	1.25	0.01	122.4	103.2	100.6	92.4	116.9	111.3	153		Unique	5.16815	High	2.574e-05	2.178e-05
FALSE	High	[K].EGAIHREELVYELNPLDHR.[G]	1xiTRAQ8plex [N-Term]; 1xDeamidated [N14]		1.91666e-05	0	2	2	13	P0C0L4; P0C0L5	P0C0L4 [936-954]; P0C0L5 [936-954]	1	2595.35	High	High	High	High	High	High	High	Not Found	0.858	0.915	1.11	0.985	0.914	0.841	0.01	120.8	103.7	110.5	134	119	110.4	101.5		Not Unique	6.08559	High	0	6.062e-06
FALSE	High	[R].AVCMLSNTTAIAEAWAR.[L]	1xiTRAQ8plex [N-Term]; 1xCarbamidomethyl [C3]		1.83186e-05	0	2	6	1	Q71U36; P68366	Q71U36 [374-390]; P68366 [374-390]	0	2169.11	High	High	High	High	High	High	Not Found	Not Found	0.701	0.65	0.672	0.607	0.852	0.01	0.01	178.5	125.1	116.1	119.9	108.3	152.1			Not Unique	4.82447	High	0	2.191e-06
FALSE	High	[R].WQEGNVFSCSVMHEALHNHYTQK.[S]	2xiTRAQ8plex [N-Term; K23]; 1xOxidation [M12]; 1xCarbamidomethyl [C9]		2.74225e-06	0	1	1	2	P01861	P01861 [297-319]	0	3426.66	High	High	High	High	High	High	High	Not Found																No Quan Values	5.29802	High	0	3.107e-07
FALSE	High	[K].KIQCVDGEWTTLPTCVEQVK.[T]	3xiTRAQ8plex [N-Term; K1; K20]; 2xCarbamidomethyl [C4; C15]		4.5834e-06	0	1	1	3	Q9BXR6	Q9BXR6 [248-267]	1	3303.78	High	High	High	High	High	High	Not Found	Not Found	1.12	1.234	0.647	0.31	0.187	0.01	0.01	177.8	199.2	219.4	115.1	55.1	33.3			Unique	5.14178	High	0	5.269e-07
FALSE	High	[K].DVDECSLKPSICGTAVCK.[N]	3xiTRAQ8plex [N-Term; K8; K18]; 3xCarbamidomethyl [C5; C12; C17]		3.87656e-05	0	1	1	10	P07225	P07225 [201-218]	0	2951.54	High	High	High	High	High	High	High	High	1.103	1.08	0.877	1.072	0.729	0.895	5.056	67.7	74.7	73.1	59.4	72.6	49.4	60.6	342.5	Unique	5.63877	High	2.574e-05	2.76e-05
FALSE	High	[K].VQYECATGYYTAGGK.[K]	2xiTRAQ8plex [N-Term; K15]; 1xCarbamidomethyl [C5]		2.93412e-05	0	1	1	2	P05160	P05160 [176-190]	0	2276.15	High	High	High	High	High	High	High	Not Found	1.596	1.39	1.43	1.017	1.002	1.025	0.01	94.6	150.9	131.5	135.2	96.1	94.8	96.9		Unique	4.73181	High	0	3.544e-06
FALSE	High	[K].CVEADCGQMQEELDLTISAETR.[K]	1xiTRAQ8plex [N-Term]; 1xOxidation [M9]; 2xCarbamidomethyl [C1; C6]		1.24672e-05	0	1	1	1	P01031	P01031 [1527-1548]	0	2875.31	High	High	High	High	High	High	Not Found	Not Found	0.918	0.797	0.952	0.851	0.985	0.01	0.01	145.4	133.5	115.9	138.4	123.7	143.2			Unique	4.43121	High	0	1.475e-06
FALSE	High	[K].CVEADCGQMQEELDLTISAETR.[K]	1xiTRAQ8plex [N-Term]; 2xCarbamidomethyl [C1; C6]		1.42814e-05	0	1	1	7	P01031	P01031 [1527-1548]	0	2859.31	High	High	High	High	High	High	High	Not Found	0.769	0.687	0.845	0.71	0.823	0.431	0.01	151.9	116.9	104.4	128.4	107.9	125	65.4		Unique	4.28401	High	0	1.691e-06
FALSE	High	[R].GEVQAMLGQSTEELR.[V]	1xiTRAQ8plex [N-Term]		2.49517e-06	0	1	1	20	P02649	P02649 [138-152]	0	1952.01	High	High	High	High	High	High	High	Not Found	1.081	1.086	0.957	1.006	0.881	0.751	0.01	118.3	127.9	128.5	113.2	119	104.2	88.9		Unique	5.18784	High	0	4.064e-07
FALSE	High	[R].GEVQAMLGQSTEELR.[V]	1xiTRAQ8plex [N-Term]; 1xDeamidated [Q]		3.15173e-05	0	1	1	10	P02649	P02649 [138-152]	0	1952.99	High	High	High	High	High	High	High	High	1.202	1.1	1	1.065	0.871	1.486	55.066	12.7	15.3	14	12.7	13.6	11.1	18.9	701.6	Unique	4.55807	High	0	5.373e-06
FALSE	High	[R].GEVQAMLGQSTEELR.[V]	1xiTRAQ8plex [N-Term]; 1xOxidation [M6]		8.18549e-05	0	1	1	31	P02649	P02649 [138-152]	0	1968	High	High	High	High	High	High	High	Not Found	1.109	1.143	0.732	0.821	0.671	0.561	0.01	132.5	146.9	151.5	97	108.8	88.9	74.4		Unique	4.57679	High	2.574e-05	2.759e-05
FALSE	High	[R].AYWDIMISNHQNSNR.[Y]	1xiTRAQ8plex [N-Term]		1.56939e-05	0	1	1	7	P35542	P35542 [38-52]	0	2153.05	High	High	High	High	High	High	High	Not Found	0.792	0.724	0.801	0.543	0.702	0.992	0.01	144.1	114.1	104.3	115.3	78.2	101.2	142.9		Unique	4.844	High	0	1.864e-06
FALSE	High	[R].AYWDIMISNHQNSNR.[Y]	1xiTRAQ8plex [N-Term]; 1xDeamidated [N/Q]		2.26246e-05	0	1	1	12	P35542	P35542 [38-52]	0	2154.03	High	High	High	High	High	High	High	Not Found	0.861	0.819	0.832	0.638	0.648	0.659	0.01	146.6	126.2	120	122	93.6	95	96.6		Unique	5.53287	High	0	2.72e-06
FALSE	High	[R].AYWDIMISNHQNSNR.[Y]	1xiTRAQ8plex [N-Term]; 1xOxidation [M6]		7.79608e-05	0	1	1	5	P35542	P35542 [38-52]	0	2169.04	High	High	High	High	High	High	High	Not Found	1.262	1.642	0.933	0.519	0.666	0.767	0.01	117.8	148.7	193.5	109.9	61.2	78.5	90.4		Unique	3.95338	High	2.574e-05	2.502e-05
FALSE	High	[R].AYWDIMISNHQNSNR.[Y]	1xiTRAQ8plex [N-Term]; 1xOxidation [M6]; 1xDeamidated [N/Q]		8.46636e-05	0	1	1	7	P35542	P35542 [38-52]	0	2170.03	High	High	High	High	High	High	High	Not Found	1.16	1.76	0.834	0.515	0.639	0.371	0.01	127.4	147.7	224.3	106.3	65.6	81.4	47.3		Unique	4.71155	High	0	1.056e-05
FALSE	High	[R].LEDMEQALSPSVFK.[A]	2xiTRAQ8plex [N-Term; K14]		2.71099e-05	0	1	1	3	P05155	P05155 [367-380]	0	2202.19	High	High	High	High	High	High	High	Not Found	1.215	0.906	0.976	1.17	1.108	0.586	0.01	114.9	139.7	104.1	112.2	134.5	127.3	67.4		Unique	4.42619	High	0	3.278e-06
FALSE	High	[K].EAVMDINKPGPLFKPENGLLETK.[V]	4xiTRAQ8plex [N-Term; K8; K14; K23]; 1xOxidation [M4]; 2xDeamidated [N7; N17]		0.000121896	0	1	1	1	P07225	P07225 [402-424]	0	3775.13	High	High	High	High	High	High	Not Found	Not Found	0.933	1.011	1.03	1	0.902	0.01	0.01	136.1	127.1	137.6	140.2	136.2	122.8			Unique	3.43216	High	0	1.533e-05
FALSE	High	[K].EAVMDINKPGPLFKPENGLLETK.[V]	4xiTRAQ8plex [N-Term; K8; K14; K23]; 1xDeamidated [N]		4.52286e-05	0	1	1	5	P07225	P07225 [402-424]	0	3758.15	High	High	High	High	High	High	High	Not Found	0.894	1.018	0.786	0.888	0.606	0.374	0.01	143.7	128.4	146.3	113	127.7	87.1	53.8		Unique	5.41202	High	2.574e-05	6.107e-05
FALSE	High	[R].GDMMCVNQNGGYLCIPR.[T]	1xiTRAQ8plex [N-Term]; 1xOxidation [M3]; 1xDeamidated [N9]; 2xCarbamidomethyl [C5; C14]		9.43867e-05	0	1	1	1	Q9UBX5	Q9UBX5 [55-71]	0	2306.03	High	High	High	High	High	High	Not Found	Not Found	1.785	2.249	1.821	1.051	1.222	0.01	0.01	87.7	156.4	197.2	159.6	92.1	107.1			Unique	3.85073	High	0	1.178e-05
FALSE	High	[R].GDMMCVNQNGGYLCIPR.[T]	1xiTRAQ8plex [N-Term]; 1xDeamidated [N/Q]; 2xCarbamidomethyl [C5; C14]		1.27047e-05	0	1	1	5	Q9UBX5	Q9UBX5 [55-71]	0	2290.04	High	High	High	High	High	High	High	Not Found	1.098	1.296	1.533	1.496	1.485	0.624	0.01	93.8	102.9	121.6	143.7	140.2	139.3	58.5		Unique	4.3523	High	0	1.501e-06
FALSE	High	[K].QQNAQGGFSSTQDTVVALHALSK.[Y]	2xiTRAQ8plex [N-Term; K23]; 1xDeamidated [Q/N]		5.15273e-06	0	1	1	9	P01023	P01023 [1241-1263]	0	2996.59	High	High	High	High	High	High	High	Not Found	1.042	1.215	1.791	1.064	1.382	1.337	0.01	90.6	94.4	110.1	162.2	96.4	125.2	121.1		Unique	6.1321	High	0	5.943e-07
FALSE	High	[R].DWAESTLMTQK.[T]	2xiTRAQ8plex [N-Term; K11]		5.99513e-05	0	1	1	2	P00742	P00742 [347-357]	0	1918.02	High	High	High	High	High	High	High	Not Found	1.075	1.017	0.816	0.861	1.406	1.28	0.01	107.3	115.3	109.1	87.6	92.4	150.8	137.4		Unique	3.8009	High	0	7.399e-06
FALSE	High	[K].QQNAQGGFSSTQDTVVALHALSK.[Y]	2xiTRAQ8plex [N-Term; K23]		4.37445e-07	0	1	1	7	P01023	P01023 [1241-1263]	0	2995.61	High	High	High	High	High	High	High	Not Found	1.194	1.414	1.114	1.016	1.53	1.268	0.01	93.7	111.9	132.5	104.4	95.2	143.4	118.9		Unique	7.24063	High	0	4.724e-08
FALSE	High	[R].DSCKGDSGGPLVCGGVLEGVVTSGSR.[V]	2xiTRAQ8plex [N-Term; K4]; 2xCarbamidomethyl [C3; C13]		3.07876e-07	0	1	1	1	P00746	P00746 [202-227]	1	3158.6	High	High	High	High	High	High	High	Not Found	1.056	1.284	2.272	1.355	1.093	1.403	0.01	84.6	89.3	108.5	192.1	114.5	92.4	118.6		Unique	5.79723	High	0	3.286e-08
FALSE	High	[R].DASGVTFTWTPSSGK.[S]	2xiTRAQ8plex [N-Term; K15]		8.06366e-05	0	1	1	18	P01876	P01876 [154-168]	0	2149.14	High	High	High	High	High	High	High	Not Found	0.539	0.493	0.546	0.424	0.641	0.434	0.01	196.2	105.9	96.6	107.1	83.3	125.8	85.1		Unique	4.56729	High	2.574e-05	1.807e-05
FALSE	High	[K].LSITGTYDLK.[S]	2xiTRAQ8plex [N-Term; K10]		7.342e-05	0	1	1	11	P01009	P01009 [315-324]	0	1719.01	High	High	High	High	High	High	High	Not Found	1.029	0.979	1.283	1.057	1.409	1.491	0.01	97	99.8	95	124.5	102.5	136.7	144.6		Unique	4.1604	High	0	9.127e-06
FALSE	High	[K].NSLYLQMNSLR.[AT]	1xiTRAQ8plex [N-Term]; 1xDeamidated [N]		0.000134509	0	7	9	14	P01782; P01763; A0A0B4J1X8; P01780; A0A0B4J1V1; P01766; A0A0C4DH32	P01782 [96-106]; P01763 [96-106]; A0A0B4J1X8 [96-106]; P01780 [96-106]; A0A0B4J1V1 [96-106]; P01766 [95-105]; A0A0C4DH32 [96-106]	0	1643.87	High	High	High	High	High	High	High	Not Found	1.081	0.92	1.426	1.003	1.046	0.872	0.01	108.9	117.7	100.2	155.2	109.2	113.9	94.9		Not Unique	4.0454	High	2.574e-05	2.087e-05
FALSE	High	[K].NSLYLQMNSLR.[AT]	1xiTRAQ8plex [N-Term]; 2xDeamidated [N1; N8]		0.000106835	0	7	9	4	P01782; P01763; A0A0B4J1X8; P01780; A0A0B4J1V1; P01766; A0A0C4DH32	P01782 [96-106]; P01763 [96-106]; A0A0B4J1X8 [96-106]; P01780 [96-106]; A0A0B4J1V1 [96-106]; P01766 [95-105]; A0A0C4DH32 [96-106]	0	1644.86	High	High	High	High	High	High	High	Not Found	0.876	0.837	1.593	1.104	1.172	1.079	0.01	104.4	91.4	87.4	166.3	115.3	122.4	112.6		Not Unique	3.99796	High	0	1.339e-05
FALSE	High	[R].TATSEYQTFFNPR.[T]	2xiTRAQ8plex [N-Term; Y6]		8.65893e-05	0	1	1	12	P00734	P00734 [315-327]	0	2170.14	High	High	High	High	High	High	High	Not Found	2.722	2.328	1.476	1.108	1.309	1.097	0.01	72.5	197.2	168.7	107	80.3	94.9	79.5		Unique	3.88255	High	2.574e-05	9.3e-05
FALSE	High	[R].TATSEYQTFFNPR.[T]	1xiTRAQ8plex [N-Term]		6.20028e-06	0	1	1	20	P00734	P00734 [315-327]	0	1865.93	High	High	High	High	High	High	High	Not Found	2.02	2.137	1.162	1.002	1.333	1.05	0.01	82.4	166.6	176.2	95.8	82.6	109.9	86.5		Unique	4.61598	High	0	3.434e-06
FALSE	High	[K].EAVMDINKPGPLFKPENGLLETK.[V]	4xiTRAQ8plex [N-Term; K8; K14; K23]; 2xDeamidated [N7; N17]		6.13172e-05	0	1	1	7	P07225	P07225 [402-424]	0	3759.13	High	High	High	High	High	High	High	Not Found	0.867	1.038	0.784	0.919	0.667	0.566	0.01	137	118.8	142.2	107.4	125.9	91.3	77.5		Unique	5.49855	High	0	7.583e-06
FALSE	High	[R].VPVQEELCGLASKPGSR.[R]	2xiTRAQ8plex [N-Term; K13]; 1xCarbamidomethyl [C8]		2.59121e-06	0	1	1	3	Q76LX8	Q76LX8 [926-942]	0	2435.35	High	High	High	High	High	High	High	Not Found	1.011	1.25	0.762	1.282	1.336	1.304	0.01	100.7	101.8	125.9	76.7	129.1	134.5	131.3		Unique	5.26259	High	0	2.936e-07
FALSE	High	[R].WQEGNVFSCSVMHEALHNHYTQK.[S]	2xiTRAQ8plex [N-Term; K23]; 1xDeamidated [N]; 1xCarbamidomethyl [C9]		4.09241e-06	0	1	1	2	P01861	P01861 [297-319]	0	3411.65	High	High	High	High	High	High	High	Not Found	0.397	0.666	0.485	0.35	0.401	0.539	0.01	208.5	82.7	138.8	101	73	83.5	112.5		Unique	5.26577	High	0	4.698e-07
FALSE	High	[K].ANFDAQQFAGTWLLVAVGSACR.[F]	1xiTRAQ8plex [N-Term]; 1xCarbamidomethyl [C21]		3.65401e-06	0	1	1	1	P07360	P07360 [40-61]	0	2686.37	High	High	High	High	High	High	Not Found	Not Found	1.242	0.818	1.31	1.086	1.43	0.01	0.01	116.2	144.3	95	152.2	126.1	166.1			Unique	5.87448	High	0	4.179e-07
FALSE	High	[K].FGGTICSGDIWDQASCSSSTTCVR.[Q]	1xiTRAQ8plex [N-Term]; 3xCarbamidomethyl [C6; C16; C22]		5.25674e-08	0	1	1	10	P07357	P07357 [69-92]	0	2956.32	High	High	High	High	High	High	High	Not Found	0.958	0.839	1.015	0.906	0.967	0.545	0.01	128.4	123	107.7	130.4	116.3	124.2	70		Unique	7.17129	High	0	5.351e-09
FALSE	High	[R].SLPVSDSVLSGFEQR.[V]	1xiTRAQ8plex [N-Term]		3.27493e-06	0	1	1	16	P07360	P07360 [154-168]	0	1925.03	High	High	High	High	High	High	High	Not Found	0.94	0.854	1.025	0.94	1.053	1.13	0.01	115.2	108.3	98.4	118.1	108.3	121.4	130.2		Unique	4.97159	High	0	2.697e-06
FALSE	High	[R].FAHYVVTSQVVNTANEAR.[E]	2xiTRAQ8plex [N-Term; Y4]		5.1333e-06	0	1	1	3	P19827	P19827 [66-83]	0	2614.42	High	High	High	High	High	High	High	Not Found	1.547	1.189	0.991	1.135	1.165	1.05	0.01	99.1	153.2	117.8	98.1	112.4	115.4	104		Unique	5.29273	High	0	5.923e-07
FALSE	High	[R].DLCGCYSVSSVLPGCAEPWNHGK.[T]	3xiTRAQ8plex [N-Term; Y6; K23]; 1xDeamidated [N20]; 3xCarbamidomethyl [C3; C5; C15]		2.61077e-05	0	1	1	5	P01876	P01876 [178-200]	0	3506.73	High	High	High	High	High	High	High	Not Found	0.537	0.461	0.574	0.414	0.566	0.61	0.01	192.2	103.2	88.5	110.3	79.6	108.9	117.3		Unique	6.30684	High	0	1.157e-05
FALSE	High	[R].DLCGCYSVSSVLPGCAEPWNHGK.[T]	3xiTRAQ8plex [N-Term; Y6; K23]; 3xCarbamidomethyl [C3; C5; C15]		3.58204e-05	0	1	1	7	P01876	P01876 [178-200]	0	3505.74	High	High	High	High	High	High	High	Not Found	0.498	0.357	0.49	0.241	0.424	0.438	0.01	232.1	115.7	82.9	113.6	55.9	98.3	101.5		Unique	5.49166	High	0	4.359e-06
FALSE	High	[R].DLCGCYSVSSVLPGCAEPWNHGK.[T]	2xiTRAQ8plex [N-Term; K23]; 1xDeamidated [N20]; 3xCarbamidomethyl [C3; C5; C15]		9.1711e-07	0	1	1	5	P01876	P01876 [178-200]	0	3202.52	High	High	High	High	High	High	High	Not Found	0.436	0.377	0.432	0.248	0.546	0.534	0.01	223.9	97.6	84.4	96.8	55.6	122.2	119.5		Unique	6.12435	High	0	1.009e-07
FALSE	High	[R].DLCGCYSVSSVLPGCAEPWNHGK.[T]	2xiTRAQ8plex [N-Term; K23]; 3xCarbamidomethyl [C3; C5; C15]		1.77138e-08	0	1	1	5	P01876	P01876 [178-200]	0	3201.54	High	High	High	High	High	High	High	Not Found	0.55	0.442	0.488	0.314	0.548	0.26	0.01	222.2	122.2	98.1	108.4	69.7	121.7	57.7		Unique	6.66819	High	0	1.748e-09
FALSE	High	[R].GHLFLQTDQPIYNPGQR.[V]	1xiTRAQ8plex [N-Term]		4.04089e-07	0	2	2	39	P0C0L4; P0C0L5	P0C0L4 [139-155]; P0C0L5 [139-155]	0	2288.21	High	High	High	High	High	High	High	Not Found	0.966	0.73	0.866	1.075	0.804	0.626	0.01	131.8	127.3	96.3	114.2	141.8	106.1	82.5		Not Unique	6.61311	High	0	5.982e-07
FALSE	High	[R].GHLFLQTDQPIYNPGQR.[V]	1xiTRAQ8plex [N-Term]; 1xDeamidated [N/Q]		5.64163e-06	0	2	2	10	P0C0L4; P0C0L5	P0C0L4 [139-155]; P0C0L5 [139-155]	0	2289.19	High	High	High	High	High	High	High	Not Found	1.12	0.882	0.903	0.971	0.976	0.983	0.01	117	131.1	103.2	105.7	113.7	114.2	115.1		Not Unique	6.14667	High	0	6.531e-07
FALSE	High	[R].GHLFLQTDQPIYNPGQR.[V]	2xiTRAQ8plex [N-Term; Y12]		4.91782e-07	0	2	2	30	P0C0L4; P0C0L5	P0C0L4 [139-155]; P0C0L5 [139-155]	0	2592.41	High	High	High	High	High	High	High	Not Found	1.123	0.658	0.788	1.505	0.445	0.234	0.01	139.1	156.1	91.5	109.5	209.3	61.9	32.5		Not Unique	6.27433	High	0	5.311e-08
FALSE	High	[K].NVVYTCNEGYSLIGNPVAR.[C]	2xiTRAQ8plex [N-Term; Y4]; 1xCarbamidomethyl [C6]		1.56208e-06	0	1	1	1	P10643	P10643 [594-612]	0	2734.44	High	High	High	High	High	High	High	Not Found	1.205	1.136	1.466	1.28	1.26	1.02	0.01	95.6	115.2	108.6	140.2	122.4	120.5	97.5		Unique	5.89403	High	0	1.746e-07
FALSE	High	[K].NVVYTCNEGYSLIGNPVAR.[C]	1xiTRAQ8plex [N-Term]; 1xDeamidated [N7]; 1xCarbamidomethyl [C6]		1.72459e-05	0	1	1	3	P10643	P10643 [594-612]	0	2431.22	High	High	High	High	High	High	High	Not Found	1.218	1.147	1.218	1.169	1.151	0.537	0.01	107.5	130.9	123.3	131	125.7	123.8	57.8		Unique	5.01116	High	0	8.693e-06
FALSE	High	[K].KLVPFATELHER.[L]	2xiTRAQ8plex [N-Term; K1]		7.73782e-05	0	1	1	72	P06727	P06727 [79-90]	1	2048.21	High	High	High	High	High	High	High	Not Found	1.291	1.443	1.307	1.435	1.838	1.985	0.01	77.7	100.3	112.1	101.6	111.4	142.7	154.2		Unique	5.31203	High	2.574e-05	2.683e-05
FALSE	High	[R].WQEGNVFSCSVMHEALHNHYTQK.[S]	2xiTRAQ8plex [N-Term; K23]; 1xCarbamidomethyl [C9]		9.46442e-06	0	1	1	4	P01861	P01861 [297-319]	0	3410.66	High	High	High	High	High	High	High	Not Found																No Quan Values	5.70329	High	0	1.108e-06
FALSE	High	[K].WYVDGVEVHNAK.[T]	2xiTRAQ8plex [N-Term; K12]		3.03527e-05	0	1	1	22	P01860	P01860 [207-218]	0	2025.1	High	High	High	High	High	High	High	Not Found	0.603	0.642	1.36	0.855	0.681	0.706	0.01	136.8	82.5	87.8	186.1	117	93.2	96.6		Unique	5.37778	High	0	3.681e-06
FALSE	High	[K].EFNAETFTFHADICTLSEKER.[Q]	2xiTRAQ8plex [N-Term; K19]; 1xCarbamidomethyl [C14]		4.9672e-08	0	1	1	2	P02768	P02768 [525-545]	1	3153.58	High	High	High	High	High	High	Not Found	Not Found	0.675	1.612	0.912	0.803	1.137	0.01	0.01	130.3	88	210.1	118.8	104.7	148.1			Unique	8.5397	High	0	5.038e-09
FALSE	High	[R].VPAGQSYFVDFGSTECSCPPGGGK.[I]	2xiTRAQ8plex [N-Term; K24]; 2xCarbamidomethyl [C16; C18]		1.93846e-05	0	1	1	2	P98095	P98095 [83-106]	0	3112.5	High	High	High	High	High	High	High	Not Found	1.184	1.104	1.327	1.211	2.319	0.961	0.01	87.9	104	97	116.6	106.4	203.8	84.4		Unique	4.50004	High	0	2.319e-06
FALSE	High	[R].TCAQEGMVLYGWTDHSACSPVCPAGMEYR.[Q]	2xiTRAQ8plex [N-Term; Y10]; 1xDeamidated [Q4]; 3xCarbamidomethyl [C2; C18; C22]		4.71381e-05	0	1	1	1	P04275	P04275 [274-302]	0	3942.78	High	High	High	High	High	High	Not Found	Not Found	0.897	0.976	1.278	0.923	2.137	0.01	0.01	110.9	99.5	108.3	141.8	102.4	237.1			Unique	4.40823	High	0	5.784e-06
FALSE	High	[R].TCAQEGMVLYGWTDHSACSPVCPAGMEYR.[Q]	2xiTRAQ8plex [N-Term; Y10]; 3xCarbamidomethyl [C2; C18; C22]		2.38723e-08	0	1	1	2	P04275	P04275 [274-302]	0	3941.8	High	High	High	High	High	High	High	Not Found	0.841	0.753	1.227	0.862	1.659	1.252	0.01	105.3	88.6	79.3	129.2	90.8	174.8	131.9		Unique	7.89514	High	0	2.374e-09
FALSE	High	[R].TCAQEGMVLYGWTDHSACSPVCPAGMEYR.[Q]	1xiTRAQ8plex [N-Term]; 1xOxidation [M]; 3xCarbamidomethyl [C2; C18; C22]		1.68465e-06	0	1	1	3	P04275	P04275 [274-302]	0	3653.59	High	High	High	High	High	High	High	Not Found	0.885	1.001	1.163	0.76	1.438	0.972	0.01	110.8	98.1	111	128.9	84.2	159.4	107.7		Unique	5.49011	High	0	1.882e-07
FALSE	High	[R].TCAQEGMVLYGWTDHSACSPVCPAGMEYR.[Q]	1xiTRAQ8plex [N-Term]; 1xDeamidated [Q4]; 3xCarbamidomethyl [C2; C18; C22]		5.26378e-07	0	1	1	2	P04275	P04275 [274-302]	0	3638.58	High	High	High	High	High	High	High	Not Found	0.65	0.646	0.836	0.702	1.368	1.644	0.01	116.9	76	75.5	97.7	82	159.8	192.1		Unique	6.86582	High	0	5.693e-08
FALSE	High	[R].TCAQEGMVLYGWTDHSACSPVCPAGMEYR.[Q]	1xiTRAQ8plex [N-Term]; 3xCarbamidomethyl [C2; C18; C22]		6.68519e-09	0	1	1	5	P04275	P04275 [274-302]	0	3637.59	High	High	High	High	High	High	High	Not Found	0.535	0.641	2.403	0.826	2.597	2.49	0.01	76.3	40.8	48.9	183.3	63	198	189.8		Unique	8.04558	High	0	1.3e-09
FALSE	High	[K].DGFFGNPLAPNPADK.[C]	2xiTRAQ8plex [N-Term; K15]		0.000126115	0	1	1	1	P11047	P11047 [866-880]	0	2168.16	High	High	High	High	High	High	High	Not Found	1.092	1.351	1.181	0.663	0.99	1.037	0.01	109.4	119.4	147.8	129.1	72.5	108.3	113.5		Unique	3.64379	High	0	1.582e-05
FALSE	High	[K].YGFCEAADQFHVLDEVRR.[-]	2xiTRAQ8plex [N-Term; Y1]; 1xCarbamidomethyl [C4]		5.21724e-05	0	1	1	1	P07360	P07360 [185-202]	1	2820.43	High	High	High	High	High	High	High	Not Found	1.069	0.936	1.182	1.007	0.885	1.025	0.01	112.6	120.4	105.4	133.1	113.4	99.6	115.4		Unique	6.20859	High	0	6.41e-06
FALSE	High	[K].YGFCEAADQFHVLDEVRR.[-]	1xiTRAQ8plex [N-Term]; 1xCarbamidomethyl [C4]		5.17223e-06	0	1	1	3	P07360	P07360 [185-202]	1	2516.23	High	High	High	High	High	High	High	Not Found	0.809	0.881	1.345	0.946	0.871	0.4	0.01	127.9	103.5	112.7	172.1	121.1	111.4	51.2		Unique	5.69605	High	0	1.552e-05
FALSE	High	[R].TEHPFTVEEFVLPK.[F]	2xiTRAQ8plex [N-Term; K14]		6.63464e-05	0	1	1	14	P01023	P01023 [215-228]	0	2281.27	High	High	High	High	High	High	High	Not Found	1.029	1.443	0.92	0.959	1.765	2.15	0.01	86.3	88.8	124.6	79.4	82.8	152.4	185.6		Unique	4.69788	High	2.574e-05	2.786e-05
FALSE	High	[R].GNLLQCICTGNGRGEWK.[C]	2xiTRAQ8plex [N-Term; K17]; 1xDeamidated [N/Q]; 2xCarbamidomethyl [C6; C8]		5.6455e-05	0	1	1	9	P02751	P02751 [253-269]	1	2572.32	High	High	High	High	High	High	High	Not Found	0.792	1.334	0.827	0.855	0.946	1.082	0.01	117	92.7	156.1	96.8	100	110.7	126.7		Unique	4.24159	High	0	6.966e-06
FALSE	High	[R].SDMGVGVFTPTIEAR.[T]	1xiTRAQ8plex [N-Term]		0.000134509	0	1	1	1	P10586	P10586 [586-600]	0	1883.98	High	High	High	High	High	High	Not Found	Not Found	1.059	1.253	1.593	1.295	1.081	0.01	0.01	109.9	116.4	137.7	175.1	142.3	118.8			Unique	3.99416	High	0	1.69e-05
FALSE	High	[K].NVVYTCNEGYSLIGNPVAR.[C]	1xiTRAQ8plex [N-Term]; 1xCarbamidomethyl [C6]		3.70964e-06	0	1	1	11	P10643	P10643 [594-612]	0	2430.24	High	High	High	High	High	High	High	Not Found	1.081	0.979	1.256	1.01	1.054	1.031	0.01	107.9	116.6	105.7	135.6	109.1	113.8	111.2		Unique	5.98558	High	0	6.419e-07
FALSE	High	[R].RPDGCGVCGGDDSTCR.[L]	1xiTRAQ8plex [N-Term]; 3xCarbamidomethyl [C5; C8; C15]		2.93517e-06	0	1	1	1	Q6UY14	Q6UY14 [470-485]	0	2072.88	High	High	High	High	High	High	High	Not Found	1.051	1.064	1.034	1.005	1.422	1.134	0.01	103.8	109	110.4	107.3	104.3	147.6	117.7		Unique	5.578	High	0	3.329e-07
FALSE	High	[R].SGFTYVLHEGECCGR.[C]	1xiTRAQ8plex [N-Term]; 2xCarbamidomethyl [C12; C13]		3.55518e-05	0	1	1	9	P04275	P04275 [2479-2493]	0	2075.96	High	High	High	High	High	High	High	Not Found	1.008	0.896	1.007	0.752	1.541	1.714	0.01	101	101.8	90.5	101.7	76	155.7	173.2		Unique	5.51424	High	0	4.323e-06
FALSE	High	[R].ITGYIIKYEKPGSPPR.[E]	3xiTRAQ8plex [N-Term; K7; K10]		3.47894e-06	0	1	1	12	P02751	P02751 [2021-2036]	1	2731.63	High	High	High	High	High	High	High	Not Found	0.749	0.864	0.666	0.933	0.985	1.029	0.01	128.5	96.3	111	85.6	119.9	126.6	132.2		Unique	5.74106	High	0	3.97e-07
FALSE	High	[K].LLLQMDSSATAYGSTVSK.[R]	2xiTRAQ8plex [N-Term; K18]; 1xOxidation [M5]		8.6119e-06	0	1	1	6	P04114	P04114 [1146-1163]	0	2496.35	High	High	High	High	High	High	High	Not Found	0.84	0.975	0.617	0.727	0.713	0.559	0.01	147.3	123.8	143.7	90.8	107.1	105	82.3		Unique	5.09805	High	0	1.005e-06
FALSE	High	[K].LLLQMDSSATAYGSTVSK.[R]	3xiTRAQ8plex [N-Term; Y12; K18]		1.54007e-05	0	1	1	1	P04114	P04114 [1146-1163]	0	2784.56	High	High	High	High	High	High	High	Not Found	1.114	1.043	0.923	0.913	0.921	1.374	0.01	109.8	122.2	114.5	101.4	100.2	101.1	150.8		Unique	5.33564	High	0	1.829e-06
FALSE	High	[R].SEYQADYESLR.[F]	1xiTRAQ8plex [N-Term]		0.00010251	0	1	1	18	P04114	P04114 [1600-1610]	0	1664.81	High	High	High	High	High	High	High	Not Found	0.92	0.938	0.708	0.768	0.916	0.646	0.01	135.7	124.8	127.3	96.1	104.2	124.3	87.7		Unique	3.85212	High	0	1.284e-05
FALSE	High	[R].GFNCESKPEAEETCFDK.[Y]	3xiTRAQ8plex [N-Term; K7; K17]; 1xDeamidated [N3]; 2xCarbamidomethyl [C4; C14]		8.92251e-05	0	1	1	15	P02751	P02751 [84-100]	0	2961.44	High	High	High	High	High	High	High	Not Found	1.023	1.248	0.792	1.168	0.996	1.072	0.01	109.6	112.1	136.8	86.8	128	109.2	117.5		Unique	4.98906	High	0	1.114e-05
FALSE	High	[R].EPQDTYHYLPFSLPHR.[R]	1xiTRAQ8plex [N-Term]		4.49766e-06	0	1	1	24	P10909	P10909 [199-214]	0	2304.17	High	High	High	High	High	High	High	Not Found	0.821	0.953	0.781	0.885	0.881	0.886	0.01	128.9	105.9	122.8	100.7	114.1	113.5	114.2		Unique	5.9679	High	0	7.295e-06
FALSE	High	[R].GFNCESKPEAEETCFDK.[Y]	3xiTRAQ8plex [N-Term; K7; K17]; 2xCarbamidomethyl [C4; C14]		1.6545e-05	0	1	1	26	P02751	P02751 [84-100]	0	2960.45	High	High	High	High	High	High	High	Not Found	1.172	1.342	0.837	1.224	1.006	0.981	0.01	105.8	123.9	142	88.6	129.5	106.4	103.8		Unique	4.9739	High	0	6.13e-06
FALSE	High	[R].EPQDTYHYLPFSLPHR.[R]	2xiTRAQ8plex [N-Term; Y]		2.27101e-05	0	1	1	53	P10909	P10909 [199-214]	0	2608.38	High	High	High	High	High	High	High	Not Found	1.015	1.168	0.962	1.1	0.723	0.736	0.01	119.3	121.1	139.4	114.8	131.2	86.3	87.8		Unique	5.48569	High	2.574e-05	0.0001018
FALSE	High	[K].LESDVSAQMEYCR.[T]	1xiTRAQ8plex [N-Term]; 1xCarbamidomethyl [C12]		1.67965e-05	0	1	1	5	P02675	P02675 [212-224]	0	1891.88	High	High	High	High	High	High	High	High	1.001	1.051	1.692	0.78	0.951	0.918	25.769	24.1	24.1	25.4	40.8	18.8	22.9	22.2	621.7	Unique	4.9438	High	2.574e-05	2.415e-05
FALSE	High	[R].GDNGDTACSNEIGVGVSK.[A]	2xiTRAQ8plex [N-Term; K18]; 1xDeamidated [N3]; 1xCarbamidomethyl [C8]		5.73096e-05	0	1	1	1	P35555	P35555 [1542-1559]	0	2389.18	High	High	High	High	High	High	Not Found	Not Found	1.449	1.323	1.241	1.353	1.341	0.01	0.01	103.8	150.4	137.3	128.8	140.4	139.2			Unique	3.99925	High	0	7.053e-06
FALSE	High	[K].EQVQSCGPPPELLNGNVK.[E]	2xiTRAQ8plex [N-Term; K18]; 1xCarbamidomethyl [C6]		7.12493e-05	0	1	1	9	P08603	P08603 [625-642]	0	2574.38	High	High	High	High	High	High	High	Not Found	1.26	1.003	0.814	0.977	0.894	0.816	0.01	118.3	149.1	118.6	96.3	115.6	105.7	96.5		Unique	4.81904	High	0	8.842e-06
FALSE	High	[K].EQVQSCGPPPELLNGNVK.[E]	2xiTRAQ8plex [N-Term; K18]; 1xDeamidated [N/Q]; 1xCarbamidomethyl [C6]		5.9032e-06	0	1	1	101	P08603	P08603 [625-642]	0	2575.36	High	High	High	High	High	High	High	Not Found	1.264	1.019	1.039	1.024	0.909	0.824	0.01	113	142.9	115.2	117.4	115.8	102.8	93.1		Unique	5.7689	High	0	7.444e-06
FALSE	High	[K].EQVQSCGPPPELLNGNVK.[E]	2xiTRAQ8plex [N-Term; K18]; 2xDeamidated [N14; N16]; 1xCarbamidomethyl [C6]		5.35107e-06	0	1	1	11	P08603	P08603 [625-642]	0	2576.35	High	High	High	High	High	High	High	Not Found	1.165	0.996	0.96	0.969	0.996	0.805	0.01	116.1	135.2	115.6	111.5	112.5	115.6	93.5		Unique	5.39318	High	0	1.143e-06
FALSE	High	[R].QLKEHAVEGDCDFQLLK.[L]	3xiTRAQ8plex [N-Term; K3; K17]; 1xCarbamidomethyl [C11]		1.62973e-05	0	1	1	8	P02765	P02765 [104-120]	1	2942.62	High	High	High	High	High	High	High	Not Found	0.656	1.155	1.448	1.436	1.652	1.714	0.01	88.3	57.9	102	127.8	126.8	145.8	151.4		Unique	6.12945	High	0	4.502e-06
FALSE	High	[K].LLLQMDSSATAYGSTVSK.[R]	2xiTRAQ8plex [N-Term; K18]		3.65401e-06	0	1	1	20	P04114	P04114 [1146-1163]	0	2480.35	High	High	High	High	High	High	High	Not Found	0.925	0.998	0.707	0.832	0.795	0.614	0.01	136.2	126.1	136	96.4	113.4	108.3	83.7		Unique	5.43548	High	0	4.18e-07
FALSE	High	[R].TVLSPVEPSCEGMQCAAGQR.[C]	1xiTRAQ8plex [N-Term]; 2xCarbamidomethyl [C10; C15]		2.40269e-06	0	1	1	1	Q9Y6R7	Q9Y6R7 [435-454]	0	2481.18	High	High	High	High	High	High	High	Not Found	0.915	0.815	2.178	0.974	1.231	0.599	0.01	103.7	94.9	84.5	226	101	127.7	62.2		Unique	4.55162	High	0	2.713e-07
FALSE	High	[K].ELSHLPSLYDYSAYR.[R]	2xiTRAQ8plex [N-Term; Y]		0.00010251	0	1	1	4	P10643	P10643 [279-293]	0	2422.29	High	High	High	High	High	High	High	Not Found	0.957	0.749	0.907	0.748	0.834	0.433	0.01	142.2	136	106.5	128.9	106.3	118.6	61.5		Unique	4.03648	High	0	1.284e-05
FALSE	High	[K].EMECAGTYDGSIDACK.[G]	2xiTRAQ8plex [N-Term; K16]; 2xCarbamidomethyl [C4; C15]		4.13255e-05	0	1	1	1	P05156	P05156 [507-522]	0	2415.11	High	High	High	High	High	High	High	Not Found	1.083	1.014	1.086	0.996	1.05	0.843	0.01	113.1	122.5	114.7	122.8	112.6	118.8	95.3		Unique	4.51353	High	0	5.056e-06
FALSE	High	[R].AATVGSLAGQPLQER.[A]	1xiTRAQ8plex [N-Term]		7.98546e-06	0	1	1	29	P02649	P02649 [210-224]	0	1802.01	High	High	High	High	High	High	High	Not Found	1.14	1.104	0.88	0.841	0.791	0.508	0.01	127.7	145.6	141	112.4	107.4	101	64.9		Unique	5.49243	High	0	3.024e-06
FALSE	High	[R].AATVGSLAGQPLQER.[A]	1xiTRAQ8plex [N-Term]; 1xDeamidated [Q]		2.45776e-06	0	1	1	5	P02649	P02649 [210-224]	0	1802.99	High	High	High	High	High	High	High	Not Found	1.076	1.193	0.884	0.855	0.828	0.755	0.01	121.4	130.5	144.8	107.3	103.8	100.5	91.7		Unique	5.41844	High	0	2.964e-06
FALSE	High	[R].LLIYAVLPTGDVIGDSAK.[Y]	2xiTRAQ8plex [N-Term; K18]		1.78413e-05	0	1	1	10	P01023	P01023 [540-557]	0	2453.45	High	High	High	High	High	High	High	Not Found	1.306	1.272	1.09	0.846	1.227	1.137	0.01	101.6	132.6	129.2	110.7	85.9	124.6	115.5		Unique	4.49353	High	0	2.13e-06
FALSE	High	[R].VPGTSTSATLTGLTR.[G]	1xiTRAQ8plex [N-Term]		0.000122357	0	1	1	41	P02751	P02751 [2241-2255]	0	1766	High	High	High	High	High	High	High	Not Found	1.132	1.093	0.924	0.974	1.017	0.785	0.01	115.6	130.8	126.3	106.7	112.5	117.5	90.7		Unique	4.20976	High	0	1.539e-05
FALSE	High	[K].QKPDGVFQEDAPVIHQEMIGGLR.[N]	2xiTRAQ8plex [N-Term; K2]		3.64424e-08	0	1	1	32	P01024	P01024 [1112-1134]	0	3172.7	High	High	High	High	High	High	High	Not Found	0.794	0.665	0.756	0.815	0.855	0.8	0.01	140.7	111.7	93.6	106.4	114.7	120.3	112.6		Unique	6.99552	High	0	3.677e-09
FALSE	High	[K].QKPDGVFQEDAPVIHQEMIGGLR.[N]	2xiTRAQ8plex [N-Term; K2]; 1xDeamidated [Q]		1.40002e-06	0	1	1	4	P01024	P01024 [1112-1134]	0	3173.69	High	High	High	High	High	High	High	Not Found	0.821	0.91	0.968	0.922	0.975	1.226	0.01	117.3	96.2	106.7	113.5	108.2	114.3	143.8		Unique	5.69455	High	0	1.558e-07
FALSE	High	[K].QKPDGVFQEDAPVIHQEMIGGLR.[N]	2xiTRAQ8plex [N-Term; K2]; 2xDeamidated [Q8; Q]		7.62262e-05	0	1	1	2	P01024	P01024 [1112-1134]	0	3174.67	High	High	High	High	High	High	High	Not Found	0.811	0.792	0.948	0.909	1.021	1.543	0.01	113.9	92.3	90.2	108	103.5	116.3	175.8		Unique	4.87274	High	0	9.459e-06
FALSE	High	[K].QKPDGVFQEDAPVIHQEMIGGLR.[N]	2xiTRAQ8plex [N-Term; K2]; 1xOxidation [M18]		6.1454e-07	0	1	1	15	P01024	P01024 [1112-1134]	0	3188.7	High	High	High	High	High	High	High	Not Found	0.788	0.629	0.742	0.794	0.821	0.851	0.01	142.2	112	89.5	105.6	112.9	116.7	121		Unique	5.60768	High	0	1.052e-07
FALSE	High	[K].QKPDGVFQEDAPVIHQEMIGGLR.[N]	2xiTRAQ8plex [N-Term; K2]; 1xOxidation [M18]; 1xDeamidated [Q]		2.87939e-05	0	1	1	4	P01024	P01024 [1112-1134]	0	3189.68	High	High	High	High	High	High	Not Found	Not Found	0.806	0.72	0.748	0.774	0.815	0.01	0.01	164.5	132.6	118.5	123	127.3	134.1			Unique	5.02268	High	2.574e-05	2.33e-05
FALSE	High	[R].NLEHLYLQNNEIEK.[M]	2xiTRAQ8plex [N-Term; K14]		4.9128e-05	0	1	1	6	Q99983	Q99983 [301-314]	0	2365.3	High	High	High	High	High	High	High	Not Found	1.493	1.42	1.145	1.138	1.645	1.664	0.01	84.2	125.7	119.5	96.4	95.8	138.4	140		Unique	4.53267	High	0	1.286e-05
FALSE	High	[K].QVGSGVTTDQVQAEAK.[E]	2xiTRAQ8plex [N-Term; K16]		6.93489e-07	0	1	1	17	P01871	P01871 [154-169]	0	2226.22	High	High	High	High	High	High	High	High	1.027	1.23	0.903	0.871	0.79	0.836	7.186	57.8	59.3	71.1	52.2	50.3	45.7	48.3	415.3	Unique	5.56598	High	0	2.973e-06
FALSE	High	[K].ELSHLPSLYDYSAYR.[R]	1xiTRAQ8plex [N-Term]		5.04375e-05	0	1	1	12	P10643	P10643 [279-293]	0	2118.08	High	High	High	High	High	High	High	Not Found	0.969	0.993	1.257	0.997	1.144	0.871	0.01	110.6	107.2	109.8	139.1	110.3	126.5	96.4		Unique	4.8736	High	2.574e-05	3.778e-05
FALSE	High	[R].VVGGHPGNSPWTVSLR.[N]	1xiTRAQ8plex [N-Term]; 1xDeamidated [N8]		7.70886e-05	0	1	1	2	P26927	P26927 [484-499]	0	1968.06	High	High	High	High	High	High	High	Not Found	0.916	0.958	2.475	0.768	1.177	0.732	0.01	99.7	91.3	95.5	246.7	76.6	117.3	72.9		Unique	4.63844	High	0	9.586e-06
FALSE	High	[R].VVGGHPGNSPWTVSLR.[N]	1xiTRAQ8plex [N-Term]		2.54281e-05	0	1	1	4	P26927	P26927 [484-499]	0	1967.08	High	High	High	High	High	High	High	Not Found	0.799	0.906	0.93	0.665	1.156	1.053	0.01	122.9	98.2	111.4	114.4	81.7	142.1	129.4		Unique	5.70853	High	0	6.838e-06
FALSE	High	[K].ENFAGEATLQR.[I]	1xiTRAQ8plex [N-Term]		5.75252e-05	0	1	1	10	P04114	P04114 [3548-3558]	0	1539.81	High	High	High	High	High	High	High	Not Found	1.027	1.053	0.679	0.83	0.761	0.48	0.01	137.2	140.9	144.5	93.2	113.9	104.4	65.9		Unique	4.02749	High	2.574e-05	8.26e-05
FALSE	High	[K].EVIITGIQTQGAK.[H]	2xiTRAQ8plex [N-Term; K13]		0.000122357	0	1	1	6	P12259	P12259 [1970-1982]	0	1966.18	High	High	High	High	High	High	High	Not Found	1.576	1.508	1.074	1.127	0.974	1.228	0.01	94.3	148.6	142.2	101.3	106.2	91.8	115.7		Unique	4.34512	High	0	1.535e-05
FALSE	High	[K].GEQEHSQQKEEEEEMAVVPQGLFR.[G]	2xiTRAQ8plex [N-Term; K9]		3.00977e-07	0	1	1	1	P10645	P10645 [295-318]	1	3422.71	High	High	High	High	High	High	Not Found	Not Found	1.69	1.47	3.914	2.167	2.316	0.01	0.01	63.7	107.7	93.6	249.3	138.1	147.5			Unique	6.83567	High	0	3.208e-08
FALSE	High	[R].ETAASLLQAGYK.[G]	3xiTRAQ8plex [N-Term; Y11; K12]		8.12435e-05	0	1	1	5	P00734	P00734 [487-498]	0	2164.27	High	High	High	High	High	High	High	Not Found	1.535	0.988	0.873	1.342	1.104	1.312	0.01	98.1	150.6	96.9	85.6	131.7	108.3	128.7		Unique	4.64662	High	0	1.012e-05
FALSE	High	[R].ETAASLLQAGYK.[G]	2xiTRAQ8plex [N-Term; K12]		1.06797e-05	0	1	1	22	P00734	P00734 [487-498]	0	1860.07	High	High	High	High	High	High	High	Not Found	1.193	0.961	0.725	1.125	0.876	1.057	0.01	115.3	137.6	110.9	83.6	129.8	101	121.8		Unique	5.15318	High	0	1.255e-06
FALSE	High	[K].HLEINPDHSIIETLR.[Q]	1xiTRAQ8plex [N-Term]		6.27141e-05	0	1	1	1	P07900	P07900 [633-647]	0	2091.15	High	High	High	High	High	High	High	Not Found	1.08	0.982	1.446	1.19	0.996	1.273	0.01	100.4	108.4	98.6	145.2	119.5	100	127.8		Unique	4.22297	High	0	7.738e-06
FALSE	High	[K].ERPPAPSSFVFQEETK.[E]	2xiTRAQ8plex [N-Term; K16]		4.48898e-05	0	1	1	1	Q02952	Q02952 [1219-1234]	0	2457.32	High	High	High	High	High	High	High	Not Found	1.301	1.204	0.92	0.94	1.104	1.272	0.01	103.3	134.4	124.5	95.1	97.2	114.1	131.4		Unique	5.17608	High	0	5.505e-06
FALSE	High	[K].STSSFPCPAGHFNGFR.[T]	1xiTRAQ8plex [N-Term]; 1xDeamidated [N13]; 1xCarbamidomethyl [C7]		3.06975e-05	0	1	1	29	Q08380	Q08380 [555-570]	0	2073.98	High	High	High	High	High	High	High	Not Found	1.135	1.138	1.189	0.951	1.236	1.166	0.01	102.4	116.2	116.5	121.7	97.3	126.5	119.4		Unique	4.94569	High	2.574e-05	1.967e-05
FALSE	High	[K].KVPQVSTPTLVEVSR.[N]	2xiTRAQ8plex [N-Term; K1]; 1xDeamidated [Q4]		0.000120978	0	1	1	4	P02768	P02768 [438-452]	1	2249.33	High	High	High	High	High	High	High	Not Found	1.193	1.397	1.029	0.904	1.019	0.551	0.01	112.8	134.6	157.6	116.1	101.9	114.9	62.1		Unique	4.53888	High	4.094e-05	0.0001945
FALSE	High	[K].KVPQVSTPTLVEVSR.[N]	2xiTRAQ8plex [N-Term; K1]		8.71001e-06	0	1	1	24	P02768	P02768 [438-452]	1	2248.35	High	High	High	High	High	High	High	Not Found	1.092	1.469	0.904	0.902	0.874	0.611	0.01	116.8	127.5	171.6	105.6	105.3	102	71.3		Unique	6.07358	High	0	4.657e-06
FALSE	High	[R].AGMEWYQTCSNNGLVAGFQSR.[Y]	1xiTRAQ8plex [N-Term]; 1xOxidation [M3]; 3xDeamidated [Q7; N11; N12]; 1xCarbamidomethyl [C9]		5.37644e-05	0	1	1	1	Q07507	Q07507 [98-118]	0	2699.2	High	High	High	High	High	High	High	Not Found	1.376	1.109	1.266	1.057	1.083	2.141	0.01	88.6	121.9	98.2	112.1	93.6	95.9	189.6		Unique	4.05816	High	0	6.625e-06
FALSE	High	[R].AGMEWYQTCSNNGLVAGFQSR.[Y]	1xiTRAQ8plex [N-Term]; 1xOxidation [M3]; 1xDeamidated [N]; 1xCarbamidomethyl [C9]		0.000113039	0	1	1	4	Q07507	Q07507 [98-118]	0	2697.23	High	High	High	High	High	High	Not Found	Not Found	1.137	1.097	1.314	1.052	1.16	0.01	0.01	118.4	134.6	129.8	155.5	124.5	137.3			Unique	3.73203	High	0	1.417e-05
FALSE	High	[R].AHNAFGGEGVYAIAR.[C]	1xiTRAQ8plex [N-Term]		8.12435e-05	0	1	1	1	Q8NBP7	Q8NBP7 [511-525]	0	1836.97	High	High	High	High	High	High	Not Found	Not Found	0.984	1.286	2.125	1.654	1.699	0.01	0.01	91.4	89.9	117.6	194.3	151.3	155.4			Unique	4.40212	High	0	1.013e-05
FALSE	High	[R].AGMEWYQTCSNNGLVAGFQSR.[Y]	1xiTRAQ8plex [N-Term]; 1xDeamidated [N/Q]; 1xCarbamidomethyl [C9]		4.79592e-06	0	1	1	4	Q07507	Q07507 [98-118]	0	2681.24	High	High	High	High	High	High	Not Found	Not Found	0.946	0.899	1.094	0.849	1.008	0.01	0.01	138	130.6	124	151.1	117.1	139.1			Unique	4.83287	High	0	5.517e-07
FALSE	High	[R].AEDMAVYYCAR.[-]	1xiTRAQ8plex [N-Term]; 1xCarbamidomethyl [C9]		7.42509e-05	0	1	1	3	A0A075B6Q5	A0A075B6Q5 [108-118]	0	1652.77	High	High	High	High	High	High	High	Not Found	0.791	0.789	0.935	1.221	0.686	0.794	0.01	128.7	101.9	101.5	120.4	157.1	88.2	102.2		Unique	3.85156	High	0	9.215e-06
FALSE	High	[K].YTYNYEAESSSGVPGTADSR.[S]	2xiTRAQ8plex [N-Term; Y]		3.41385e-06	0	1	1	2	P04114	P04114 [52-71]	0	2762.34	High	High	High	High	High	High	Not Found	Not Found	1.264	1.02	0.681	0.909	0.76	0.01	0.01	142	179.5	144.8	96.7	129.1	107.9			Unique	5.08073	High	0	3.898e-07
FALSE	High	[K].YTYNYEAESSSGVPGTADSR.[S]	1xiTRAQ8plex [N-Term]; 1xDeamidated [N4]		1.10488e-05	0	1	1	1	P04114	P04114 [52-71]	0	2459.12	High	High	High	High	High	High	Not Found	Not Found	1.205	1.54	1.005	0.906	0.854	0.01	0.01	122.9	148.1	189.2	123.5	111.3	105			Unique	5.14021	High	0	1.303e-06
FALSE	High	[K].YTYNYEAESSSGVPGTADSR.[S]	1xiTRAQ8plex [N-Term]		4.95511e-07	0	1	1	2	P04114	P04114 [52-71]	0	2458.13	High	High	High	High	High	High	High	Not Found	0.796	0.967	0.653	0.796	0.687	0.908	0.01	137.7	109.7	133.2	90	109.7	94.7	125.1		Unique	4.46297	High	0	5.365e-08
FALSE	High	[R].IIHGNQIATNGVVHVIDR.[V]	1xiTRAQ8plex [N-Term]; 1xDeamidated [N10]		6.90874e-07	0	1	1	5	Q15063	Q15063 [211-228]	0	2261.27	High	High	High	High	High	High	High	Not Found	1.317	0.966	1.185	1.173	1.467	0.937	0.01	99.4	131	96.1	117.8	116.6	145.9	93.2		Unique	5.8823	High	0	7.1e-07
FALSE	High	[R].GVGWSHPLPQCEIVK.[C]	2xiTRAQ8plex [N-Term; K15]; 1xCarbamidomethyl [C11]		2.29683e-05	0	1	1	78	P04003	P04003 [160-174]	0	2315.28	High	High	High	High	High	High	High	Not Found	1.052	1.04	1.011	1.059	0.706	0.544	0.01	124.8	131.2	129.8	126.2	132.1	88.1	67.8		Unique	5.37842	High	0	1.107e-05
FALSE	High	[R].GVGWSHPLPQCEIVK.[C]	2xiTRAQ8plex [N-Term; K15]; 1xDeamidated [Q10]; 1xCarbamidomethyl [C11]		3.4758e-05	0	1	1	7	P04003	P04003 [160-174]	0	2316.26	High	High	High	High	High	High	High	Not Found	0.987	0.968	0.951	0.995	0.675	0.545	0.01	130.7	129	126.5	124.3	130	88.3	71.3		Unique	4.59922	High	0	4.225e-06
FALSE	High	[K].ICLDLQAPLYK.[K]	2xiTRAQ8plex [N-Term; K11]; 1xCarbamidomethyl [C2]		8.72408e-05	0	1	1	11	P02776	P02776 [82-92]	0	1942.13	High	High	High	High	High	High	High	Not Found	0.497	0.713	0.828	0.918	1.067	0.979	0.01	133.3	66.3	95	110.4	122.3	142.2	130.5		Unique	3.84589	High	0	1.088e-05
FALSE	High	[K].LEIQSQVDSQHVGHSVLTAK.[G]	2xiTRAQ8plex [N-Term; K20]		9.22828e-08	0	1	1	6	P04114	P04114 [2986-3005]	0	2784.55	High	High	High	High	High	High	High	Not Found	0.593	0.824	0.43	0.48	0.692	0.58	0.01	173.9	103.1	143.4	74.8	83.6	120.4	100.9		Unique	7.77148	High	0	9.522e-09
FALSE	High	[R].TCQGSCAALSGLTGCTTR.[C]	1xiTRAQ8plex [N-Term]; 3xCarbamidomethyl [C2; C6; C15]		4.56613e-06	0	1	1	1	Q9Y6R7	Q9Y6R7 [5133-5150]	0	2205.04	High	High	High	High	High	High	High	Not Found	0.817	0.681	1.025	0.725	0.905	0.948	0.01	131.1	107.2	89.3	134.4	95.1	118.6	124.2		Unique	6.61697	High	0	5.253e-07
FALSE	High	[K].SCDNPYIPNGDYSPLR.[I]	1xiTRAQ8plex [N-Term]; 1xCarbamidomethyl [C2]		2.84704e-05	0	1	1	4	P08603	P08603 [266-281]	0	2172.03	High	High	High	High	High	High	Not Found	Not Found	1.396	0.902	0.724	0.799	0.938	0.01	0.01	138.9	193.9	125.3	100.6	111	130.3			Unique	3.90239	High	0	3.44e-06
FALSE	High	[K].SCDNPYIPNGDYSPLR.[I]	1xiTRAQ8plex [N-Term]; 1xDeamidated [N]; 1xCarbamidomethyl [C2]		1.59928e-05	0	1	1	31	P08603	P08603 [266-281]	0	2173.02	High	High	High	High	High	High	High	Not Found	1.131	0.914	0.989	0.914	1.139	1.154	0.01	110.5	125	101	109.3	101	125.8	127.5		Unique	4.48997	High	0	3.184e-06
FALSE	High	[K].AAQVTIQSSGTFSSK.[F]	2xiTRAQ8plex [N-Term; K15]		0.000129013	0	1	1	4	P01023	P01023 [1275-1289]	0	2120.18	High	High	High	High	High	High	High	Not Found	1.018	1.013	0.801	0.841	1.027	1.587	0.01	109.8	111.7	111.2	87.9	92.4	112.8	174.3		Unique	4.81395	High	0	1.618e-05
FALSE	High	[R].RPYFPVAVGK.[Y]	2xiTRAQ8plex [N-Term; K10]		0.00013605	0	2	2	40	Q02985; P08603	Q02985 [40-49]; P08603 [342-351]	0	1742.06	High	High	High	High	High	High	High	Not Found	1.189	1.035	0.878	0.978	0.884	0.963	0.01	115.5	137.3	119.6	101.4	113	102.1	111.2		Not Unique	4.87947	High	0	1.712e-05
FALSE	High	[K].SCDNPYIPNGDYSPLR.[I]	2xiTRAQ8plex [N-Term; Y]; 1xDeamidated [N9]; 1xCarbamidomethyl [C2]		3.3727e-05	0	1	1	14	P08603	P08603 [266-281]	0	2477.22	High	High	High	High	High	High	High	Not Found	1.254	1.007	1.016	1.051	0.998	0.576	0.01	115.9	145.4	116.7	117.8	121.8	115.6	66.8		Unique	5.52995	High	0	4.102e-06
FALSE	High	[K].ENFAGEATLQR.[I]	1xiTRAQ8plex [N-Term]; 1xDeamidated [N2]		7.342e-05	0	1	1	5	P04114	P04114 [3548-3558]	0	1540.79	High	High	High	High	High	High	High	Not Found	0.788	0.849	0.674	0.664	1.031	0.922	0.01	134.9	106.3	114.5	91	89.6	139.1	124.5		Unique	3.66866	High	0	9.096e-06
FALSE	High	[K].EGAIHREELVYELNPLDHR.[G]	1xiTRAQ8plex [N-Term]		4.02566e-07	0	2	2	112	P0C0L4; P0C0L5	P0C0L4 [936-954]; P0C0L5 [936-954]	1	2594.36	High	High	High	High	High	High	High	Not Found	0.909	1.028	1.264	1.151	0.824	0.615	0.01	117.8	107.1	121.1	148.9	135.6	97.1	72.5		Not Unique	7.63893	High	0	4.33e-08
FALSE	High	[R].FAHYVVTSQVVNTANEAR.[E]	1xiTRAQ8plex [N-Term]; 1xDeamidated [Q/N]		3.34999e-06	0	1	1	17	P19827	P19827 [66-83]	0	2311.2	High	High	High	High	High	High	High	Not Found	1.385	1.1	1.409	1.145	1.326	0.664	0.01	99.6	138	109.6	140.3	114.1	132.2	66.2		Unique	6.32202	High	0	3.816e-07
FALSE	High	[K].DKFSEFWDLDPEVRPTSAVAA.[-]	2xiTRAQ8plex [N-Term; K2]		4.50589e-05	0	1	1	6	P02656	P02656 [79-99]	1	2988.56	High	High	High	High	High	High	High	Not Found	1.318	0.977	1.042	0.393	0.415	0.318	0.01	146.4	193	143	152.5	57.5	60.8	46.6		Unique	4.73792	High	0	5.515e-06
FALSE	High	[K].SNAVDGQWGCWSSWSTCDATYK.[R]	2xiTRAQ8plex [N-Term; K22]; 2xCarbamidomethyl [C10; C17]		1.69237e-05	0	1	1	1	P13671	P13671 [561-582]	0	3174.45	High	High	High	High	High	High	Not Found	Not Found	1.109	1.208	1.509	1.856	1.766	0.01	0.01	94.7	105	114.4	142.9	175.7	167.3			Unique	5.00663	High	0	2.015e-06
FALSE	High	[R].EVVADSVWVDVK.[D]	2xiTRAQ8plex [N-Term; K12]		8.18549e-05	0	1	1	62	P01024	P01024 [545-556]	0	1954.11	High	High	High	High	High	High	High	Not Found	0.845	0.672	0.986	0.858	1.132	0.98	0.01	123.6	104.4	83.1	121.8	106	139.9	121.1		Unique	4.28452	High	2.574e-05	4.005e-05
FALSE	High	[R].QAPGQGLEWMGIINPSGGSTSYAQK.[F]	2xiTRAQ8plex [N-Term; K25]; 1xOxidation [M10]		8.34476e-07	0	1	1	1	P01743	P01743 [58-82]	0	3201.65	High	High	High	High	High	High	High	Not Found	0.908	0.81	1.243	1.267	1.535	1.088	0.01	101.9	92.5	82.5	126.6	129.1	156.4	110.9		Unique	6.97115	High	0	9.153e-08
FALSE	High	[K].QVLLVGAPTYDDVSK.[V]	2xiTRAQ8plex [N-Term; K15]		0.000113465	0	1	1	3	P80108	P80108 [664-678]	0	2213.26	High	High	High	High	High	High	High	Not Found	1.106	1.032	0.935	0.902	0.877	1.006	0.01	116.6	129	120.4	109.1	105.3	102.3	117.4		Unique	4.26293	High	0	1.425e-05
FALSE	High	[R].HSASDDYFIPSQAFLEAER.[A]	1xiTRAQ8plex [N-Term]		1.71676e-06	0	1	1	1	Q14515	Q14515 [355-373]	0	2487.21	High	High	High	High	High	High	High	Not Found	1.395	0.953	1.619	0.838	1.334	1.536	0.01	92.2	128.7	87.9	149.3	77.2	123	141.7		Unique	5.50371	High	0	1.924e-07
FALSE	High	[R].HSASDDYFIPSQAFLEAER.[A]	1xiTRAQ8plex [N-Term]; 1xDeamidated [Q12]		6.91794e-06	0	1	1	1	Q14515	Q14515 [355-373]	0	2488.19	High	High	High	High	High	High	High	Not Found	1.388	0.754	1.848	0.786	1.208	1.466	0.01	94.7	131.4	71.4	174.9	74.4	114.3	138.8		Unique	4.60013	High	0	8.049e-07
FALSE	High	[K].DYDSLAQPGFFDR.[F]	1xiTRAQ8plex [N-Term]		0.000133491	0	1	1	2	P12110	P12110 [1001-1013]	0	1834.89	High	High	High	High	High	High	High	Not Found	1.247	1.047	1.297	1.166	1.653	1.726	0.01	87.6	109.2	91.7	113.6	102.1	144.7	151.1		Unique	4.59258	High	0	1.678e-05
FALSE	High	[R].GPGGAWAAEVISNAR.[E]	1xiTRAQ8plex [N-Term]; 1xDeamidated [N13]		2.187e-05	0	1	1	1	P0DJI9	P0DJI9 [66-80]	0	1760.92	High	High	High	High	High	High	High	Not Found	0.476	0.417	0.397	0.285	0.366	0.491	0.01	233.1	110.9	97.3	92.5	66.5	85.3	114.4		Unique	4.91748	High	0	2.628e-06
FALSE	High	[K].LCMGSGLNLCEPNNK.[E]	2xiTRAQ8plex [N-Term; K15]; 2xCarbamidomethyl [C2; C10]		3.06975e-05	0	1	1	3	P02787	P02787 [516-530]	0	2315.18	High	High	High	High	High	High	High	Not Found	1.061	1.817	0.963	0.807	0.99	0.91	0.01	106	112.4	192.6	102	85.6	104.9	96.5		Unique	4.01029	High	2.574e-05	2.587e-05
FALSE	High	[K].DSTYSLSSTLTLSK.[A]	3xiTRAQ8plex [N-Term; Y4; K14]		3.73342e-05	0	1	1	24	P01834	P01834 [63-76]	0	2415.37	High	High	High	High	High	High	High	Not Found	0.787	0.77	0.869	0.706	0.711	0.581	0.01	147.5	116.1	113.5	128.2	104.1	104.9	85.7		Unique	4.44797	High	0	4.546e-06
FALSE	High	[K].GVTSVSQIFHSPDLAIR.[D]	1xiTRAQ8plex [N-Term]		8.67718e-06	0	1	1	3	P05155	P05155 [217-233]	0	2131.18	High	High	High	High	High	High	High	Not Found	0.771	0.904	0.831	0.754	0.952	1.018	0.01	128.4	99	116.1	106.7	96.8	122.2	130.8		Unique	6.60992	High	0	7.602e-06
FALSE	High	[R].CGPCFNNGVPILEGTSCR.[C]	1xiTRAQ8plex [N-Term]; 1xDeamidated [N]; 3xCarbamidomethyl [C1; C4; C17]		4.57416e-05	0	1	1	10	P07357	P07357 [499-516]	0	2343.08	High	High	High	High	High	High	High	Not Found	0.98	0.857	0.964	0.756	0.894	0.552	0.01	133.3	130.6	114.2	128.5	100.7	119.1	73.5		Unique	5.29935	High	0	5.611e-06
FALSE	High	[R].CGPCFNNGVPILEGTSCR.[C]	1xiTRAQ8plex [N-Term]; 2xDeamidated [N6; N7]; 3xCarbamidomethyl [C1; C4; C17]		3.76162e-05	0	1	1	5	P07357	P07357 [499-516]	0	2344.07	High	High	High	High	High	High	High	Not Found	0.982	0.91	1.079	0.821	0.94	0.924	0.01	120.2	118	109.4	129.7	98.7	113	111		Unique	4.5416	High	2.574e-05	5.142e-05
FALSE	High	[K].DSTYSLSSTLTLSK.[A]	2xiTRAQ8plex [N-Term; K14]		3.33736e-06	0	1	1	185	P01834	P01834 [63-76]	0	2111.17	High	High	High	High	High	High	High	Not Found	0.694	0.733	0.747	0.644	0.77	0.576	0.01	154.9	107.5	113.6	115.8	99.7	119.3	89.2		Unique	5.24456	High	0	4.276e-07
FALSE	High	[R].QAPGQGLEWMGIINPSGGSTSYAQK.[F]	2xiTRAQ8plex [N-Term; K25]; 1xDeamidated [N/Q]		1.16924e-05	0	1	1	2	P01743	P01743 [58-82]	0	3186.63	High	High	High	High	High	High	High	Not Found	0.87	0.839	1.157	1.213	1.227	1.025	0.01	109.2	94.9	91.5	126.2	132.4	133.9	111.9		Unique	6.11864	High	0	1.38e-06
FALSE	High	[R].MPITYDNGFLFIHTDKPVYTPDQSVK.[V]	3xiTRAQ8plex [N-Term; K16; K26]		9.25242e-06	0	1	1	3	P01031	P01031 [117-142]	0	3939.11	High	High	High	High	High	High	High	Not Found	0.99	0.837	1.106	1.073	1.246	1.459	0.01	103.7	102.7	86.8	114.8	111.3	129.3	151.4		Unique	5.48299	High	0	1.083e-06
FALSE	High	[K].SVVLIPLGAVDDGEHSQNEK.[I]	2xiTRAQ8plex [N-Term; K20]		0.00012282	0	1	1	3	Q96KN2	Q96KN2 [464-483]	0	2715.48	High	High	High	High	High	High	High	Not Found	1.11	0.866	1.095	1.012	0.565	0.502	0.01	130.1	144.4	112.7	142.4	131.6	73.5	65.3		Unique	4.86321	High	0	1.543e-05
FALSE	High	[R].MPITYDNGFLFIHTDKPVYTPDQSVK.[V]	3xiTRAQ8plex [N-Term; K16; K26]; 1xOxidation [M1]		0.00013605	0	1	1	3	P01031	P01031 [117-142]	0	3955.11	High	High	High	High	High	High	High	Not Found	1.215	0.803	1.285	1.013	1.339	1.495	0.01	98.2	119.2	78.8	126.1	99.4	131.4	146.8		Unique	6.66737	High	0	1.712e-05
FALSE	High	[R].MPITYDNGFLFIHTDKPVYTPDQSVK.[V]	3xiTRAQ8plex [N-Term; K16; K26]; 1xOxidation [M1]; 1xDeamidated [N7]		3.08133e-05	0	1	1	4	P01031	P01031 [117-142]	0	3956.09	High	High	High	High	High	High	High	Not Found	0.801	0.801	1.101	0.97	1.144	1.122	0.01	115.3	92.3	92.4	126.9	111.8	131.9	129.3		Unique	4.756	High	2.574e-05	2.459e-05
FALSE	High	[K].TTLQQEKPDFCFLEEDPGICR.[G]	2xiTRAQ8plex [N-Term; K7]; 2xCarbamidomethyl [C11; C20]		1.19152e-05	0	1	1	1	P10646	P10646 [115-135]	0	3191.6	High	High	High	High	High	High	Not Found	Not Found	1.061	0.952	0.97	1.018	0.985	0.01	0.01	133.7	141.8	127.2	129.6	136	131.7			Unique	4.82416	High	0	1.403e-06
FALSE	High	[R].HLYVLEFSDHPGIHEPLEPEVK.[Y]	2xiTRAQ8plex [N-Term; K22]		6.41465e-06	0	1	1	2	P15169	P15169 [59-80]	0	3193.71	High	High	High	High	High	High	High	Not Found	1.061	0.995	1.11	0.796	1.528	1.639	0.01	98.4	104.4	97.9	109.3	78.4	150.4	161.3		Unique	7.25731	High	0	1.936e-06
FALSE	High	[K].EVVSLTEACCAEGADPDCYDTR.[T]	1xiTRAQ8plex [N-Term]; 3xCarbamidomethyl [C9; C10; C18]		2.17796e-06	0	1	1	8	P02774	P02774 [66-87]	0	2822.22	High	High	High	High	High	High	High	Not Found	1.141	0.989	1.513	1.024	1.561	1.628	0.01	90.3	103.1	89.3	136.7	92.5	141	147.1		Unique	5.28884	High	0	6.295e-07
FALSE	High	[R].CCDLPFPEQACCAEEEK.[L]	2xiTRAQ8plex [N-Term; K17]; 4xCarbamidomethyl [C1; C2; C11; C12]		8.69145e-05	0	1	1	5	Q16610	Q16610 [449-465]	0	2751.23	High	High	High	High	High	High	High	Not Found	1.405	1.119	0.797	0.802	1.07	1.045	0.01	110.5	155.2	123.7	88.1	88.6	118.3	115.5		Unique	4.11962	High	2.574e-05	6.434e-05
FALSE	High	[K].VYDYYETDEFAIAEYNAPCSK.[D]	2xiTRAQ8plex [N-Term; K21]; 1xCarbamidomethyl [C19]		1.48723e-06	0	1	1	2	P01023	P01023 [1449-1469]	0	3156.5	High	High	High	High	High	High	High	Not Found	0.767	1.163	0.784	0.809	1.042	0.796	0.01	125.8	96.4	146.3	98.6	101.8	131	100.1		Unique	5.98602	High	0	3.338e-07
FALSE	High	[K].VYDYYETDEFAIAEYNAPCSK.[D]	2xiTRAQ8plex [N-Term; K21]; 1xDeamidated [N16]; 1xCarbamidomethyl [C19]		4.77784e-06	0	1	1	2	P01023	P01023 [1449-1469]	0	3157.48	High	High	High	High	High	High	High	Not Found	0.763	1.262	0.768	0.786	1.126	0.891	0.01	121.3	92.6	153	93.2	95.3	136.6	108.1		Unique	5.37529	High	0	1.45e-06
FALSE	High	[R].THEDLYIIPIPNCDR.[N]	1xiTRAQ8plex [N-Term]; 1xCarbamidomethyl [C13]		4.74939e-05	0	1	1	3	P22692	P22692 [192-206]	0	2160.11	High	High	High	High	High	High	Not Found	Not Found	0.878	1.061	0.943	0.786	0.74	0.01	0.01	147.9	129.8	156.9	139.5	116.3	109.5			Unique	3.69793	High	0	5.82e-06
FALSE	High	[K].ADGSYAAWLSR.[DG]	1xiTRAQ8plex [N-Term]		0.000104846	0	2	2	6	P0C0L4; P0C0L5	P0C0L4 [1062-1072]; P0C0L5 [1062-1072]	0	1500.77	High	High	High	High	High	High	High	Not Found	0.798	0.757	1.223	1.32	0.919	0.634	0.01	120.3	96	91	147.1	158.8	110.6	76.2		Not Unique	4.23446	High	2.574e-05	6.966e-05
FALSE	High	[R].DTSTSTVYMELSSLR.[S]	1xiTRAQ8plex [N-Term]		8.53007e-05	0	1	1	2	P01743	P01743 [92-106]	0	1994.01	High	High	High	High	High	High	High	Not Found	0.928	0.928	1.368	1.05	1.229	0.866	0.01	108.6	100.7	100.7	148.5	114	133.5	94		Unique	3.74042	High	0	1.065e-05
FALSE	High	[K].VRVELLHNPAFCSLATTK.[R]	2xiTRAQ8plex [N-Term; K18]; 1xCarbamidomethyl [C12]		7.29355e-06	0	1	1	10	P01024	P01024 [862-879]	1	2664.51	High	High	High	High	High	High	High	Not Found	0.799	0.727	0.982	0.848	0.956	0.963	0.01	127.5	101.8	92.7	125.2	108.2	121.9	122.8		Unique	5.90431	High	0	2.732e-06
FALSE	High	[R].MPITYDNGFLFIHTDKPVYTPDQSVK.[V]	3xiTRAQ8plex [N-Term; K16; K26]; 1xDeamidated [N/Q]		5.94796e-06	0	1	1	6	P01031	P01031 [117-142]	0	3940.1	High	High	High	High	High	High	High	Not Found	0.774	0.746	1.052	1.021	1.136	0.967	0.01	119.5	92.5	89.1	125.7	122	135.7	115.5		Unique	5.37765	High	0	1.705e-06
FALSE	High	[K].TVGSDTFYSFK.[Y]	2xiTRAQ8plex [N-Term; K11]		0.000129502	0	1	1	9	P01042	P01042 [65-75]	0	1860	High	High	High	High	High	High	High	Not Found	1.216	0.97	0.99	1.291	1.118	1.068	0.01	104.5	127.1	101.4	103.5	135	116.8	111.6		Unique	3.83946	High	4.094e-05	0.0002014
FALSE	High	[K].SVSDGIAALDLNAVANK.[I]	2xiTRAQ8plex [N-Term; K17]; 2xDeamidated [N12; N16]		0.000113465	0	1	1	4	P04114	P04114 [3830-3846]	0	2268.25	High	High	High	High	High	High	High	Not Found	0.85	1.071	0.827	0.863	0.817	0.627	0.01	132.1	112.3	141.5	109.2	114	107.9	82.9		Unique	4.59621	High	0	1.422e-05
FALSE	High	[K].SVSDGIAALDLNAVANK.[I]	2xiTRAQ8plex [N-Term; K17]		1.6545e-05	0	1	1	22	P04114	P04114 [3830-3846]	0	2266.29	High	High	High	High	High	High	High	Not Found	0.817	0.938	0.66	0.754	0.788	0.738	0.01	140.5	114.7	131.7	92.8	105.9	110.7	103.7		Unique	5.46078	High	0	1.969e-06
FALSE	High	[R].AELLVTEAPSKPITVTVEEQR.[S]	2xiTRAQ8plex [N-Term; K11]		6.97039e-06	0	1	1	4	P98160	P98160 [1759-1779]	0	2918.67	High	High	High	High	High	High	High	Not Found	1.232	1.233	1.353	0.95	1.286	1.051	0.01	98.7	121.6	121.7	133.5	93.8	127	103.7		Unique	5.44549	High	0	8.101e-07
FALSE	High	[R].VTDATETTITISWR.[T]	1xiTRAQ8plex [N-Term]		3.89633e-06	0	1	1	231	P02751	P02751 [1913-1926]	0	1898.02	High	High	High	High	High	High	High	Not Found	1.131	1.13	0.973	1.002	1.148	0.666	0.01	113.5	128.4	128.3	110.4	113.7	130.2	75.6		Unique	5.80083	High	0	2.996e-06
FALSE	High	[R].SYTLEQGPGDLQGPPIISR.[I]	1xiTRAQ8plex [N-Term]		1.21422e-05	0	1	1	1	Q13444	Q13444 [150-168]	0	2332.25	High	High	High	High	High	High	Not Found	Not Found	1.218	0.959	1.48	1.122	1.105	0.01	0.01	116.2	141.6	111.5	172	130.3	128.4			Unique	6.03373	High	0	1.43e-06
FALSE	High	[K].GESGYVASEGFPNLYPPNK.[E]	2xiTRAQ8plex [N-Term; K19]		1.09657e-05	0	1	1	5	Q15113	Q15113 [43-61]	0	2634.37	High	High	High	High	High	High	High	Not Found	1.434	1.186	1.179	0.931	1.019	0.675	0.01	107.8	154.5	127.8	127	100.3	109.8	72.7		Unique	5.03956	High	0	3.109e-06
FALSE	High	[K].LQVELDNVTGLLSQSDSK.[S]	2xiTRAQ8plex [N-Term; K18]		3.67765e-05	0	1	1	1	P35579	P35579 [1278-1295]	0	2554.42	High	High	High	High	High	High	Not Found	Not Found	0.849	0.965	0.843	0.8	1.113	0.01	0.01	143.6	121.9	138.6	121.1	114.9	159.9			Unique	3.97195	High	0	4.48e-06
FALSE	High	[R].ANTVQEATFQMELPK.[K]	2xiTRAQ8plex [N-Term; K15]		1.35465e-05	0	1	1	12	Q14624	Q14624 [61-75]	0	2315.25	High	High	High	High	High	High	High	Not Found	1.577	1.343	1.571	1.998	1.305	1.33	0.01	79	124.6	106.1	124.1	157.9	103.1	105.1		Unique	5.65421	High	0	1.6e-06
FALSE	High	[R].ANTVQEATFQMELPK.[K]	2xiTRAQ8plex [N-Term; K15]; 1xDeamidated [N/Q]		2.90116e-05	0	1	1	4	Q14624	Q14624 [61-75]	0	2316.24	High	High	High	High	High	High	High	Not Found	1.331	1.348	1.566	1.791	1.483	1.711	0.01	78.2	104.1	105.4	122.5	140	116	133.8		Unique	5.01679	High	0	3.512e-06
FALSE	High	[R].ANTVQEATFQMELPK.[K]	2xiTRAQ8plex [N-Term; K15]; 1xOxidation [M11]		4.53989e-05	0	1	1	5	Q14624	Q14624 [61-75]	0	2331.25	High	High	High	High	High	High	High	Not Found	1.69	1.666	1.673	2.129	1.411	1.257	0.01	73.9	124.9	123.1	123.6	157.3	104.2	92.9		Unique	5.21211	High	0	7.613e-06
FALSE	High	[R].ANTVQEATFQMELPK.[K]	2xiTRAQ8plex [N-Term; K15]; 1xOxidation [M11]; 1xDeamidated [N2]		6.41427e-05	0	1	1	1	Q14624	Q14624 [61-75]	0	2332.23	High	High	High	High	High	High	High	Not Found	0.981	1.099	1.103	1.183	1.001	2.014	0.01	95.5	93.6	104.9	105.3	112.9	95.5	192.3		Unique	3.34728	High	0	7.943e-06
FALSE	High	[R].RDVQNVAAAPELAMGALELESR.[N]	1xiTRAQ8plex [N-Term]; 1xOxidation [M14]		1.11325e-05	0	1	1	3	O00391	O00391 [553-574]	1	2660.4	High	High	High	High	High	High	Not Found	Not Found	0.887	0.708	0.798	0.747	0.732	0.01	0.01	164.2	145.7	116.3	131	122.7	120.1			Unique	5.61865	High	0	2.662e-06
FALSE	High	[R].YVSHFETEGPHVLLYFDSVPTSR.[E]	1xiTRAQ8plex [N-Term]		3.0515e-08	0	2	2	53	P0C0L4; P0C0L5	P0C0L4 [1511-1533]; P0C0L5 [1511-1533]	0	2984.51	High	High	High	High	High	High	High	Not Found	0.749	0.877	1.132	0.945	0.978	0.936	0.01	120.9	90.6	106	136.8	114.3	118.2	113.2		Not Unique	8.19784	High	0	4.355e-07
FALSE	High	[R].YVSHFETEGPHVLLYFDSVPTSR.[E]	2xiTRAQ8plex [N-Term; Y]		3.52245e-08	0	2	2	59	P0C0L4; P0C0L5	P0C0L4 [1511-1533]; P0C0L5 [1511-1533]	0	3288.71	High	High	High	High	High	High	High	Not Found	0.978	1.032	1.352	1.246	0.812	0.767	0.01	111.3	108.9	114.9	150.5	138.7	90.4	85.3		Not Unique	9.8983	High	0	6.485e-09
FALSE	High	[R].YVSHFETEGPHVLLYFDSVPTSR.[E]	3xiTRAQ8plex [N-Term; Y1; Y15]		2.42682e-07	0	2	2	15	P0C0L4; P0C0L5	P0C0L4 [1511-1533]; P0C0L5 [1511-1533]	0	3592.92	High	High	High	High	High	High	High	Not Found	1.404	1.173	1.608	1.659	0.826	0.986	0.01	92.4	129.7	108.4	148.6	153.3	76.4	91.1		Not Unique	6.6579	High	0	4.09e-06
FALSE	High	[K].SVSDGIAALDLNAVANK.[I]	2xiTRAQ8plex [N-Term; K17]; 1xDeamidated [N]		8.41898e-06	0	1	1	27	P04114	P04114 [3830-3846]	0	2267.27	High	High	High	High	High	High	High	Not Found	0.828	0.976	0.78	0.779	0.768	0.53	0.01	141.3	117	137.9	110.2	110.1	108.5	74.9		Unique	5.56598	High	0	2.14e-06
FALSE	High	[K].AVMDDFAAFVEK.[C]	2xiTRAQ8plex [N-Term; K12]		0.000118269	0	1	1	27	P02768	P02768 [570-581]	0	1951.05	High	High	High	High	High	High	High	Not Found	1.159	1.707	1.008	1.047	1.054	0.701	0.01	104.2	120.8	177.9	105.1	109.1	109.9	73.1		Unique	4.11393	High	2.574e-05	3.125e-05
FALSE	High	[R].RDVQNVAAAPELAMGALELESR.[N]	1xiTRAQ8plex [N-Term]		2.30183e-07	0	1	1	4	O00391	O00391 [553-574]	1	2644.4	High	High	High	High	High	High	High	Not Found	1.071	0.893	0.779	0.787	0.719	0.639	0.01	135.9	145.6	121.3	105.8	107	97.7	86.8		Unique	6.39729	High	0	2.439e-08
FALSE	High	[R].NRDVVLTTTFVDDIK.[A]	2xiTRAQ8plex [N-Term; K15]		2.39404e-05	0	1	1	9	P02748	P02748 [310-324]	1	2344.33	High	High	High	High	High	High	High	Not Found	0.75	0.889	1.396	0.657	0.708	0.949	0.01	126	94.4	112.1	175.9	82.8	89.3	119.6		Unique	6.49767	High	0	2.883e-06
FALSE	High	[R].NRDVVLTTTFVDDIK.[A]	2xiTRAQ8plex [N-Term; K15]; 1xDeamidated [N1]		6.96633e-05	0	1	1	2	P02748	P02748 [310-324]	1	2345.32	High	High	High	High	High	High	High	Not Found	0.763	0.843	1.224	0.736	0.825	1.052	0.01	124.2	94.7	104.6	152	91.4	102.4	130.7		Unique	5.94445	High	2.574e-05	1.734e-05
FALSE	High	[K].AIPVAQDLNAPSDWDSR.[G]	1xiTRAQ8plex [N-Term]		6.73499e-05	0	1	1	2	P10451	P10451 [204-220]	0	2159.1	High	High	High	High	High	High	High	Not Found	1.2	1.381	1.613	1.014	1.648	1.618	0.01	84.4	101.3	116.6	136.2	85.7	139.1	136.6		Unique	4.21932	High	0	8.325e-06
FALSE	High	[K].SKELTTEIDNNIEQISSYK.[S]	3xiTRAQ8plex [N-Term; K2; K19]		3.02521e-06	0	1	1	1	P13645	P13645 [344-362]	1	3124.71	High	High	High	High	High	High	Not Found	Not Found	0.387	0.242	0.246	0.273	0.347	0.01	0.01	320.5	124	77.6	79	87.6	111.3			Unique	4.66258	High	0	3.442e-07
FALSE	High	[R].LHEAFSPVSYQHDLALLR.[L]	1xiTRAQ8plex [N-Term]		5.94796e-06	0	1	1	4	P00748	P00748 [449-466]	0	2400.3	High	High	High	High	High	High	High	Not Found	1.11	0.881	1.001	0.882	1.042	1.098	0.01	114	126.6	100.4	114.2	100.6	118.9	125.2		Unique	6.44192	High	0	1.644e-06
FALSE	High	[R].YTCQGNSWTPPISNSLTCEKDTLTK.[L]	3xiTRAQ8plex [N-Term; K20; K25]; 1xDeamidated [N/Q]; 2xCarbamidomethyl [C3; C18]		3.00244e-06	0	1	1	5	P13671	P13671 [744-768]	1	3814.94	High	High	High	High	High	High	High	Not Found	0.669	1.085	1.217	1.137	1.136	0.743	0.01	114.5	76.6	124.2	139.3	130.2	130.1	85		Unique	5.46048	High	0	3.416e-07
FALSE	High	[R].YTCQGNSWTPPISNSLTCEKDTLTK.[L]	3xiTRAQ8plex [N-Term; K20; K25]; 2xCarbamidomethyl [C3; C18]		4.77784e-06	0	1	1	3	P13671	P13671 [744-768]	1	3813.96	High	High	High	High	High	High	High	High	0.78	0.966	1.028	0.985	1.236	2.111	62.269	11.4	8.9	11	11.7	11.2	14	24	707.9	Unique	5.62221	High	0	1.285e-06
FALSE	High	[R].AEQCAEFDGAEFQGR.[R]	1xiTRAQ8plex [N-Term]; 1xCarbamidomethyl [C4]		4.40537e-05	0	1	1	5	O95428	O95428 [88-102]	0	2018.92	High	High	High	High	High	High	High	Not Found	0.944	0.907	0.997	0.801	0.919	0.928	0.01	123.1	116.3	111.7	122.8	98.6	113.2	114.3		Unique	4.67215	High	0	1.381e-05
FALSE	High	[K].AAVEVANPGSFIYVFSDAR.[A]	1xiTRAQ8plex [N-Term]		5.85878e-06	0	1	1	1	Q8NDA2	Q8NDA2 [124-142]	0	2317.21	High	High	High	High	High	High	High	Not Found	1.071	0.992	1.365	0.896	1.196	1.479	0.01	100	107.1	99.2	136.5	89.6	119.6	147.9		Unique	4.88003	High	0	6.768e-07
FALSE	High	[R].EVGTVLSQVYSK.[V]	2xiTRAQ8plex [N-Term; K12]		1.75742e-05	0	1	1	13	P04114	P04114 [4223-4234]	0	1918.11	High	High	High	High	High	High	High	Not Found	1.136	1.123	0.595	0.817	0.849	0.748	0.01	127.6	145	143.4	75.9	104.3	108.3	95.4		Unique	5.24311	High	0	2.097e-06
FALSE	High	[K].GVDIVMDPLGGSDTAK.[G]	2xiTRAQ8plex [N-Term; K16]		9.58134e-05	0	1	1	1	Q99536	Q99536 [256-271]	0	2183.18	High	High	High	High	High	High	High	Not Found	1.268	1.132	2.047	0.944	1.46	1.888	0.01	82.1	104.1	93	168.1	77.5	120	155.1		Unique	4.24631	High	0	1.196e-05
FALSE	High	[R].GLQVALEEFHK.[H]	2xiTRAQ8plex [N-Term; K11]		3.73342e-05	0	1	1	5	Q99969	Q99969 [29-39]	0	1879.09	High	High	High	High	High	High	High	Not Found	1.252	1.494	1.132	1.397	1.004	0.534	0.01	102.4	128.2	153	115.9	143	102.8	54.7		Unique	3.75309	High	0	1.296e-05
FALSE	High	[K].AVMDDFAAFVEK.[C]	2xiTRAQ8plex [N-Term; K12]; 1xOxidation [M3]		4.59139e-05	0	1	1	22	P02768	P02768 [570-581]	0	1967.04	High	High	High	High	High	High	High	Not Found	1.135	1.755	0.98	0.939	1.131	0.862	0.01	102.5	116.4	180	100.5	96.2	116	88.4		Unique	4.16428	High	0	6.842e-06
FALSE	High	[K].TGPMKEINLAPDSSSVVVSGLMVATK.[Y]	3xiTRAQ8plex [N-Term; K5; K26]; 1xDeamidated [N8]		8.78973e-05	0	1	1	2	P02751	P02751 [1853-1878]	1	3544.97	High	High	High	High	High	High	High	Not Found	0.973	1.122	0.893	1.076	0.99	0.582	0.01	120.6	117.3	135.3	107.6	129.7	119.4	70.1		Unique	5.05941	High	0	1.097e-05
FALSE	High	[K].TGPMKEINLAPDSSSVVVSGLMVATK.[Y]	3xiTRAQ8plex [N-Term; K5; K26]; 1xOxidation [M]		4.80325e-05	0	1	1	3	P02751	P02751 [1853-1878]	1	3559.98	High	High	High	High	High	High	High	Not Found	1.009	1.242	1.073	1.207	1.171	1.015	0.01	103.7	104.6	128.8	111.2	125.1	121.4	105.2		Unique	5.99529	High	2.574e-05	3.787e-05
FALSE	High	[K].LAAEFASKPWIQVDMQK.[E]	3xiTRAQ8plex [N-Term; K8; K17]; 1xOxidation [M15]		0.000104453	0	1	1	1	P12259	P12259 [1953-1969]	0	2890.63	High	High	High	High	High	High	High	Not Found	0.939	1.028	0.677	0.778	0.587	0.451	0.01	146.5	137.6	150.6	99.2	114	86	66		Unique	4.93223	High	0	1.31e-05
FALSE	High	[R].SALYSPSDPLTLLQADTVR.[G]	2xiTRAQ8plex [N-Term; Y4]		9.27561e-07	0	1	1	2	O00391	O00391 [33-51]	0	2655.48	High	High	High	High	High	High	High	Not Found	1.038	0.847	0.938	0.835	0.856	0.788	0.01	127	131.8	107.5	119.1	106	108.7	100.1		Unique	6.30803	High	0	1.019e-07
FALSE	High	[K].ADSVVDLLSYNVQGSGETTYDHK.[N]	2xiTRAQ8plex [N-Term; K23]		2.51073e-07	0	1	1	23	P04114	P04114 [1393-1415]	0	3106.58	High	High	High	High	High	High	High	Not Found	0.886	0.995	0.623	0.74	0.81	0.744	0.01	138	122.3	137.3	86	102.1	111.8	102.6		Unique	5.07717	High	0	1.466e-06
FALSE	High	[K].ADSVVDLLSYNVQGSGETTYDHK.[N]	2xiTRAQ8plex [N-Term; K23]; 1xDeamidated [N/Q]		5.03727e-06	0	1	1	12	P04114	P04114 [1393-1415]	0	3107.56	High	High	High	High	High	High	High	Not Found	0.981	1.06	0.816	0.82	0.862	1.069	0.01	121.1	118.7	128.4	98.8	99.3	104.3	129.4		Unique	5.31812	High	0	1.938e-06
FALSE	High	[K].ADSVVDLLSYNVQGSGETTYDHK.[N]	3xiTRAQ8plex [N-Term; K23; Y]		2.69095e-06	0	1	1	4	P04114	P04114 [1393-1415]	0	3410.78	High	High	High	High	High	High	High	Not Found	0.994	1.11	0.711	0.819	0.801	0.686	0.01	130.7	129.9	145.1	93	107	104.7	89.6		Unique	5.56576	High	0	3.044e-07
FALSE	High	[R].TCSALCSGQVFTQR.[S]	1xiTRAQ8plex [N-Term]; 2xCarbamidomethyl [C2; C6]		8.16846e-06	0	1	1	3	O00187	O00187 [179-192]	0	1918.94	High	High	High	High	High	High	High	Not Found	1.049	1.021	1.024	1.03	1.524	1.572	0.01	97.3	102.1	99.4	99.6	100.3	148.3	153		Unique	4.5672	High	0	9.521e-07
FALSE	High	[K].VLAGETLSVNDPPDVLDR.[Q]	1xiTRAQ8plex [N-Term]		0.000121436	0	1	1	1	Q12906	Q12906 [183-200]	0	2214.19	High	High	High	High	High	High	High	Not Found	0.995	0.867	1.316	1.503	1.184	0.954	0.01	102.3	101.8	88.7	134.7	153.8	121.1	97.6		Unique	4.59165	High	0	1.525e-05
FALSE	High	[K].GQPSVLQVVNLPIVERPVCK.[D]	2xiTRAQ8plex [N-Term; K20]; 1xCarbamidomethyl [C19]		8.1053e-09	0	1	1	70	P00734	P00734 [518-537]	0	2840.66	High	High	High	High	High	High	High	Not Found	1.004	0.947	0.709	1.343	0.781	0.688	0.01	123.6	124.1	117.1	87.6	166	96.6	85		Unique	6.63138	High	0	7.842e-10
FALSE	High	[K].GQPSVLQVVNLPIVERPVCK.[D]	2xiTRAQ8plex [N-Term; K20]; 1xDeamidated [N/Q]; 1xCarbamidomethyl [C19]		1.33116e-07	0	1	1	21	P00734	P00734 [518-537]	0	2841.65	High	High	High	High	High	High	High	Not Found	0.845	0.846	0.718	0.984	0.829	0.843	0.01	131.9	111.5	111.6	94.7	129.8	109.3	111.1		Unique	5.64163	High	0	1.389e-08
FALSE	High	[K].LFDSDPITVTVPVEVSR.[K]	1xiTRAQ8plex [N-Term]		2.0168e-07	0	1	1	50	P10909	P10909 [409-425]	0	2178.2	High	High	High	High	High	High	High	Not Found	1.168	0.964	1.091	1.003	0.983	0.689	0.01	116	135.5	111.8	126.5	116.3	114	79.9		Unique	5.36628	High	0	2.132e-08
FALSE	High	[R].AGDGDGWVSLAELR.[A]	1xiTRAQ8plex [N-Term]		1.59326e-05	0	1	1	2	Q96D15	Q96D15 [90-103]	0	1749.91	High	High	High	High	High	High	High	Not Found	1.283	1.036	1.369	1.032	2.534	2.694	0.01	73.1	93.7	75.7	100.1	75.4	185.2	196.9		Unique	4.2607	High	2.574e-05	3.001e-05
FALSE	High	[R].GPVLPPESFVVLHRPNQDQILTNLSK.[R]	2xiTRAQ8plex [N-Term; K26]		2.13809e-05	0	1	1	2	Q15113	Q15113 [409-434]	0	3506.99	High	High	High	High	High	High	High	Not Found	0.893	1.087	1.253	0.923	0.785	0.875	0.01	117.4	104.8	127.6	147.1	108.3	92.2	102.7		Unique	3.87241	High	0	2.568e-06
FALSE	High	[R].AEAEEDGDLQCLCVK.[T]	2xiTRAQ8plex [N-Term; K15]; 2xCarbamidomethyl [C11; C13]		7.73782e-05	0	1	1	7	P10720	P10720 [34-48]	0	2345.16	High	High	High	High	High	High	High	Not Found	0.766	0.799	0.725	1.077	1.119	1.217	0.01	119.3	91.4	95.4	86.5	128.5	133.6	145.2		Unique	4.29729	High	0	9.605e-06
FALSE	High	[K].TTPPMLDSDGSFFLYSK.[L]	2xiTRAQ8plex [N-Term; K17]; 1xOxidation [M5]		0.00013198	0	1	1	30	P01859	P01859 [272-288]	0	2530.3	High	High	High	High	High	High	High	Not Found	0.517	0.506	0.382	0.509	0.632	0.746	0.01	186.4	96.3	94.3	71.2	94.9	117.8	139.1		Unique	4.1156	High	2.574e-05	3.204e-05
FALSE	High	[K].KLYHSEAFTVNFGDTEEAK.[K]	3xiTRAQ8plex [N-Term; K1; K19]		1.21422e-05	0	1	1	1	P01009	P01009 [160-178]	1	3098.66	High	High	High	High	High	High	High	Not Found	0.934	0.985	1.004	0.927	1.257	1.137	0.01	110.4	103.1	108.7	110.9	102.4	138.8	125.6		Unique	4.42049	High	0	1.431e-06
FALSE	High	[K].IEGDEEMHCSDDGFWSK.[E]	2xiTRAQ8plex [N-Term; K17]; 1xOxidation [M7]; 1xCarbamidomethyl [C9]		2.72122e-05	0	1	1	14	P08603	P08603 [184-200]	0	2666.2	High	High	High	High	High	High	High	Not Found	1.207	0.865	0.797	0.675	1.214	1.102	0.01	116.6	140.7	100.9	92.9	78.7	141.6	128.5		Unique	4.41562	High	2.574e-05	2.989e-05
FALSE	High	[K].SLGECCDVEDSTTCFNAK.[G]	2xiTRAQ8plex [N-Term; K18]; 1xDeamidated [N16]; 3xCarbamidomethyl [C5; C6; C14]		4.01005e-05	0	1	1	5	P02774	P02774 [371-388]	0	2702.22	High	High	High	High	High	High	High	Not Found	1.049	1.064	1.251	1.014	1.245	1.159	0.01	102.8	107.8	109.4	128.6	104.3	127.9	119.2		Unique	3.85623	High	0	4.893e-06
FALSE	High	[K].SLGECCDVEDSTTCFNAK.[G]	2xiTRAQ8plex [N-Term; K18]; 3xCarbamidomethyl [C5; C6; C14]		6.48774e-06	0	1	1	9	P02774	P02774 [371-388]	0	2701.24	High	High	High	High	High	High	High	Not Found	1.113	0.932	1.767	0.863	1.229	1.115	0.01	99.8	111.1	92.9	176.3	86.1	122.7	111.2		Unique	5.58855	High	0	1.149e-06
FALSE	High	[R].ELLSQGATLSGWYHLCLPEGR.[A]	1xiTRAQ8plex [N-Term]; 1xCarbamidomethyl [C16]		1.61393e-07	0	1	1	15	O75636	O75636 [95-115]	0	2691.39	High	High	High	High	High	High	High	Not Found	0.581	0.869	0.475	0.754	0.884	0.436	0.01	160	93	139	76.1	120.7	141.4	69.7		Unique	7.31272	High	0	1.695e-08
FALSE	High	[R].ELLSQGATLSGWYHLCLPEGR.[A]	1xiTRAQ8plex [N-Term]; 1xDeamidated [Q5]; 1xCarbamidomethyl [C16]		6.24791e-05	0	1	1	2	O75636	O75636 [95-115]	0	2692.37	High	High	High	High	High	High	Not Found	Not Found	0.769	0.768	0.585	0.635	0.826	0.01	0.01	174.6	134.3	134.1	102.1	110.9	144.1			Unique	4.25064	High	0	7.73e-06
FALSE	High	[R].ELLSQGATLSGWYHLCLPEGR.[A]	2xiTRAQ8plex [N-Term; Y13]; 1xCarbamidomethyl [C16]		1.04278e-06	0	1	1	33	O75636	O75636 [95-115]	0	2995.59	High	High	High	High	High	High	High	Not Found	0.748	1.09	0.538	1.093	0.948	0.817	0.01	128.3	96	139.9	69.1	140.3	121.6	104.9		Unique	6.72574	High	0	1.179e-07
FALSE	High	[R].ELLSQGATLSGWYHLCLPEGR.[A]	2xiTRAQ8plex [N-Term; Y13]; 1xDeamidated [Q5]; 1xCarbamidomethyl [C16]		2.13005e-05	0	1	1	1	O75636	O75636 [95-115]	0	2996.58	High	High	High	High	High	High	High	Not Found	0.984	0.89	0.831	1.016	1.054	1.352	0.01	112.3	110.5	99.9	93.3	114	118.3	151.7		Unique	5.68788	High	0	2.552e-06
FALSE	High	[K].LQDRGPDVLTATVSGK.[L]	2xiTRAQ8plex [N-Term; K16]		4.07084e-05	0	1	1	5	Q14624	Q14624 [497-512]	1	2265.3	High	High	High	High	High	High	High	Not Found	0.943	1.189	1.684	1.506	1.299	1.416	0.01	88.5	83.4	105.3	149.1	133.3	115	125.4		Unique	5.76656	High	0	4.961e-06
FALSE	High	[R].SLFPGHPHSAYEQAFQGDESVR.[I]	1xiTRAQ8plex [N-Term]		4.50589e-05	0	1	1	1	Q07954	Q07954 [3880-3901]	0	2763.34	High	High	High	High	High	High	High	Not Found	1.383	0.931	0.968	0.811	1.444	1.415	0.01	100.6	139.2	93.7	97.4	81.6	145.2	142.3		Unique	6.68542	High	0	5.519e-06
FALSE	High	[R].EGVQKEDIPPADLSDQVPDTESETR.[I]	2xiTRAQ8plex [N-Term; K5]; 1xDeamidated [Q]		9.61735e-05	0	1	1	16	P01024	P01024 [955-979]	1	3364.69	High	High	High	High	High	High	High	Not Found	0.969	0.819	0.993	0.963	1.007	0.79	0.01	122.3	118.5	100.2	121.4	117.8	123.2	96.6		Unique	4.94724	High	2.574e-05	9.518e-05
FALSE	High	[R].EGVQKEDIPPADLSDQVPDTESETR.[I]	2xiTRAQ8plex [N-Term; K5]		1.56589e-07	0	1	1	114	P01024	P01024 [955-979]	1	3363.7	High	High	High	High	High	High	High	Not Found	0.726	0.677	0.851	0.822	0.897	0.73	0.01	140.3	101.8	94.9	119.4	115.3	125.9	102.4		Unique	6.46535	High	0	1.64e-08
FALSE	High	[K].WNFYYSPQSSPDKK.[L]	3xiTRAQ8plex [N-Term; K13; K14]; 1xDeamidated [N2]		0.000109273	0	1	1	2	P04114	P04114 [4022-4035]	1	2660.41	High	High	High	High	High	High	High	Not Found	0.791	0.976	0.474	0.758	0.654	0.653	0.01	150.8	119.3	147.1	71.5	114.2	98.6	98.4		Unique	4.4014	High	0	1.369e-05
FALSE	High	[R].RPWNVASLIYETK.[G]	2xiTRAQ8plex [N-Term; K13]		2.12204e-05	0	1	1	18	P02748	P02748 [195-207]	0	2185.26	High	High	High	High	High	High	High	Not Found	0.883	0.859	1.223	0.645	0.708	0.41	0.01	139.7	123.3	120	170.9	90.1	98.9	57.2		Unique	4.84796	High	0	2.545e-06
FALSE	High	[K].WNFYYSPQSSPDKK.[L]	3xiTRAQ8plex [N-Term; K13; K14]		0.000102895	0	1	1	9	P04114	P04114 [4022-4035]	1	2659.43	High	High	High	High	High	High	High	Not Found	0.835	1.065	0.555	0.77	0.649	0.75	0.01	142.2	118.8	151.5	79	109.5	92.3	106.7		Unique	4.50812	High	2.574e-05	2.338e-05
FALSE	High	[K].IEGDEEMHCSDDGFWSK.[E]	2xiTRAQ8plex [N-Term; K17]; 1xCarbamidomethyl [C9]		7.13014e-06	0	1	1	10	P08603	P08603 [184-200]	0	2650.2	High	High	High	High	High	High	High	Not Found	1.188	0.982	0.778	0.842	1.15	1.164	0.01	112.6	133.8	110.6	87.6	94.8	129.5	131.1		Unique	5.19072	High	0	8.283e-07
FALSE	High	[R].SALYSPSDPLTLLQADTVR.[G]	1xiTRAQ8plex [N-Term]		3.33483e-05	0	1	1	3	O00391	O00391 [33-51]	0	2351.28	High	High	High	High	High	High	Not Found	Not Found	1.057	1.269	1.234	1.157	1.042	0.01	0.01	118.4	125.1	150.2	146.1	136.9	123.3			Unique	5.59418	High	0	5.391e-06
FALSE	High	[K].CFDHAAGTSYVVGETWEKPYQGWMMVDCTCLGEGSGR.[I]	2xiTRAQ8plex [N-Term; K18]; 2xOxidation [M24; M25]; 3xCarbamidomethyl [C1; C28; C30]		1.51356e-07	0	1	1	3	P02751	P02751 [186-222]	0	4882.19	High	High	High	High	High	High	Not Found	Not Found	1.078	1.175	0.941	0.775	1.13	0.01	0.01	131.2	141.4	154.1	123.4	101.6	148.3			Unique	6.55346	High	0	1.588e-08
FALSE	High	[K].CFDHAAGTSYVVGETWEKPYQGWMMVDCTCLGEGSGR.[I]	2xiTRAQ8plex [N-Term; K18]; 1xOxidation [M]; 1xDeamidated [Q21]; 3xCarbamidomethyl [C1; C28; C30]		1.30626e-07	0	1	1	15	P02751	P02751 [186-222]	0	4867.18	High	High	High	High	High	High	Not Found	Not Found	0.939	1.142	0.876	0.727	1.001	0.01	0.01	140.7	132.2	160.6	123.3	102.3	140.9			Unique	6.32541	High	0	6.347e-06
FALSE	High	[R].TGTLQSNFCASSLVVTATVK.[S]	2xiTRAQ8plex [N-Term; K20]; 1xCarbamidomethyl [C9]		1.4174e-05	0	1	1	2	Q15113	Q15113 [325-344]	0	2692.48	High	High	High	High	High	High	High	Not Found	0.975	1.125	1.334	0.791	1.227	1.668	0.01	98.5	96.1	110.9	131.4	77.9	120.9	164.3		Unique	5.14139	High	0	1.677e-06
FALSE	High	[K].AFTECCVVASQLR.[A]	1xiTRAQ8plex [N-Term]; 2xCarbamidomethyl [C5; C6]		1.66703e-05	0	1	1	4	P01031	P01031 [727-739]	0	1844.93	High	High	High	High	High	High	High	Not Found	0.842	0.776	1.378	0.865	1.416	1.479	0.01	103.2	86.9	80	142.2	89.2	146	152.5		Unique	4.70424	High	0	1.983e-06
FALSE	High	[R].VTISCSGSSSNIGSNTVNWYQQLPGTAPK.[L]	2xiTRAQ8plex [N-Term; K29]; 1xCarbamidomethyl [C5]		2.19526e-05	0	1	1	6	P01699	P01699 [37-65]	0	3661.87	High	High	High	High	High	High	High	Not Found	0.809	0.724	1.578	1.875	1.355	1.601	0.01	89.5	72.4	64.7	141.2	167.7	121.2	143.3		Unique	4.88673	High	0	5.727e-06
FALSE	High	[R].VTISCSGSSSNIGSNTVNWYQQLPGTAPK.[L]	2xiTRAQ8plex [N-Term; K29]; 1xDeamidated [N/Q]; 1xCarbamidomethyl [C5]		3.91107e-06	0	1	1	8	P01699	P01699 [37-65]	0	3662.86	High	High	High	High	High	High	High	Not Found	0.924	0.868	1.737	1.982	1.512	1.105	0.01	87.6	80.9	76.1	152.2	173.7	132.5	96.9		Unique	5.7308	High	0	6.675e-07
FALSE	High	[K].LSSVTAADTAVYYCAR.[-]	2xiTRAQ8plex [N-Term; Y]; 1xCarbamidomethyl [C14]		2.38461e-06	0	3	9	5	P06331; A0A075B6R2; P01824	P06331 [108-123]; A0A075B6R2 [102-117]; P01824 [110-125]	0	2356.24	High	High	High	High	High	High	High	Not Found	0.949	0.619	1.139	1.136	0.917	0.895	0.01	120.2	114	74.4	136.9	136.6	110.2	107.6		Not Unique	5.98619	High	0	2.745e-07
FALSE	High	[K].LSSVTAADTAVYYCAR.[-]	1xiTRAQ8plex [N-Term]; 1xCarbamidomethyl [C14]		1.16348e-06	0	3	9	18	P06331; A0A075B6R2; P01824	P06331 [108-123]; A0A075B6R2 [102-117]; P01824 [110-125]	0	2052.04	High	High	High	High	High	High	High	Not Found	0.913	0.748	1.142	0.946	1.003	0.592	0.01	126.1	115.1	94.3	144	119.3	126.5	74.7		Not Unique	5.8257	High	0	8.474e-07
FALSE	High	[R].ELNQAGQETLVTGWGYHSSR.[E]	2xiTRAQ8plex [N-Term; Y16]		1.86551e-06	0	1	1	8	P04070	P04070 [329-348]	0	2841.47	High	High	High	High	High	High	High	Not Found	1.133	0.959	1.175	0.791	1.48	1.706	0.01	97	110	93	114	76.8	143.6	165.6		Unique	6.17884	High	0	1.786e-06
FALSE	High	[R].ELNQAGQETLVTGWGYHSSR.[E]	1xiTRAQ8plex [N-Term]		1.97161e-07	0	1	1	3	P04070	P04070 [329-348]	0	2537.27	High	High	High	High	High	High	High	Not Found	0.888	0.801	0.886	0.717	0.762	0.39	0.01	146.9	130.4	117.8	130.1	105.4	112	57.4		Unique	5.54309	High	0	2.077e-08
FALSE	High	[R].LYGSEAFATDFQDSAAAK.[K]	2xiTRAQ8plex [N-Term; K18]		1.94578e-05	0	1	1	4	P01011	P01011 [160-177]	0	2500.28	High	High	High	High	High	High	High	Not Found	0.974	1.002	1.104	0.986	0.875	0.589	0.01	122.5	119.4	122.8	135.3	120.8	107.1	72.1		Unique	5.62184	High	0	2.327e-06
FALSE	High	[R].TTLSGAPCQPWASEATYR.[N]	1xiTRAQ8plex [N-Term]; 1xCarbamidomethyl [C8]		3.18753e-05	0	1	1	3	P00748	P00748 [231-248]	0	2300.13	High	High	High	High	High	High	High	Not Found	1.317	1.101	1.312	1.68	1.523	0.747	0.01	92.2	121.4	101.5	121	154.9	140.3	68.8		Unique	4.71575	High	0	3.866e-06
FALSE	High	[K].DKDQEVLLQTFLDDASPGDKR.[L]	3xiTRAQ8plex [N-Term; K2; K20]; 1xDeamidated [Q9]		2.66063e-06	0	1	1	3	P04114	P04114 [538-558]	2	3303.78	High	High	High	High	High	High	High	Not Found	0.897	1.044	0.444	0.728	0.607	0.464	0.01	154.3	138.4	161.1	68.5	112.3	93.7	71.6		Unique	8.79586	High	0	3.009e-07
FALSE	High	[K].DKDQEVLLQTFLDDASPGDK.[R]	3xiTRAQ8plex [N-Term; K2; K20]		2.41215e-05	0	1	1	2	P04114	P04114 [538-557]	1	3146.7	High	High	High	High	High	High	Not Found	Not Found	0.872	0.931	0.445	0.697	0.658	0.01	0.01	173.8	151.6	161.9	77.4	121.1	114.3			Unique	5.46327	High	0	2.897e-06
FALSE	High	[K].LYHSEAFTVNFGDTEEAKK.[Q]	4xiTRAQ8plex [N-Term; Y2; K18; K19]		2.55241e-05	0	1	1	1	P01009	P01009 [161-179]	1	3402.86	High	High	High	High	High	High	High	Not Found	1.177	1.387	1.351	1.181	1.542	1.39	0.01	88.6	104.3	122.9	119.7	104.7	136.6	123.2		Unique	6.20268	High	0	3.079e-06
FALSE	High	[K].NADLQVLKPEPELVYEDLR.[G]	2xiTRAQ8plex [N-Term; K8]		8.64448e-06	0	1	1	3	P01833	P01833 [232-250]	0	2849.59	High	High	High	High	High	High	High	Not Found	0.992	1.089	1.86	2.494	2.551	2.748	0.01	62.8	62.3	68.4	116.8	156.7	160.3	172.6		Unique	5.83445	High	0	1.012e-06
FALSE	High	[K].GEVLPLPEANFPSFPLPHHK.[H]	2xiTRAQ8plex [N-Term; K20]		9.97813e-06	0	1	1	3	P04196	P04196 [467-486]	0	2834.58	High	High	High	High	High	High	High	Not Found	0.946	1.109	1.042	1.042	1.379	1.315	0.01	102.1	96.6	113.2	106.4	106.4	140.8	134.3		Unique	4.86855	High	0	2.036e-06
FALSE	High	[K].GEVLPLPEANFPSFPLPHHK.[H]	2xiTRAQ8plex [N-Term; K20]; 1xDeamidated [N10]		7.7669e-05	0	1	1	1	P04196	P04196 [467-486]	0	2835.57	High	High	High	High	High	High	High	Not Found	0.734	0.807	0.798	0.821	0.963	1.104	0.01	128.5	94.2	103.7	102.5	105.5	123.8	141.8		Unique	4.18967	High	0	9.647e-06
FALSE	High	[K].LYHSEAFTVNFGDTEEAKK.[Q]	3xiTRAQ8plex [N-Term; K18; K19]		2.23631e-06	0	1	1	4	P01009	P01009 [161-179]	1	3098.66	High	High	High	High	High	High	High	Not Found	1.083	1.004	1.318	0.95	1.532	1.57	0.01	94.6	102.5	94.9	124.7	89.8	145	148.6		Unique	5.41673	High	0	2.517e-07
FALSE	High	[R].DQCIVDDITYNVNDTFHK.[R]	2xiTRAQ8plex [N-Term; K18]; 1xCarbamidomethyl [C3]		8.94329e-06	0	1	1	5	P02751	P02751 [516-533]	0	2805.4	High	High	High	High	High	High	High	Not Found	1.216	1.149	0.885	1.125	1.074	1.234	0.01	104.1	126.6	119.6	92.2	117.2	111.8	128.5		Unique	4.67652	High	0	1.063e-05
FALSE	High	[R].DQCIVDDITYNVNDTFHK.[R]	2xiTRAQ8plex [N-Term; K18]; 1xDeamidated [N13]; 1xCarbamidomethyl [C3]		3.03666e-06	0	1	1	3	P02751	P02751 [516-533]	0	2806.38	High	High	High	High	High	High	Not Found	Not Found	1.277	1.291	0.886	1	0.942	0.01	0.01	125.1	159.7	161.5	110.8	125.1	117.8			Unique	5.29625	High	0	3.446e-07
FALSE	High	[R].DQCIVDDITYNVNDTFHK.[R]	3xiTRAQ8plex [N-Term; Y10; K18]; 1xDeamidated [N13]; 1xCarbamidomethyl [C3]		0.000117824	0	1	1	1	P02751	P02751 [516-533]	0	3110.59	High	High	High	High	High	High	High	Not Found	0.812	0.584	0.455	0.657	0.57	0.613	0.01	170.6	138.5	99.6	77.5	112	97.2	104.5		Unique	3.72291	High	0	1.476e-05
FALSE	High	[K].GLEWMGGFDPEDGETIYAQK.[F]	2xiTRAQ8plex [N-Term; K20]		1.9903e-05	0	1	1	37	A0A0C4DH33	A0A0C4DH33 [63-82]	0	2851.41	High	High	High	High	High	High	High	Not Found	0.779	0.578	1.54	1.893	0.995	0.826	0.01	105.1	81.8	60.8	161.9	199	104.6	86.8		Unique	4.92475	High	0	1.245e-05
FALSE	High	[K].GLEWMGGFDPEDGETIYAQK.[F]	2xiTRAQ8plex [N-Term; K20]; 1xOxidation [M5]		5.68807e-05	0	1	1	23	A0A0C4DH33	A0A0C4DH33 [63-82]	0	2867.4	High	High	High	High	High	High	High	Not Found	0.727	0.634	1.754	2.001	1.036	0.92	0.01	99.1	72	62.9	173.8	198.3	102.7	91.2		Unique	4.69128	High	0	7.81e-06
FALSE	High	[R].LANLTQGEDQYYLR.[V]	1xiTRAQ8plex [N-Term]		5.83959e-05	0	1	1	4	P10909	P10909 [372-385]	0	1988.04	High	High	High	High	High	High	High	Not Found	1.049	0.998	0.848	1.334	1.077	0.717	0.01	113.9	119.5	113.7	96.6	151.9	122.7	81.7		Unique	3.51613	High	0	7.192e-06
FALSE	High	[R].EELVYELNPLDHR.[G]	1xiTRAQ8plex [N-Term]		3.56858e-05	0	2	2	121	P0C0L4; P0C0L5	P0C0L4 [942-954]; P0C0L5 [942-954]	0	1931.02	High	High	High	High	High	High	High	Not Found	0.899	0.879	1.207	1.112	0.9	0.545	0.01	122.3	109.9	107.5	147.6	135.9	110.1	66.6		Not Unique	4.94566	High	0	8.642e-06
FALSE	High	[R].TVENVTVFGTASASK.[H]	2xiTRAQ8plex [N-Term; K15]		2.91211e-05	0	1	1	1	Q99536	Q99536 [211-225]	0	2119.19	High	High	High	High	High	High	High	Not Found	1.097	0.936	1.082	0.881	0.744	1.466	0.01	111	121.8	104	120.1	97.8	82.6	162.7		Unique	4.48977	High	0	3.527e-06
FALSE	High	[R].EELVYELNPLDHR.[G]	2xiTRAQ8plex [N-Term; Y5]		7.73782e-05	0	2	2	41	P0C0L4; P0C0L5	P0C0L4 [942-954]; P0C0L5 [942-954]	0	2235.22	High	High	High	High	High	High	High	Not Found	1.25	1.376	1.516	1.927	0.733	0.428	0.01	97.2	121.5	133.7	147.4	187.4	71.2	41.6		Not Unique	4.19355	High	0	9.608e-06
FALSE	High	[K].CFDHAAGTSYVVGETWEKPYQGWMMVDCTCLGEGSGR.[I]	2xiTRAQ8plex [N-Term; K18]; 3xCarbamidomethyl [C1; C28; C30]		4.1436e-08	0	1	1	10	P02751	P02751 [186-222]	0	4850.2	High	High	High	High	High	High	High	Not Found	0.922	1.024	0.805	0.74	1.01	0.577	0.01	131.6	121.4	134.8	105.9	97.4	132.9	76		Unique	7.35968	High	0	8.882e-08
FALSE	High	[K].CFDHAAGTSYVVGETWEKPYQGWMMVDCTCLGEGSGR.[I]	2xiTRAQ8plex [N-Term; K18]; 1xDeamidated [Q21]; 3xCarbamidomethyl [C1; C28; C30]		3.09455e-06	0	1	1	9	P02751	P02751 [186-222]	0	4851.19	High	High	High	High	High	High	Not Found	Not Found	1.011	1.233	0.954	0.869	0.871	0.01	0.01	134.7	136.2	166.1	128.5	117.1	117.4			Unique	4.23752	High	2.574e-05	8.046e-05
FALSE	High	[K].CFDHAAGTSYVVGETWEKPYQGWMMVDCTCLGEGSGR.[I]	2xiTRAQ8plex [N-Term; K18]; 1xOxidation [M]; 3xCarbamidomethyl [C1; C28; C30]		2.85094e-08	0	1	1	12	P02751	P02751 [186-222]	0	4866.2	High	High	High	High	High	High	High	Not Found	0.828	0.962	0.711	0.755	1.045	0.338	0.01	141.9	117.5	136.5	100.9	107.1	148.3	47.9		Unique	6.95232	High	0	6.681e-09
FALSE	High	[K].SLIYAASSLQSGVPSR.[F]	1xiTRAQ8plex [N-Term]		1.81125e-05	0	1	1	1	P01601	P01601 [68-83]	0	1940.08	High	High	High	High	High	High	High	Not Found	1.137	0.929	1.162	0.915	1.013	0.969	0.01	112.3	127.7	104.3	130.5	102.8	113.7	108.8		Unique	3.84239	High	0	2.158e-06
FALSE	High	[K].SNAVDGQWGCWSSWSTCDATYK.[R]	2xiTRAQ8plex [N-Term; K22]; 1xDeamidated [N/Q]; 2xCarbamidomethyl [C10; C17]		5.60325e-05	0	1	1	2	P13671	P13671 [561-582]	0	3175.43	High	High	High	High	High	High	High	Not Found	0.909	1.03	1.161	1.744	1.534	0.856	0.01	97.1	88.3	100	112.8	169.5	149.1	83.2		Unique	3.46214	High	0	6.913e-06
FALSE	High	[K].VNSQSLSPYLFR.[A]	1xiTRAQ8plex [N-Term]		7.97346e-05	0	1	1	10	Q13103	Q13103 [51-62]	0	1714.94	High	High	High	High	High	High	High	Not Found	0.841	0.987	0.735	0.844	1.089	1.014	0.01	122.9	103.3	121.3	90.4	103.7	133.8	124.6		Unique	4.39217	High	2.574e-05	5.618e-05
FALSE	High	[K].QGYQLIEGNQVLHSFTAVCQDDGTWHR.[A]	2xiTRAQ8plex [N-Term; Y3]; 2xDeamidated [Q10; Q20]; 1xCarbamidomethyl [C19]		5.75252e-05	0	1	1	1	P00736	P00736 [340-366]	0	3769.85	High	High	High	High	High	High	High	Not Found	1.709	1.027	1.446	1.022	1.332	1.184	0.01	91.7	156.8	94.2	132.7	93.8	122.2	108.6		Unique	7.54097	High	0	7.087e-06
FALSE	High	[K].HQPQEFPTYVEPTNDEICEAFR.[K]	2xiTRAQ8plex [N-Term; Y9]; 1xDeamidated [Q4]; 1xCarbamidomethyl [C18]		8.21964e-07	0	1	1	1	P02774	P02774 [128-149]	0	3316.6	High	High	High	High	High	High	High	Not Found	3.019	1.512	1.993	1.56	1.43	1.186	0.01	68.4	206.4	103.4	136.3	106.7	97.7	81.1		Unique	5.60441	High	0	9.014e-08
FALSE	High	[R].QPSSAFAAFVK.[R]	2xiTRAQ8plex [N-Term; K11]		4.211e-05	0	1	1	39	P01024	P01024 [1061-1071]	0	1761.02	High	High	High	High	High	High	High	Not Found	0.829	0.706	0.904	0.925	0.819	1.039	0.01	128.6	106.6	90.8	116.3	118.9	105.3	133.6		Unique	4.50263	High	0	5.155e-06
FALSE	High	[K].GMTRPLSTLISSSQSCQYTLDAK.[R]	2xiTRAQ8plex [N-Term; K23]; 1xCarbamidomethyl [C16]		8.73167e-07	0	1	1	7	P04114	P04114 [230-252]	0	3152.65	High	High	High	High	High	High	High	Not Found	0.864	1.056	0.603	1.031	0.704	0.756	0.01	133	114.9	140.5	80.1	137.1	93.7	100.6		Unique	5.96786	High	0	9.593e-08
FALSE	High	[R].VVAQGVGIPEDSIFTMADR.[G]	1xiTRAQ8plex [N-Term]		8.107e-06	0	1	1	7	P02760	P02760 [167-185]	0	2309.21	High	High	High	High	High	High	High	Not Found	0.977	1.021	1.596	1.289	1.42	1.063	0.01	95.6	93.4	97.6	152.6	123.3	135.8	101.6		Unique	5.29946	High	0	2.61e-06
FALSE	High	[K].GMTRPLSTLISSSQSCQYTLDAK.[R]	2xiTRAQ8plex [N-Term; K23]; 1xOxidation [M2]; 1xCarbamidomethyl [C16]		8.78973e-05	0	1	1	6	P04114	P04114 [230-252]	0	3168.65	High	High	High	High	High	High	High	Not Found	0.891	1.01	0.71	0.771	0.782	0.886	0.01	132.2	117.8	133.6	93.9	101.9	103.4	117.2		Unique	5.02494	High	0	1.314e-05
FALSE	High	[K].KEAGIPEFYDYDVALIK.[L]	3xiTRAQ8plex [N-Term; K1; K17]		5.73096e-05	0	1	1	2	P00751	P00751 [565-581]	1	2883.63	High	High	High	High	High	High	High	Not Found	1.104	1.107	0.926	0.893	0.861	1.027	0.01	115.6	127.7	128	107.1	103.3	99.6	118.7		Unique	3.50303	High	0	7.054e-06
FALSE	High	[K].LREQLGPVTQEFWDNLEKETEGLR.[Q]	2xiTRAQ8plex [N-Term; K18]; 1xDeamidated [Q/N]		2.87939e-05	0	1	1	6	P02647	P02647 [84-107]	2	3496.85	High	High	High	High	High	High	Not Found	Not Found	0.824	0.938	1.039	0.801	1.083	0.01	0.01	140.7	116	131.9	146.2	112.8	152.4			Unique	4.98729	High	2.574e-05	5.284e-05
FALSE	High	[K].LREQLGPVTQEFWDNLEKETEGLR.[Q]	2xiTRAQ8plex [N-Term; K18]		1.02965e-07	0	1	1	18	P02647	P02647 [84-107]	2	3495.87	High	High	High	High	High	High	High	Not Found	0.764	1.149	1.019	0.903	1.198	1.11	0.01	112	85.5	128.7	114.1	101.1	134.2	124.4		Unique	7.77397	High	0	6.462e-08
FALSE	High	[K].KVFLDCCNYITELR.[R]	2xiTRAQ8plex [N-Term; K1]; 2xCarbamidomethyl [C6; C7]		2.53315e-06	0	1	1	66	P01024	P01024 [722-735]	1	2439.3	High	High	High	High	High	High	High	Not Found	0.941	0.99	0.904	1.001	0.834	0.827	0.01	123.1	115.8	121.9	111.3	123.2	102.7	101.9		Unique	6.15687	High	0	1.968e-06
FALSE	High	[K].KVFLDCCNYITELR.[R]	2xiTRAQ8plex [N-Term; K1]; 1xDeamidated [N8]; 2xCarbamidomethyl [C6; C7]		1.38567e-05	0	1	1	24	P01024	P01024 [722-735]	1	2440.28	High	High	High	High	High	High	High	Not Found	0.893	1.2	0.996	1.041	0.928	0.837	0.01	116	103.6	139.3	115.5	120.8	107.6	97.2		Unique	5.55963	High	0	1.638e-06
FALSE	High	[K].KVFLDCCNYITELR.[R]	3xiTRAQ8plex [N-Term; K1; Y9]; 2xCarbamidomethyl [C6; C7]		2.30491e-06	0	1	1	8	P01024	P01024 [722-735]	1	2743.5	High	High	High	High	High	High	High	Not Found	1.222	1.042	0.973	1.211	0.853	0.933	0.01	110.6	135.1	115.2	107.6	133.9	94.3	103.2		Unique	5.21387	High	0	2.599e-07
FALSE	High	[K].TPFVTHPGYDTGNGIQLPGTSGQQPSVGQQMIFEEHGFRR.[T]	1xiTRAQ8plex [N-Term]; 1xDeamidated [N13]		2.31421e-05	0	1	1	1	P02751	P02751 [2111-2150]	1	4676.29	High	High	High	High	High	High	Not Found	Not Found	0.59	1.019	0.782	0.74	1.463	0.01	0.01	143	84.4	145.8	111.8	105.8	209.3			Unique	4.70001	High	0	2.783e-06
FALSE	High	[R].DAQGQPQAVPVSGDLR.[A]	1xiTRAQ8plex [N-Term]		0.000124221	0	1	1	2	P22105	P22105 [3298-3313]	0	1942.03	High	High	High	High	High	High	High	Not Found	1.123	1.262	0.963	0.94	1.159	1.411	0.01	101.8	114.3	128.4	98.1	95.7	118	143.6		Unique	4.91102	High	0	1.559e-05
FALSE	High	[K].HQPQEFPTYVEPTNDEICEAFR.[K]	2xiTRAQ8plex [N-Term; Y9]; 1xCarbamidomethyl [C18]		5.72751e-06	0	1	1	3	P02774	P02774 [128-149]	0	3315.62	High	High	High	High	High	High	High	Not Found	1.764	1.681	1.494	1.069	0.801	0.629	0.01	94.8	167.3	159.3	141.7	101.4	76	59.6		Unique	6.12563	High	0	6.634e-07
FALSE	High	[R].IWLDNLSCSGTEQSVTECASR.[G]	1xiTRAQ8plex [N-Term]; 2xCarbamidomethyl [C8; C18]		1.0323e-05	0	1	1	1	P58215	P58215 [107-127]	0	2717.28	High	High	High	High	High	High	High	Not Found	1.014	0.819	0.964	0.994	1.771	2.281	0.01	90.5	91.7	74.1	87.2	90	160.2	206.4		Unique	5.06851	High	0	1.211e-06
FALSE	High	[K].KLGQSLDCNAEVYVVPWEK.[K]	3xiTRAQ8plex [N-Term; K1; K19]; 2xDeamidated [Q4; N9]; 1xCarbamidomethyl [C8]		1.9239e-05	0	1	1	1	P01042	P01042 [344-362]	1	3149.7	High	High	High	High	High	High	Not Found	Not Found	1.266	0.908	0.857	1.229	1.08	0.01	0.01	126.2	159.8	114.6	108.1	155	136.3			Unique	4.30753	High	0	2.304e-06
FALSE	High	[K].KLGQSLDCNAEVYVVPWEK.[K]	3xiTRAQ8plex [N-Term; K1; K19]; 1xCarbamidomethyl [C8]		8.13767e-06	0	1	1	11	P01042	P01042 [344-362]	1	3147.73	High	High	High	High	High	High	High	Not Found	1.151	0.873	0.852	1.264	1.069	0.681	0.01	116.1	133.7	101.4	98.9	146.8	124.1	79.1		Unique	5.93412	High	0	4.101e-06
FALSE	High	[R].IESSSPTVVEGQTLDLNCVVAR.[Q]	1xiTRAQ8plex [N-Term]; 1xDeamidated [N/Q]; 1xCarbamidomethyl [C18]		5.51969e-05	0	1	1	3	P98160	P98160 [2634-2655]	0	2679.38	High	High	High	High	High	High	High	Not Found	1.128	1.038	1.41	1.226	0.898	0.801	0.01	106.7	120.3	110.7	150.4	130.7	95.7	85.5		Unique	5.82242	High	0	6.806e-06
FALSE	High	[K].AEMADQAAAWLTR.[Q]	1xiTRAQ8plex [N-Term]		5.43252e-06	0	1	1	14	P0C0L5	P0C0L5 [1279-1291]	0	1737.89	High	High	High	High	High	High	High	Not Found	0.692	0.588	1.184	1.235	0.769	1.211	0.01	119.8	82.9	70.4	141.8	148	92.1	145.1		Unique	5.46352	High	0	6.275e-07
FALSE	High	[K].AEMADQAAAWLTR.[Q]	1xiTRAQ8plex [N-Term]; 1xOxidation [M3]		1.83186e-05	0	1	1	28	P0C0L5	P0C0L5 [1279-1291]	0	1753.88	High	High	High	High	High	High	High	Not Found	0.741	0.662	1.156	1.135	0.711	0.46	0.01	136.4	101.1	90.3	157.7	154.8	96.9	62.7		Unique	5.05071	High	0	5.639e-06
FALSE	High	[R].KAIGEMDNQVSQLTSELK.[F]	3xiTRAQ8plex [N-Term; K1; K18]		2.32294e-05	0	1	1	1	Q9BWP8	Q9BWP8 [120-137]	1	2903.63	High	High	High	High	High	High	High	Not Found	1.614	1.054	1.086	0.963	1.209	1.33	0.01	96.9	156.4	102.1	105.3	93.3	117.1	128.9		Unique	4.02577	High	0	2.788e-06
FALSE	High	[R].NQYDNDVTVWSPQGR.[I]	1xiTRAQ8plex [N-Term]		0.000114755	0	1	1	2	P25786	P25786 [4-18]	0	2083.01	High	High	High	High	High	High	High	Not Found	1.192	1.152	1.335	0.925	0.949	1.35	0.01	101.2	120.7	116.6	135.1	93.7	96	136.6		Unique	4.16966	High	0	1.437e-05
FALSE	High	[K].EESLDSDLYAELR.[C]	1xiTRAQ8plex [N-Term]		5.45784e-05	0	1	1	3	P02775	P02775 [50-62]	0	1843.92	High	High	High	High	High	High	High	Not Found	0.751	1.131	0.999	1.07	1.311	1.284	0.01	106	79.6	119.9	105.9	113.5	139	136.1		Unique	4.38212	High	2.574e-05	2.273e-05
FALSE	High	[K].FGFCPMAAHEEICTTNEGVMYR.[I]	1xiTRAQ8plex [N-Term]; 2xCarbamidomethyl [C4; C13]		1.50584e-08	0	1	1	119	P02751	P02751 [458-479]	0	2924.31	High	High	High	High	High	High	High	Not Found	1.057	1.073	0.995	0.881	1.258	0.771	0.01	113.7	120.2	122	113.2	100.2	143.1	87.6		Unique	7.78355	High	0	6.854e-08
FALSE	High	[K].FGFCPMAAHEEICTTNEGVMYR.[I]	1xiTRAQ8plex [N-Term]; 1xDeamidated [N16]; 2xCarbamidomethyl [C4; C13]		1.35142e-07	0	1	1	26	P02751	P02751 [458-479]	0	2925.3	High	High	High	High	High	High	High	Not Found	0.962	1.031	1.029	0.84	1.266	1.07	0.01	111.2	106.9	114.6	114.4	93.3	140.7	119		Unique	7.65898	High	0	1.686e-08
FALSE	High	[K].FGFCPMAAHEEICTTNEGVMYR.[I]	1xiTRAQ8plex [N-Term]; 1xOxidation [M]; 2xCarbamidomethyl [C4; C13]		4.24425e-07	0	1	1	69	P02751	P02751 [458-479]	0	2940.31	High	High	High	High	High	High	High	Not Found	1.039	1.116	0.919	0.808	1.243	1.059	0.01	111.3	115.7	124.2	102.4	89.9	138.4	118		Unique	6.74455	High	0	3.318e-06
FALSE	High	[K].FGFCPMAAHEEICTTNEGVMYR.[I]	1xiTRAQ8plex [N-Term]; 1xOxidation [M]; 1xDeamidated [N16]; 2xCarbamidomethyl [C4; C13]		1.66567e-06	0	1	1	19	P02751	P02751 [458-479]	0	2941.29	High	High	High	High	High	High	High	Not Found	0.997	1.034	0.972	0.844	1.11	1.207	0.01	111.7	111.3	115.5	108.6	94.2	123.9	134.8		Unique	6.05548	High	2.574e-05	3.746e-05
FALSE	High	[K].FGFCPMAAHEEICTTNEGVMYR.[I]	1xiTRAQ8plex [N-Term]; 2xOxidation [M6; M20]; 2xCarbamidomethyl [C4; C13]		2.26246e-05	0	1	1	29	P02751	P02751 [458-479]	0	2956.3	High	High	High	High	High	High	High	Not Found	1.114	1.101	0.964	0.913	1.031	0.892	0.01	114	127	125.5	109.9	104.2	117.6	101.8		Unique	5.23572	High	2.574e-05	3.637e-05
FALSE	High	[R].YAYLLQPSQFHGEPCNFSDKEVEDCVTNRPCR.[S]	2xiTRAQ8plex [N-Term; K20]; 1xDeamidated [N16]; 3xCarbamidomethyl [C15; C25; C31]		4.211e-05	0	1	1	1	P07358	P07358 [86-117]	1	4526.14	High	High	High	High	High	High	High	Not Found	0.577	0.602	0.642	0.519	1.431	1.31	0.01	131.5	76	79.2	84.5	68.2	188.2	172.4		Unique	7.11255	High	0	5.137e-06
FALSE	High	[K].FGFCPMAAHEEICTTNEGVMYR.[I]	1xiTRAQ8plex [N-Term]; 2xOxidation [M6; M20]; 1xDeamidated [N16]; 2xCarbamidomethyl [C4; C13]		1.67333e-05	0	1	1	16	P02751	P02751 [458-479]	0	2957.29	High	High	High	High	High	High	High	Not Found	1.025	1.04	1.074	0.875	1.209	0.998	0.01	110.8	113.5	115.2	119	97	134	110.5		Unique	5.016	High	0	1.178e-05
FALSE	High	[K].HQPQEFPTYVEPTNDEICEAFR.[K]	1xiTRAQ8plex [N-Term]; 1xDeamidated [N14]; 1xCarbamidomethyl [C18]		9.07939e-06	0	1	1	1	P02774	P02774 [128-149]	0	3012.4	High	High	High	High	High	High	Not Found	Not Found	0.93	0.97	1.262	0.907	1.051	0.01	0.01	130.7	121.5	126.8	165	118.5	137.5			Unique	3.71854	High	0	1.061e-06
FALSE	High	[K].IAPQLSTEELVSLGEK.[M]	2xiTRAQ8plex [N-Term; K16]		4.9128e-05	0	1	1	5	P43652	P43652 [438-453]	0	2322.34	High	High	High	High	High	High	High	Not Found	1.163	1.199	1.019	1.071	1.572	1.766	0.01	91	105.8	109.2	92.7	97.5	143	160.8		Unique	4.61636	High	0	6.028e-06
FALSE	High	[R].QLFALYSGNDVTDISDDR.[F]	1xiTRAQ8plex [N-Term]		1.95313e-05	0	1	1	1	P00739	P00739 [16-33]	0	2333.16	High	High	High	High	High	High	Not Found	Not Found	0.834	0.572	0.784	0.557	0.88	0.01	0.01	172.9	144.3	98.9	135.6	96.3	152.1			Unique	4.4869	High	0	2.339e-06
FALSE	High	[K].LNMGITDLQGLR.[L]	1xiTRAQ8plex [N-Term]		3.18753e-05	0	2	2	50	P0C0L4; P0C0L5	P0C0L4 [326-337]; P0C0L5 [326-337]	0	1634.92	High	High	High	High	High	High	High	High	1.179	1.351	1.98	1.755	1.203	1.728	5.652	50.5	59.5	68.2	99.9	88.6	60.7	87.2	285.3	Not Unique	5.03245	High	2.574e-05	9.42e-05
FALSE	High	[K].LNMGITDLQGLR.[L]	1xiTRAQ8plex [N-Term]; 1xDeamidated [N/Q]		3.27265e-05	0	2	2	40	P0C0L4; P0C0L5	P0C0L4 [326-337]; P0C0L5 [326-337]	0	1635.9	High	High	High	High	High	High	High	Not Found	1.147	1.326	1.795	1.557	1.114	1.197	0.01	87.6	100.4	116.1	157.2	136.3	97.6	104.9		Not Unique	4.39403	High	2.574e-05	7.084e-05
FALSE	High	[K].ELEEIVQPIISK.[L]	2xiTRAQ8plex [N-Term; K12]		0.000113893	0	1	1	9	P11021	P11021 [622-633]	0	2006.2	High	High	High	High	High	High	High	Not Found	1.257	0.74	1.121	0.776	1.299	1.017	0.01	111	139.5	82.1	124.4	86.1	144.1	112.8		Unique	3.50865	High	0	1.43e-05
FALSE	High	[R].CDCICPVGSQGLACEVSYR.[K]	1xiTRAQ8plex [N-Term]; 4xCarbamidomethyl [C1; C3; C5; C14]		5.31618e-05	0	1	1	2	P07358	P07358 [521-539]	0	2535.14	High	High	High	High	High	High	High	Not Found	1.058	0.909	0.907	0.922	0.926	0.864	0.01	121.5	128.5	110.4	110.2	112	112.5	104.9		Unique	5.08497	High	0	6.54e-06
FALSE	High	[R].CDCICPVGSQGLACEVSYR.[K]	2xiTRAQ8plex [N-Term; Y18]; 4xCarbamidomethyl [C1; C3; C5; C14]		8.13767e-06	0	1	1	1	P07358	P07358 [521-539]	0	2839.35	High	High	High	High	High	High	High	Not Found	1.252	1.962	1.261	1.046	1.216	1.231	0.01	89.2	111.7	175	112.5	93.3	108.5	109.8		Unique	5.6999	High	0	9.493e-07
FALSE	High	[K].IACVLPVLMDGIQSHPQKPFYTVGEK.[V]	4xiTRAQ8plex [N-Term; K18; Y21; K26]; 1xDeamidated [Q]; 1xCarbamidomethyl [C3]		5.29624e-05	0	1	1	2	P10643	P10643 [629-654]	0	4145.32	High	High	High	High	High	High	High	Not Found	1.041	0.979	1.099	1.163	0.97	1.43	0.01	104.1	108.4	102	114.4	121.2	101.1	148.9		Unique	4.53055	High	0	6.504e-06
FALSE	High	[K].IACVLPVLMDGIQSHPQKPFYTVGEK.[V]	3xiTRAQ8plex [N-Term; K18; K26]; 1xOxidation [M9]; 1xDeamidated [Q]; 1xCarbamidomethyl [C3]		2.31363e-06	0	1	1	2	P10643	P10643 [629-654]	0	3857.11	High	High	High	High	High	High	High	Not Found	0.922	0.915	1.031	0.963	0.93	1.331	0.01	112.8	104	103.2	116.3	108.6	104.9	150.2		Unique	5.2509	High	0	2.607e-07
FALSE	High	[K].IACVLPVLMDGIQSHPQKPFYTVGEK.[V]	3xiTRAQ8plex [N-Term; K18; K26]; 1xOxidation [M9]; 1xCarbamidomethyl [C3]		2.52372e-05	0	1	1	2	P10643	P10643 [629-654]	0	3856.13	High	High	High	High	High	High	High	Not Found	1.04	1.063	1.114	1.112	1.218	1.462	0.01	99.9	103.9	106.1	111.2	111.1	121.6	146.1		Unique	5.37434	High	0	3.045e-06
FALSE	High	[K].VIPACLPSPNYVVADR.[T]	1xiTRAQ8plex [N-Term]; 1xCarbamidomethyl [C5]		3.96505e-05	0	1	1	20	P00747	P00747 [681-696]	0	2075.13	High	High	High	High	High	High	High	Not Found	0.945	0.883	0.812	0.824	0.779	0.604	0.01	136.8	129.3	120.8	111.1	112.8	106.6	82.6		Unique	4.40083	High	0	7.591e-06
FALSE	High	[K].VIPACLPSPNYVVADR.[T]	1xiTRAQ8plex [N-Term]; 1xDeamidated [N10]; 1xCarbamidomethyl [C5]		0.000132482	0	1	1	9	P00747	P00747 [681-696]	0	2076.11	High	High	High	High	High	High	High	Not Found	0.832	0.833	0.964	0.866	0.823	0.435	0.01	139.1	115.7	115.8	134	120.4	114.5	60.5		Unique	4.43215	High	2.574e-05	2.599e-05
FALSE	High	[K].VIPACLPSPNYVVADR.[T]	2xiTRAQ8plex [N-Term; Y11]; 1xCarbamidomethyl [C5]		9.42875e-06	0	1	1	6	P00747	P00747 [681-696]	0	2379.33	High	High	High	High	High	High	High	Not Found	1.269	1.038	1.149	1.138	1.152	1.343	0.01	98.9	125.5	102.7	113.7	112.5	113.9	132.8		Unique	5.59696	High	0	1.105e-06
FALSE	High	[K].IACVLPVLMDGIQSHPQKPFYTVGEK.[V]	3xiTRAQ8plex [N-Term; K18; K26]; 1xCarbamidomethyl [C3]		2.83634e-05	0	1	1	1	P10643	P10643 [629-654]	0	3840.13	High	High	High	High	High	High	High	Not Found	0.907	0.897	1.043	0.82	0.915	1.588	0.01	111.6	101.2	100	116.4	91.5	102.1	177.2		Unique	4.67116	High	0	3.426e-06
FALSE	High	[K].HQPQEFPTYVEPTNDEICEAFR.[K]	1xiTRAQ8plex [N-Term]; 1xCarbamidomethyl [C18]		1.78285e-06	0	1	1	3	P02774	P02774 [128-149]	0	3011.41	High	High	High	High	High	High	High	Not Found	1.152	0.941	1.41	0.862	1.152	0.681	0.01	111.1	128	104.6	156.7	95.8	128	75.7		Unique	5.79483	High	0	1.516e-06
FALSE	High	[K].LLIYDASNLETGVPSR.[F]	2xiTRAQ8plex [N-Term; Y4]		2.31421e-05	0	1	1	1	P01593	P01593 [68-83]	0	2356.33	High	High	High	High	High	High	High	Not Found	1.029	0.701	1.453	2.178	0.843	1.28	0.01	94.3	97	66.1	137.1	205.4	79.5	120.7		Unique	4.67446	High	0	2.779e-06
FALSE	High	[R].STSIVIMLTDGDANVGESRPEK.[I]	2xiTRAQ8plex [N-Term; K22]		2.40269e-06	0	1	1	4	Q06033	Q06033 [386-407]	0	2927.56	High	High	High	High	High	High	High	Not Found	1.158	1.088	1.48	1.475	2.217	2.427	0.01	73.8	85.4	80.3	109.2	108.8	163.5	179.1		Unique	5.41356	High	0	6.177e-07
FALSE	High	[R].STSIVIMLTDGDANVGESRPEK.[I]	2xiTRAQ8plex [N-Term; K22]; 1xDeamidated [N14]		8.95602e-05	0	1	1	1	Q06033	Q06033 [386-407]	0	2928.54	High	High	High	High	High	High	Not Found	Not Found	1.001	1.178	1.108	0.947	1.376	0.01	0.01	121	121.1	142.6	134.1	114.6	166.5			Unique	3.83252	High	0	1.118e-05
FALSE	High	[R].STSIVIMLTDGDANVGESRPEK.[I]	2xiTRAQ8plex [N-Term; K22]; 1xOxidation [M7]		9.50022e-06	0	1	1	2	Q06033	Q06033 [386-407]	0	2943.56	High	High	High	High	High	High	High	Not Found	1.404	1.266	1.579	1.558	2.092	2.456	0.01	70.4	98.9	89.2	111.2	109.8	147.4	173		Unique	4.94148	High	0	1.113e-06
FALSE	High	[R].LVPNPAQEDSNSDGVGDICESDFDQDQVIDR.[I]	1xiTRAQ8plex [N-Term]; 1xCarbamidomethyl [C19]		6.81124e-05	0	1	1	2	P35443	P35443 [685-715]	0	3738.7	High	High	High	High	High	High	High	Not Found	0.915	1.162	0.813	0.858	1.516	1.719	0.01	100.2	91.7	116.4	81.5	85.9	152	172.3		Unique	4.31634	High	0	1.1e-05
FALSE	High	[K].IQCVDGEWTTLPTCVEQVK.[T]	2xiTRAQ8plex [N-Term; K19]; 2xCarbamidomethyl [C3; C14]		8.27807e-05	0	1	1	5	Q9BXR6	Q9BXR6 [249-267]	0	2871.48	High	High	High	High	High	High	Not Found	Not Found	1.136	1.026	0.781	0.615	0.637	0.01	0.01	154	175	158	120.3	94.7	98			Unique	3.72943	High	0	1.03e-05
FALSE	High	[K].VVNNSPQPQNVVFDVQIPK.[G]	2xiTRAQ8plex [N-Term; K19]; 1xDeamidated [N/Q]		1.66703e-05	0	1	1	59	P19823	P19823 [94-112]	0	2731.52	High	High	High	High	High	High	High	Not Found	1.305	1.361	1.076	1.22	1.116	0.814	0.01	101.4	132.3	137.9	109.1	123.7	113.1	82.5		Unique	4.89801	High	0	8.495e-06
FALSE	High	[K].VVNNSPQPQNVVFDVQIPK.[G]	2xiTRAQ8plex [N-Term; K19]		1.93846e-05	0	1	1	24	P19823	P19823 [94-112]	0	2730.54	High	High	High	High	High	High	High	Not Found	1.508	1.503	0.996	1.377	1.175	0.891	0.01	94.7	142.8	142.3	94.3	130.3	111.3	84.3		Unique	5.14788	High	0	3.624e-06
FALSE	High	[K].AQGFTEDTIVFLPQTDK.[C]	2xiTRAQ8plex [N-Term; K17]		0.000119165	0	1	1	2	P41222	P41222 [169-185]	0	2518.36	High	High	High	High	High	High	Not Found	Not Found	0.984	0.982	1.608	0.985	1.301	0.01	0.01	116.6	114.7	114.6	187.5	114.9	151.7			Unique	3.67225	High	7.594e-05	0.0006583
FALSE	High	[K].EQLGEFYEALDCLCIPR.[S]	1xiTRAQ8plex [N-Term]; 1xDeamidated [Q2]; 2xCarbamidomethyl [C12; C14]		1.66703e-05	0	1	1	2	P19652	P19652 [154-170]	0	2418.16	High	High	High	High	High	High	Not Found	Not Found	0.595	0.642	0.789	0.578	0.54	0.01	0.01	193	114.9	124	152.2	111.6	104.2			Unique	4.09028	High	0	1.985e-06
FALSE	High	[K].EQLGEFYEALDCLCIPR.[S]	1xiTRAQ8plex [N-Term]; 2xCarbamidomethyl [C12; C14]		0.000122357	0	1	1	1	P19652	P19652 [154-170]	0	2417.18	High	High	High	High	High	High	Not Found	Not Found	0.521	0.577	0.8	0.61	0.488	0.01	0.01	200.2	104.3	115.6	160.1	122.1	97.7			Unique	4.19002	High	0	1.537e-05
FALSE	High	[K].VILGAHQEVNLEPHVQEIEVSR.[L]	1xiTRAQ8plex [N-Term]		2.60388e-08	0	1	1	41	P00747	P00747 [635-656]	0	2800.53	High	High	High	High	High	High	High	Not Found	1.055	1.067	1.036	1	0.952	0.452	0.01	121.9	128.6	130.1	126.2	121.9	116.1	55.1		Unique	7.25768	High	0	6.643e-07
FALSE	High	[K].VILGAHQEVNLEPHVQEIEVSR.[L]	1xiTRAQ8plex [N-Term]; 1xDeamidated [N/Q]		7.64022e-08	0	1	1	4	P00747	P00747 [635-656]	0	2801.51	High	High	High	High	High	High	High	Not Found	0.99	1.121	1.029	0.971	0.934	1.233	0.01	109.9	108.8	123.2	113.1	106.7	102.7	135.6		Unique	6.49429	High	0	7.854e-09
FALSE	High	[R].NPPMGGNVVIFDTVITNQEEPYQNHSGR.[F]	1xiTRAQ8plex [N-Term]		1.24203e-05	0	1	1	3	P02745	P02745 [123-150]	0	3417.68	High	High	High	High	High	High	High	Not Found	0.792	0.773	0.828	0.71	0.72	0.428	0.01	152.4	120.7	117.7	126.1	108.2	109.7	65.2		Unique	5.22462	High	0	1.465e-06
FALSE	High	[K].LLIYDASNLETGVPSR.[F]	1xiTRAQ8plex [N-Term]		4.53176e-06	0	1	1	14	P01593	P01593 [68-83]	0	2052.13	High	High	High	High	High	High	High	Not Found	0.822	0.645	3.153	2.754	0.948	0.432	0.01	82	67.4	52.9	258.6	225.9	77.8	35.4		Unique	4.96178	High	0	2.548e-06
FALSE	High	[K].FGFCPMAAHEEICTTNEGVMYR.[I]	2xiTRAQ8plex [N-Term; Y21]; 2xCarbamidomethyl [C4; C13]		5.66921e-08	0	1	1	15	P02751	P02751 [458-479]	0	3228.52	High	High	High	High	High	High	High	Not Found	1.366	1.242	1.011	1.004	1.107	1.1	0.01	102.2	139.6	126.9	103.3	102.6	113.1	112.4		Unique	8.6199	High	0	5.786e-09
FALSE	High	[K].FGFCPMAAHEEICTTNEGVMYR.[I]	2xiTRAQ8plex [N-Term; Y21]; 1xOxidation [M]; 2xCarbamidomethyl [C4; C13]		1.05865e-06	0	1	1	18	P02751	P02751 [458-479]	0	3244.51	High	High	High	High	High	High	High	Not Found	1.36	1.054	1.318	0.916	1.23	1.274	0.01	98.1	133.5	103.4	129.4	89.9	120.7	125		Unique	7.27753	High	0	1.171e-07
FALSE	High	[K].FGFCPMAAHEEICTTNEGVMYR.[I]	2xiTRAQ8plex [N-Term; Y21]; 1xOxidation [M6]; 1xDeamidated [N16]; 2xCarbamidomethyl [C4; C13]		1.4174e-05	0	1	1	1	P02751	P02751 [458-479]	0	3245.5	High	High	High	High	High	High	High	Not Found	1.243	1.05	1.17	0.871	0.976	1.42	0.01	103.5	128.7	108.7	121.1	90.1	101	147		Unique	5.27415	High	0	1.677e-06
FALSE	High	[K].SCEDIDECSENMCAQLCVNYPGGYTCYCDGK.[K]	2xiTRAQ8plex [N-Term; K31]; 1xOxidation [M12]; 6xCarbamidomethyl [C2; C8; C13; C17; C26; C28]		1.02067e-05	0	1	1	4	P07225	P07225 [240-270]	0	4379.79	High	High	High	High	High	High	Not Found	Not Found	0.827	1.031	1.085	0.957	0.868	0.01	0.01	138.7	114.6	143	150.5	132.8	120.4			Unique	4.52526	High	0	1.201e-06
FALSE	High	[K].SCEDIDECSENMCAQLCVNYPGGYTCYCDGK.[K]	2xiTRAQ8plex [N-Term; K31]; 1xOxidation [M12]; 1xDeamidated [Q/N]; 6xCarbamidomethyl [C2; C8; C13; C17; C26; C28]		2.66063e-06	0	1	1	3	P07225	P07225 [240-270]	0	4380.77	High	High	High	High	High	High	Not Found	Not Found	0.923	1.084	0.932	1.036	1.06	0.01	0.01	132.6	122.3	143.7	123.5	137.4	140.5			Unique	4.13102	High	0	3.011e-07
FALSE	High	[K].SCEDIDECSENMCAQLCVNYPGGYTCYCDGK.[K]	2xiTRAQ8plex [N-Term; K31]; 1xOxidation [M12]; 2xDeamidated [N19; Q/N]; 6xCarbamidomethyl [C2; C8; C13; C17; C26; C28]		6.65959e-05	0	1	1	4	P07225	P07225 [240-270]	0	4381.76	High	High	High	High	High	High	Not Found	Not Found	0.867	0.915	0.959	0.852	0.846	0.01	0.01	147.1	127.5	134.6	141	125.3	124.5			Unique	4.10039	High	0	8.253e-06
FALSE	High	[K].SCEDIDECSENMCAQLCVNYPGGYTCYCDGK.[K]	2xiTRAQ8plex [N-Term; K31]; 1xOxidation [M12]; 3xDeamidated [N11; Q15; N19]; 6xCarbamidomethyl [C2; C8; C13; C17; C26; C28]		5.86156e-05	0	1	1	1	P07225	P07225 [240-270]	0	4382.74	High	High	High	High	High	High	Not Found	Not Found	0.69	0.905	0.75	0.715	0.852	0.01	0.01	162.9	112.4	147.4	122.1	116.4	138.8			Unique	3.24579	High	0	7.216e-06
FALSE	High	[K].SCEDIDECSENMCAQLCVNYPGGYTCYCDGK.[K]	3xiTRAQ8plex [N-Term; K31; Y]; 1xOxidation [M12]; 2xDeamidated [N19; Q/N]; 6xCarbamidomethyl [C2; C8; C13; C17; C26; C28]		2.91211e-05	0	1	1	4	P07225	P07225 [240-270]	0	4685.96	High	High	High	High	High	High	High	Not Found	1.192	0.839	1.037	0.767	1.075	1.509	0.01	107.8	128.5	90.5	111.9	82.7	115.9	162.7		Unique	4.62283	High	0	3.526e-06
FALSE	High	[R].LLLGYNEISK.[L]	2xiTRAQ8plex [N-Term; K10]		5.19768e-05	0	1	1	3	Q99983	Q99983 [167-176]	0	1758.06	High	High	High	High	High	High	High	Not Found	1.378	1.564	1.231	1.348	1.737	1.149	0.01	85	117.2	133	104.7	114.6	147.7	97.7		Unique	4.00264	High	0	6.386e-06
FALSE	High	[K].ETLFSVMPGLK.[M]	2xiTRAQ8plex [N-Term; K11]		0.000127073	0	1	1	10	Q14624	Q14624 [816-826]	0	1830.07	High	High	High	High	High	High	High	Not Found	2.143	1.352	1.34	1.854	0.812	0.945	0.01	84.7	181.5	114.5	113.5	157	68.8	80		Unique	4.88335	High	0	1.599e-05
FALSE	High	[R].VHVSEEGTEPEAMLQVLGPKPALPAGTEDTAK.[E]	3xiTRAQ8plex [N-Term; K20; K32]; 1xDeamidated [Q15]		1.51129e-05	0	1	1	1	P06396	P06396 [258-289]	0	4215.26	High	High	High	High	High	High	High	Not Found	0.61	0.664	0.601	0.461	0.86	2.107	0.01	126.9	77.5	84.3	76.3	58.5	109.2	267.4		Unique	4.90452	High	0	1.794e-06
FALSE	High	[R].LQPVLQPLPSPGVGGK.[R]	2xiTRAQ8plex [N-Term; K16]		4.82133e-05	0	1	1	1	P12111	P12111 [1216-1231]	0	2195.34	High	High	High	High	High	High	High	Not Found	1.218	1.154	1.037	1.056	1.119	1.31	0.01	101.4	123.4	117	105.1	107	113.4	132.8		Unique	4.86197	High	0	5.921e-06
FALSE	High	[R].GLPDLVPDPNYVQASTYVQR.[A]	1xiTRAQ8plex [N-Term]		7.50911e-05	0	1	1	1	Q08397	Q08397 [368-387]	0	2536.33	High	High	High	High	High	High	High	Not Found	0.976	0.627	0.79	0.561	1.629	1.845	0.01	107.7	105.1	67.6	85.1	60.4	175.4	198.8		Unique	4.51272	High	0	9.315e-06
FALSE	High	[R].EHGDPLIEELNPGDALEPEGR.[G]	1xiTRAQ8plex [N-Term]; 1xDeamidated [N11]		1.14738e-05	0	1	1	1	Q9NQ79	Q9NQ79 [383-403]	0	2592.27	High	High	High	High	High	High	High	Not Found	0.902	0.755	0.864	0.739	0.578	0.666	0.01	145.4	131.2	109.7	125.6	107.4	84	96.8		Unique	5.25083	High	0	1.353e-06
FALSE	High	[K].SGQAPVLVIYEDSK.[R]	2xiTRAQ8plex [N-Term; K14]		3.76162e-05	0	1	1	5	A0A075B6K4	A0A075B6K4 [58-71]	0	2114.2	High	High	High	High	High	High	High	Not Found	0.768	0.783	1.955	1.831	1.59	1.6	0.01	84	64.5	65.8	164.2	153.8	133.5	134.3		Unique	4.99663	High	0	1.135e-05
FALSE	High	[R].EHGDPLIEELNPGDALEPEGR.[G]	1xiTRAQ8plex [N-Term]		3.74749e-05	0	1	1	2	Q9NQ79	Q9NQ79 [383-403]	0	2591.29	High	High	High	High	High	High	High	Not Found	0.956	0.797	0.816	0.757	0.71	0.557	0.01	143	136.8	114	116.7	108.3	101.6	79.6		Unique	5.51155	High	0	4.567e-06
FALSE	High	[K].TDCLSLPSFENAIPMGEK.[K]	2xiTRAQ8plex [N-Term; K18]; 1xOxidation [M15]; 1xDeamidated [N11]; 1xCarbamidomethyl [C3]		0.00011606	0	1	1	22	P08603	P08603 [987-1004]	0	2634.33	High	High	High	High	High	High	High	Not Found	1.08	0.932	0.948	0.881	1.023	0.827	0.01	119.5	129.1	111.5	113.3	105.4	122.3	98.9		Unique	4.78114	High	0	1.682e-05
FALSE	High	[R].WYQMGIVSWGEGCDRDGK.[Y]	2xiTRAQ8plex [N-Term; K18]; 1xCarbamidomethyl [C13]		6.08429e-06	0	1	1	18	P00734	P00734 [582-599]	1	2752.34	High	High	High	High	High	High	High	Not Found	0.949	0.947	0.785	1.102	1.08	1.043	0.01	115.8	109.9	109.7	91	127.6	125.1	120.9		Unique	5.87913	High	0	1.171e-06
FALSE	High	[R].WYQMGIVSWGEGCDRDGK.[Y]	2xiTRAQ8plex [N-Term; K18]; 1xOxidation [M4]; 1xCarbamidomethyl [C13]		1.05994e-05	0	1	1	25	P00734	P00734 [582-599]	1	2768.34	High	High	High	High	High	High	High	Not Found	0.959	0.977	0.874	0.973	1.054	1.075	0.01	115.8	111	113.1	101.2	112.6	122	124.4		Unique	5.31263	High	0	2.612e-06
FALSE	High	[R].WYQMGIVSWGEGCDRDGK.[Y]	3xiTRAQ8plex [N-Term; Y2; K18]; 1xCarbamidomethyl [C13]		1.10906e-05	0	1	1	2	P00734	P00734 [582-599]	1	3056.55	High	High	High	High	High	High	High	Not Found	1.242	1.051	0.967	1.264	1.263	1.211	0.01	100	124.2	105.1	96.7	126.4	126.4	121.1		Unique	6.50335	High	0	1.304e-06
FALSE	High	[K].YVMLPVADQYDCITHYEGSTCPK.[W]	2xiTRAQ8plex [N-Term; K23]; 2xCarbamidomethyl [C12; C21]		2.80135e-07	0	1	1	3	P00739	P00739 [240-262]	0	3355.63	High	High	High	High	High	High	Not Found	Not Found	0.264	0.423	0.306	0.237	0.132	0.01	0.01	338.9	89.4	143.2	103.8	80.2	44.6			Unique	4.86651	High	0	2.988e-08
FALSE	High	[K].VHQYFNVELIQPGAVK.[V]	2xiTRAQ8plex [N-Term; K16]		8.90959e-06	0	1	1	31	P01024	P01024 [1463-1478]	0	2450.4	High	High	High	High	High	High	High	Not Found	0.841	0.678	0.997	0.884	1.09	1.057	0.01	122.2	102.8	82.8	121.8	108	133.2	129.2		Unique	6.01435	High	0	3.642e-06
FALSE	High	[K].VHQYFNVELIQPGAVK.[V]	2xiTRAQ8plex [N-Term; K16]; 1xDeamidated [Q/N]		1.34955e-05	0	1	1	7	P01024	P01024 [1463-1478]	0	2451.39	High	High	High	High	High	High	High	Not Found	0.827	0.673	0.974	0.825	0.955	0.943	0.01	129.1	106.7	86.8	125.8	106.5	123.3	121.7		Unique	5.30187	High	0	1.596e-06
FALSE	High	[K].VHQYFNVELIQPGAVK.[V]	2xiTRAQ8plex [N-Term; K16]; 2xDeamidated [Q3; Q/N]		8.92251e-05	0	1	1	2	P01024	P01024 [1463-1478]	0	2452.37	High	High	High	High	High	High	High	Not Found	1.034	0.811	0.857	0.961	1.043	1.685	0.01	108.2	111.9	87.8	92.8	104	112.9	182.4		Unique	3.52737	High	0	1.111e-05
FALSE	High	[K].QTQVSVLPEGGETPLFK.[Q]	2xiTRAQ8plex [N-Term; K17]		2.55241e-05	0	1	1	8	P06396	P06396 [374-390]	0	2438.38	High	High	High	High	High	High	High	Not Found	0.951	0.99	0.952	0.759	1.009	0.973	0.01	120.6	114.6	119.4	114.8	91.5	121.7	117.3		Unique	4.87273	High	0	3.079e-06
FALSE	High	[K].VHQYFNVELIQPGAVK.[V]	3xiTRAQ8plex [N-Term; Y4; K16]		1.0362e-05	0	1	1	8	P01024	P01024 [1463-1478]	0	2754.61	High	High	High	High	High	High	High	Not Found	1.046	0.709	0.97	0.991	1.164	1.292	0.01	111.6	116.7	79	108.2	110.6	129.9	144.1		Unique	5.73428	High	0	9.318e-06
FALSE	High	[K].VHQYFNVELIQPGAVK.[V]	3xiTRAQ8plex [N-Term; Y4; K16]; 1xDeamidated [Q/N]		0.000133491	0	1	1	3	P01024	P01024 [1463-1478]	0	2755.59	High	High	High	High	High	High	High	Not Found	1.071	0.705	1.034	0.967	0.999	1.185	0.01	114.9	123.1	81	118.9	111.2	114.8	136.2		Unique	3.71664	High	0	1.676e-05
FALSE	High	[K].QGYQLIEGNQVLHSFTAVCQDDGTWHR.[A]	1xiTRAQ8plex [N-Term]; 1xCarbamidomethyl [C19]		2.59406e-08	0	1	1	11	P00736	P00736 [340-366]	0	3463.68	High	High	High	High	High	High	High	Not Found	1.583	1.037	1.093	1.344	0.939	0.65	0.01	104.6	165.6	108.6	114.4	140.6	98.2	68		Unique	8.52531	High	0	1.137e-08
FALSE	High	[K].QGYQLIEGNQVLHSFTAVCQDDGTWHR.[A]	1xiTRAQ8plex [N-Term]; 1xDeamidated [Q/N]; 1xCarbamidomethyl [C19]		3.16896e-08	0	1	1	6	P00736	P00736 [340-366]	0	3464.66	High	High	High	High	High	High	High	Not Found	1.053	0.965	1.276	0.969	0.986	1.277	0.01	106.3	111.9	102.6	135.7	102.9	104.8	135.8		Unique	6.86532	High	0	1.954e-06
FALSE	High	[K].QGYQLIEGNQVLHSFTAVCQDDGTWHR.[A]	1xiTRAQ8plex [N-Term]; 3xDeamidated [Q4; Q10; Q20]; 1xCarbamidomethyl [C19]		4.71381e-05	0	1	1	2	P00736	P00736 [340-366]	0	3466.63	High	High	High	High	High	High	High	Not Found	0.898	0.868	1.087	0.847	0.924	0.848	0.01	123.6	111	107.3	134.4	104.6	114.2	104.8		Unique	5.3323	High	0	5.784e-06
FALSE	High	[K].QGYQLIEGNQVLHSFTAVCQDDGTWHR.[A]	2xiTRAQ8plex [N-Term; Y3]; 1xCarbamidomethyl [C19]		2.03584e-05	0	1	1	4	P00736	P00736 [340-366]	0	3767.88	High	High	High	High	High	High	High	Not Found	1.567	1.113	1.449	1.125	1.196	1.2	0.01	92.5	144.9	102.9	134	104	110.6	111		Unique	7.10449	High	0	2.438e-06
FALSE	High	[R].WYQMGIVSWGEGCDRDGK.[Y]	2xiTRAQ8plex [N-Term; K18]; 1xDeamidated [Q3]; 1xCarbamidomethyl [C13]		4.38884e-05	0	1	1	2	P00734	P00734 [582-599]	1	2753.33	High	High	High	High	High	High	High	Not Found	1.018	0.987	0.936	1.013	1.222	0.943	0.01	112.4	114.4	111	105.2	113.8	137.3	106		Unique	5.64382	High	0	5.371e-06
FALSE	High	[K].TDCLSLPSFENAIPMGEK.[K]	2xiTRAQ8plex [N-Term; K18]; 1xOxidation [M15]; 1xCarbamidomethyl [C3]		2.65041e-05	0	1	1	41	P08603	P08603 [987-1004]	0	2633.34	High	High	High	High	High	High	High	Not Found	1.174	0.975	0.777	0.88	0.91	0.677	0.01	125.1	146.9	122	97.2	110.1	113.9	84.7		Unique	4.78765	High	0	3.201e-06
FALSE	High	[K].TDCLSLPSFENAIPMGEK.[K]	2xiTRAQ8plex [N-Term; K18]; 1xDeamidated [N11]; 1xCarbamidomethyl [C3]		9.82858e-06	0	1	1	21	P08603	P08603 [987-1004]	0	2618.33	High	High	High	High	High	High	High	Not Found	1.041	0.924	0.776	0.93	1.005	0.81	0.01	123.3	128.3	114	95.7	114.7	123.9	99.9		Unique	5.25441	High	0	1.611e-05
FALSE	High	[K].TDCLSLPSFENAIPMGEK.[K]	2xiTRAQ8plex [N-Term; K18]; 1xCarbamidomethyl [C3]		7.481e-05	0	1	1	41	P08603	P08603 [987-1004]	0	2617.35	High	High	High	High	High	High	High	Not Found	1.133	0.9	0.764	0.896	0.985	0.881	0.01	122	138.2	109.8	93.2	109.3	120.1	107.4		Unique	4.60974	High	2.574e-05	0.0001031
FALSE	High	[K].TTGGKDEEVVQCLSDGWSSQPTCR.[K]	2xiTRAQ8plex [N-Term; K5]; 1xDeamidated [Q20]; 2xCarbamidomethyl [C12; C23]		5.62036e-06	0	1	1	1	P05160	P05160 [124-147]	1	3306.58	High	High	High	High	High	High	High	Not Found	1.487	1.275	1.471	0.993	0.989	1.319	0.01	93.7	139.4	119.5	137.9	93.1	92.7	123.6		Unique	5.23782	High	0	6.493e-07
FALSE	High	[R].FSEEACAVLTSPTFEACHR.[A]	1xiTRAQ8plex [N-Term]; 2xCarbamidomethyl [C6; C17]		1.03103e-06	0	1	1	5	P04275	P04275 [579-597]	0	2516.19	High	High	High	High	High	High	High	Not Found	0.952	0.895	0.991	0.92	1.554	0.773	0.01	112.9	107.5	101.1	111.9	103.9	175.5	87.3		Unique	6.86284	High	0	1.14e-07
FALSE	High	[R].VQEAHLTEDQIFYFPK.[Y]	2xiTRAQ8plex [N-Term; K16]		6.2245e-05	0	1	1	12	P07360	P07360 [169-184]	0	2573.39	High	High	High	High	High	High	High	Not Found	0.938	0.899	1.028	0.948	1.114	1.132	0.01	113.3	106.3	101.9	116.5	107.5	126.3	128.2		Unique	5.29414	High	0	1.655e-05
FALSE	High	[K].AGALNSNDAFVLK.[T]	2xiTRAQ8plex [N-Term; K13]		6.46329e-06	0	1	1	5	P06396	P06396 [585-597]	0	1928.11	High	High	High	High	High	High	High	Not Found	0.96	0.991	1.035	0.735	1.101	1.084	0.01	115.9	111.2	114.9	119.9	85.1	127.5	125.6		Unique	5.20233	High	0	7.484e-07
FALSE	High	[K].AGALNSNDAFVLK.[T]	2xiTRAQ8plex [N-Term; K13]; 1xDeamidated [N]		6.27141e-05	0	1	1	8	P06396	P06396 [585-597]	0	1929.09	High	High	High	High	High	High	High	Not Found	0.905	1.107	1.133	0.794	1.085	1.099	0.01	112.3	101.6	124.3	127.2	89.2	121.9	123.5		Unique	4.68626	High	0	7.859e-06
FALSE	High	[K].CGPPPPISNGDTTSFLLK.[V]	2xiTRAQ8plex [N-Term; K18]; 1xDeamidated [N9]; 1xCarbamidomethyl [C1]		5.00598e-05	0	2	2	4	Q02985; Q92496	Q02985 [210-227]; Q92496 [458-475]	0	2510.34	High	High	High	High	High	High	High	Not Found	1.379	1.663	1.427	0.91	0.927	0.682	0.01	100.1	138.1	166.6	142.9	91.2	92.8	68.3		Not Unique	4.64294	High	0	6.157e-06
FALSE	High	[R].SVAVYGQYGGQPCVGNAFETQSCEPTR.[G]	1xiTRAQ8plex [N-Term]; 2xCarbamidomethyl [C13; C23]		9.99003e-08	0	1	1	5	P10643	P10643 [51-77]	0	3266.51	High	High	High	High	High	High	Not Found	Not Found	0.816	0.806	1.139	0.972	1.288	0.01	0.01	132.9	108.4	107.1	151.4	129.1	171.2			Unique	6.62181	High	0	4.587e-08
FALSE	High	[R].SVAVYGQYGGQPCVGNAFETQSCEPTR.[G]	1xiTRAQ8plex [N-Term]; 1xDeamidated [Q/N]; 2xCarbamidomethyl [C13; C23]		8.75299e-08	0	1	1	5	P10643	P10643 [51-77]	0	3267.5	High	High	High	High	High	High	Not Found	Not Found	1.135	1.042	1.292	1.055	1.252	0.01	0.01	118	134	123	152.6	124.6	147.8			Unique	5.30526	High	0	9.038e-09
FALSE	High	[R].SVAVYGQYGGQPCVGNAFETQSCEPTR.[G]	1xiTRAQ8plex [N-Term]; 2xDeamidated [Q/N]; 2xCarbamidomethyl [C13; C23]		1.27388e-06	0	1	1	2	P10643	P10643 [51-77]	0	3268.48	High	High	High	High	High	High	Not Found	Not Found	1.989	1.248	1.189	1.043	0.995	0.01	0.01	107.2	213.2	133.8	127.5	111.8	106.6			Unique	4.40441	High	0	4.111e-07
FALSE	High	[R].SVAVYGQYGGQPCVGNAFETQSCEPTR.[G]	1xiTRAQ8plex [N-Term]; 3xDeamidated [Q7; Q11; N16]; 2xCarbamidomethyl [C13; C23]		6.43839e-05	0	1	1	1	P10643	P10643 [51-77]	0	3269.47	High	High	High	High	High	High	Not Found	Not Found	1.026	1.251	1.237	1.137	1.287	0.01	0.01	115.3	118.3	144.3	142.6	131.1	148.4			Unique	3.13263	High	0	7.96e-06
FALSE	High	[R].SVAVYGQYGGQPCVGNAFETQSCEPTR.[G]	2xiTRAQ8plex [N-Term; Y]; 2xCarbamidomethyl [C13; C23]		1.31295e-06	0	1	1	4	P10643	P10643 [51-77]	0	3570.72	High	High	High	High	High	High	High	Not Found	1.326	1.293	1.39	1.205	1.229	0.79	0.01	97.2	128.9	125.6	135.1	117.1	119.4	76.7		Unique	5.19144	High	0	1.458e-07
FALSE	High	[R].SVAVYGQYGGQPCVGNAFETQSCEPTR.[G]	2xiTRAQ8plex [N-Term; Y]; 1xDeamidated [Q/N]; 2xCarbamidomethyl [C13; C23]		0.000129994	0	1	1	10	P10643	P10643 [51-77]	0	3571.7	High	High	High	High	High	High	High	Not Found	1.108	0.789	1.149	0.981	1.038	0.622	0.01	119.6	132.6	94.3	137.4	117.4	124.2	74.5		Unique	3.86045	High	4.094e-05	0.0001441
FALSE	High	[K].GNDDHWIVDTDYDTYAVQYSCR.[L]	1xiTRAQ8plex [N-Term]; 1xCarbamidomethyl [C21]		8.02472e-08	0	1	1	10	P02753	P02753 [118-139]	0	2997.33	High	High	High	High	High	High	High	Not Found	0.815	0.791	1.044	0.716	0.748	0.384	0.01	145.5	118.5	115.1	152	104.2	108.8	55.9		Unique	6.22284	High	0	1.507e-08
FALSE	High	[K].GNDDHWIVDTDYDTYAVQYSCR.[L]	1xiTRAQ8plex [N-Term]; 1xDeamidated [N2]; 1xCarbamidomethyl [C21]		3.66293e-07	0	1	1	2	P02753	P02753 [118-139]	0	2998.31	High	High	High	High	High	High	Not Found	Not Found	0.689	0.651	1.035	0.74	0.773	0.01	0.01	163.7	112.8	106.5	169.4	121.1	126.5			Unique	6.65169	High	0	3.931e-08
FALSE	High	[K].GNDDHWIVDTDYDTYAVQYSCR.[L]	2xiTRAQ8plex [N-Term; Y]; 1xCarbamidomethyl [C21]		3.75191e-06	0	1	1	6	P02753	P02753 [118-139]	0	3301.53	High	High	High	High	High	High	High	Not Found	1.213	0.891	1.086	0.952	0.739	0.93	0.01	117.5	142.4	104.7	127.5	111.8	86.9	109.2		Unique	5.18871	High	0	5.227e-06
FALSE	High	[K].GNDDHWIVDTDYDTYAVQYSCR.[L]	2xiTRAQ8plex [N-Term; Y19]; 1xDeamidated [Q18]; 1xCarbamidomethyl [C21]		3.12981e-06	0	1	1	2	P02753	P02753 [118-139]	0	3302.52	High	High	High	High	High	High	High	High	1.033	0.874	0.954	0.911	0.755	0.899	100	2.2	2.3	2	2.1	2	1.7	2	785.6	Unique	5.70646	High	0	3.563e-07
FALSE	High	[K].GNDDHWIVDTDYDTYAVQYSCR.[L]	2xiTRAQ8plex [N-Term; Y19]; 2xDeamidated [N2; Q18]; 1xCarbamidomethyl [C21]		5.17818e-05	0	1	1	2	P02753	P02753 [118-139]	0	3303.5	High	High	High	High	High	High	High	Not Found	1.061	0.984	0.98	0.966	0.759	0.727	0.01	123.5	131.1	121.5	121	119.3	93.8	89.8		Unique	5.29382	High	0	6.356e-06
FALSE	High	[K].DLYANTVLSGGTTMYPGIADR.[M]	1xiTRAQ8plex [N-Term]; 1xOxidation [M14]		1.02067e-05	0	1	2	7	P60709	P60709 [292-312]	0	2535.27	High	High	High	High	High	High	High	Not Found	0.981	1.078	1.249	0.796	1.01	0.748	0.01	116.6	114.4	125.7	145.6	92.8	117.7	87.2		Unique	5.01953	High	0	1.197e-06
FALSE	High	[R].TELRPGETLNVNFLLR.[M]	1xiTRAQ8plex [N-Term]		1.06797e-05	0	1	1	37	P01024	P01024 [463-478]	0	2176.24	High	High	High	High	High	High	High	Not Found	0.968	0.729	1.059	0.847	1.05	1.005	0.01	120.2	116.4	87.6	127.3	101.8	126.1	120.7		Unique	6.35679	High	0	1.92e-06
FALSE	High	[R].TELRPGETLNVNFLLR.[M]	1xiTRAQ8plex [N-Term]; 1xDeamidated [N]		9.94053e-06	0	1	1	26	P01024	P01024 [463-478]	0	2177.22	High	High	High	High	High	High	High	Not Found	0.856	0.793	1.105	0.974	1.145	1.008	0.01	116.3	99.6	92.2	128.4	113.2	133.1	117.2		Unique	5.19485	High	0	6.845e-06
FALSE	High	[K].DLYANTVLSGGTTMYPGIADR.[M]	1xiTRAQ8plex [N-Term]		1.92274e-06	0	1	2	3	P60709	P60709 [292-312]	0	2519.28	High	High	High	High	High	High	High	Not Found	0.874	0.689	1.124	0.716	1.293	0.975	0.01	119.9	104.8	82.7	134.8	85.8	155	116.9		Unique	5.94498	High	0	2.16e-07
FALSE	High	[K].FDPCQCAPCPNNGRPTLSGTECLCVCQSGTYGENCEK.[Q]	2xiTRAQ8plex [N-Term; K37]; 4xDeamidated [Q5; N12; N34; N/Q]; 7xCarbamidomethyl [C4; C6; C9; C22; C24; C26; C35]		2.92309e-05	0	1	1	5	P13671	P13671 [518-554]	0	4936.09	High	High	High	High	High	High	High	Not Found	0.949	0.983	1.09	1.002	1.284	1.113	0.01	107.8	102.3	105.9	117.5	108.1	138.4	120		Unique	3.30071	High	0	3.537e-06
FALSE	High	[R].IQDLHLPGHTCALSWR.[E]	1xiTRAQ8plex [N-Term]; 1xCarbamidomethyl [C11]		9.61735e-05	0	1	1	1	Q13444	Q13444 [169-184]	0	2208.16	High	High	High	High	High	High	High	Not Found	1.065	1.04	1.141	1.181	1.029	0.975	0.01	107.6	114.7	112	122.8	127.1	110.8	105		Unique	5.17308	High	0	1.204e-05
FALSE	High	[K].ALYWVNGQVPDGVSK.[V]	2xiTRAQ8plex [N-Term; K15]; 1xDeamidated [N/Q]		0.000113465	0	1	1	32	P04114	P04114 [718-732]	0	2242.23	High	High	High	High	High	High	High	Not Found	0.959	1.051	0.692	0.807	0.76	0.595	0.01	136.4	130.8	143.4	94.4	110.1	103.7	81.1		Unique	4.40765	High	0	1.716e-05
FALSE	High	[R].VTISCTGSSSNIGAGYDVHWYQQLPGTAPK.[L]	2xiTRAQ8plex [N-Term; K30]; 1xCarbamidomethyl [C5]		4.03105e-06	0	1	1	1	P01703	P01703 [37-66]	0	3802.93	High	High	High	High	High	High	High	Not Found	0.489	0.431	0.576	0.608	1.087	1.626	0.01	137.5	67.2	59.3	79.3	83.6	149.5	223.6		Unique	3.79875	High	0	4.615e-07
FALSE	High	[R].GFENVELGVIGK.[K]	2xiTRAQ8plex [N-Term; K12]		8.59426e-05	0	1	1	1	Q8N128	Q8N128 [38-49]	0	1870.09	High	High	High	High	High	High	High	Not Found	1.123	1.298	1.28	1.233	1.028	0.881	0.01	102	114.5	132.4	130.6	125.8	104.8	89.9		Unique	4.19199	High	0	1.072e-05
FALSE	High	[R].FWGFHDCTHQEDVAVICSG.[-]	1xiTRAQ8plex [N-Term]; 2xCarbamidomethyl [C7; C17]		7.15171e-05	0	1	1	23	O43866	O43866 [329-347]	0	2569.15	High	High	High	High	High	High	High	Not Found	0.967	1.078	1.009	0.834	0.88	0.588	0.01	125.9	121.7	135.7	127	105	110.8	74		Unique	5.65692	High	0	8.86e-06
FALSE	High	[R].GVVDSEDIPLNLSR.[E]	1xiTRAQ8plex [N-Term]		7.85476e-05	0	2	3	2	P07900; P08238	P07900 [387-400]; P08238 [379-392]	0	1817.99	High	High	High	High	High	High	High	Not Found	2.203	1.22	2.127	1.462	1.357	1.057	0.01	76.7	169	93.6	163.2	112.2	104.1	81.1		Not Unique	4.50789	High	0	9.758e-06
FALSE	High	[K].GLYLETEAGYYK.[L]	2xiTRAQ8plex [N-Term; K12]		1.42814e-05	0	1	1	2	P04275	P04275 [117-128]	0	2015.09	High	High	High	High	High	High	High	Not Found	0.701	0.704	0.862	0.93	2.321	2.281	0.01	90.9	63.7	64	78.4	84.6	211	207.4		Unique	4.86076	High	0	1.692e-06
FALSE	High	[R].GWVTDGFSSLK.[D]	2xiTRAQ8plex [N-Term; K11]		2.38504e-05	0	1	1	46	P02656	P02656 [61-71]	0	1805.01	High	High	High	High	High	High	High	Not Found	0.989	1.172	0.886	0.949	0.816	0.699	0.01	122.9	121.5	144	108.9	116.6	100.2	85.9		Unique	5.20413	High	0	5.4e-06
FALSE	High	[R].EVQGFESATFLGYFK.[S]	2xiTRAQ8plex [N-Term; K15]		1.44985e-05	0	1	1	7	P06396	P06396 [148-162]	0	2331.25	High	High	High	High	High	High	High	Not Found	0.816	0.804	0.864	0.655	0.914	0.73	0.01	138.4	112.9	111.2	119.5	90.6	126.4	101.1		Unique	5.30349	High	0	1.722e-06
FALSE	High	[R].FAHYVVTSQVVNTANEAR.[E]	1xiTRAQ8plex [N-Term]		3.00244e-06	0	1	1	8	P19827	P19827 [66-83]	0	2310.21	High	High	High	High	High	High	High	Not Found	1.214	1.015	1.095	1.016	1.249	0.363	0.01	115.1	139.6	116.8	126	116.9	143.8	41.8		Unique	5.68036	High	0	1.236e-06
FALSE	High	[K].DGEQIEQEEDDEKYIFSDDSSQLTIK.[K]	3xiTRAQ8plex [N-Term; K13; K26]		9.91039e-05	0	1	1	1	P13591	P13591 [250-275]	1	3973.98	High	High	High	High	High	High	High	Not Found	1.293	1.043	1.724	1.412	2.026	1.721	0.01	78.3	101.2	81.7	134.9	110.6	158.6	134.7		Unique	4.38081	High	0	1.238e-05
FALSE	High	[K].LQVEPAVDTSGVQCYGPGIEGQGVFR.[E]	1xiTRAQ8plex [N-Term]; 1xCarbamidomethyl [C14]		5.47838e-05	0	1	1	1	P21333	P21333 [1247-1272]	0	3067.55	High	High	High	High	High	High	Not Found	Not Found	0.906	0.732	1.02	0.95	1.677	0.01	0.01	127.3	115.4	93.2	129.8	120.9	213.5			Unique	4.25513	High	0	6.757e-06
FALSE	High	[K].GCPAVLPIDHVYGTLGIVGATTTQR.[Y]	1xiTRAQ8plex [N-Term]; 1xCarbamidomethyl [C2]		1.20964e-05	0	1	1	2	Q15063	Q15063 [91-115]	0	2900.56	High	High	High	High	High	High	Not Found	Not Found	1.251	2.122	1.278	0.949	1.683	0.01	0.01	96.6	120.8	204.9	123.4	91.7	162.6			Unique	4.95394	High	0	1.425e-06
FALSE	High	[R].TDDEVVQREEEAIQLDGLNASQIR.[E]	1xiTRAQ8plex [N-Term]; 1xDeamidated [N19]		4.11703e-05	0	1	1	2	P14625	P14625 [44-67]	1	3033.53	High	High	High	High	High	High	Not Found	Not Found	1.612	1.375	1.393	1.82	1.367	0.01	0.01	93.4	150.6	128.4	130.1	170	127.6			Unique	4.33134	High	0	5.029e-06
FALSE	High	[R].TDDEVVQREEEAIQLDGLNASQIR.[E]	1xiTRAQ8plex [N-Term]		3.87644e-07	0	1	1	6	P14625	P14625 [44-67]	1	3032.54	High	High	High	High	High	High	High	Not Found	0.959	1.131	1.291	1.254	1.309	1.463	0.01	95.1	91.3	107.6	122.9	119.3	124.6	139.2		Unique	5.92118	High	0	2.086e-06
FALSE	High	[R].MDACCCSVGAAWGTEECEECPMR.[N]	1xiTRAQ8plex [N-Term]; 5xCarbamidomethyl [C4; C5; C6; C17; C20]		3.79003e-05	0	1	1	1	P35555	P35555 [977-999]	0	3070.19	High	High	High	High	High	High	Not Found	Not Found	0.937	0.791	0.956	0.529	1.048	0.01	0.01	152.1	142.5	120.3	145.4	80.5	159.4			Unique	4.59274	High	0	4.619e-06
FALSE	High	[K].GCSSSTSVLLTLDNNVVNGSSPAIR.[T]	1xiTRAQ8plex [N-Term]; 1xDeamidated [N18]; 1xCarbamidomethyl [C2]		1.19152e-05	0	1	1	1	P07996	P07996 [231-255]	0	2853.46	High	High	High	High	High	High	Not Found	Not Found	0.631	0.588	0.826	0.964	1.127	0.01	0.01	155.7	98.2	91.6	128.7	150.2	175.5			Unique	3.6245	High	0	1.405e-06
FALSE	High	[R].RECDNPAPQNGGASCPGR.[K]	1xiTRAQ8plex [N-Term]; 1xDeamidated [N10]; 2xCarbamidomethyl [C3; C15]		4.68846e-06	0	1	1	2	P07357	P07357 [560-577]	1	2248.01	High	High	High	High	High	High	High	Not Found	1.173	0.921	1.256	1.024	0.928	1.156	0.01	107.3	125.8	98.8	134.7	109.8	99.5	124.1		Unique	5.7659	High	0	5.394e-07
FALSE	High	[R].FSGSIDSSSNSASLTISGLK.[T]	2xiTRAQ8plex [N-Term; K20]		1.49428e-05	0	1	1	6	P01721	P01721 [82-101]	0	2566.38	High	High	High	High	High	High	High	Not Found	0.78	0.793	1.953	1.916	1.092	0.887	0.01	95	74.1	75.3	185.5	182	103.7	84.3		Unique	4.78103	High	0	2.252e-06
FALSE	High	[R].LIYAASSLQSGVPSR.[F]	1xiTRAQ8plex [N-Term]		4.07084e-05	0	1	1	9	P01599	P01599 [69-83]	0	1853.04	High	High	High	High	High	High	High	Not Found	1.043	0.861	1.289	1.194	1.102	0.962	0.01	107.4	112	92.5	138.4	128.2	118.4	103.2		Unique	4.97909	High	0	1.306e-05
FALSE	High	[R].GGSGGSYGGGGSGGGYGGGSGSR.[G]	1xiTRAQ8plex [N-Term]		1.08147e-07	0	1	1	2	P35527	P35527 [491-513]	0	2095.93	High	High	High	High	High	High	High	Not Found	1.54	0.696	0.625	1.039	0.836	0.883	0.01	120.9	186.1	84.1	75.6	125.6	101.1	106.7		Unique	7.1456	High	0	1.122e-08
FALSE	High	[R].GGSGGSYGGGGSGGGYGGGSGSR.[G]	2xiTRAQ8plex [N-Term; Y]		3.03666e-06	0	1	1	3	P35527	P35527 [491-513]	0	2400.14	High	High	High	High	High	High	High	Not Found	2.229	1.254	1.163	1.556	1.403	0.76	0.01	85.4	190.4	107.1	99.3	132.9	119.8	64.9		Unique	6.05785	High	0	3.446e-07
FALSE	High	[R].GSSSGGGYSSGSSSYGSGGR.[Q]	1xiTRAQ8plex [N-Term]		3.43974e-06	0	1	1	1	P35908	P35908 [525-544]	0	2044.91	High	High	High	High	High	High	Not Found	Not Found	1.181	0.983	1.062	1.664	1.252	0.01	0.01	112	132.3	110.1	118.9	186.4	140.2			Unique	4.61711	High	0	3.919e-07
FALSE	High	[K].DLTGFPGPLNDQDNEDCINR.[H]	1xiTRAQ8plex [N-Term]; 2xDeamidated [N10; N14]; 1xCarbamidomethyl [C17]		1.4719e-05	0	1	1	1	P01023	P01023 [626-645]	0	2596.18	High	High	High	High	High	High	High	Not Found	1.121	1.182	1.022	0.994	1.119	2.162	0.01	93	104.3	110	95	92.5	104.1	201.1		Unique	4.51632	High	0	1.744e-06
FALSE	High	[R].SSQESYAHGTK.[L]	2xiTRAQ8plex [N-Term; K11]		3.80432e-05	0	1	1	23	P08603	P08603 [886-896]	0	1802.95	High	High	High	High	High	High	High	Not Found	0.74	0.792	0.58	0.718	1.111	1.319	0.01	127.8	94.6	101.2	74.2	91.7	142	168.6		Unique	4.62622	High	4.094e-05	0.0002201
FALSE	High	[R].LGGPEAGLGEYLFER.[L]	1xiTRAQ8plex [N-Term]		9.15975e-05	0	1	1	1	P02792	P02792 [155-169]	0	1912.01	High	High	High	High	High	High	High	Not Found	1.083	0.86	1.178	1.18	1.737	2.278	0.01	85.9	93	73.9	101.2	101.4	149.2	195.6		Unique	4.70737	High	0	1.142e-05
FALSE	High	[R].QEPSQGTTTFAVTSILR.[V]	1xiTRAQ8plex [N-Term]; 1xDeamidated [Q5]		6.83685e-05	0	1	1	1	P01876	P01876 [283-299]	0	2141.14	High	High	High	High	High	High	Not Found	Not Found	0.889	0.763	0.79	0.92	0.823	0.01	0.01	154.3	137.1	117.8	121.8	142	127			Unique	4.05343	High	0	8.453e-06
FALSE	High	[K].AYPAIGTPIPFDK.[I]	2xiTRAQ8plex [N-Term; K13]		0.000102125	0	1	1	1	Q03692	Q03692 [561-573]	0	1998.15	High	High	High	High	High	High	High	Not Found	0.937	1.009	0.655	0.775	1.725	1.758	0.01	101.8	95.4	102.7	66.7	78.9	175.6	179		Unique	4.13765	High	0	1.28e-05
FALSE	High	[R].QEPSQGTTTFAVTSILR.[V]	1xiTRAQ8plex [N-Term]		1.67197e-06	0	1	1	13	P01876	P01876 [283-299]	0	2140.16	High	High	High	High	High	High	High	Not Found	0.488	0.408	0.491	0.371	0.675	0.631	0.01	196.9	96	80.3	96.6	73.1	133	124.3		Unique	5.47136	High	0	4.545e-07
FALSE	High	[K].NQVVLTMTNMDPVDTATYYCAR.[I]	1xiTRAQ8plex [N-Term]; 1xOxidation [M]; 1xCarbamidomethyl [C20]		9.90307e-06	0	1	2	4	A0A0C4DH43	A0A0C4DH43 [97-118]	0	2883.36	High	High	High	High	High	High	Not Found	Not Found	0.595	0.569	0.708	0.614	0.683	0.01	0.01	191.9	114.2	109.2	135.8	117.9	131.1			Unique	5.12717	High	0	1.163e-06
FALSE	High	[K].RHEEGHMLNCTCFGQGR.[G]	1xiTRAQ8plex [N-Term]; 1xOxidation [M7]; 2xCarbamidomethyl [C10; C12]		4.59139e-05	0	1	1	4	P02751	P02751 [534-550]	1	2409.09	High	High	High	High	High	High	High	Not Found	1.098	1.145	0.997	0.952	0.906	0.706	0.01	117.6	129.1	134.6	117.3	111.9	106.5	83		Unique	4.36813	High	0	1.194e-05
FALSE	High	[K].NQVVLTMTNMDPVDTATYYCAR.[I]	1xiTRAQ8plex [N-Term]; 1xDeamidated [N9]; 1xCarbamidomethyl [C20]		4.33961e-05	0	1	2	1	A0A0C4DH43	A0A0C4DH43 [97-118]	0	2868.35	High	High	High	High	High	High	Not Found	Not Found	0.772	0.758	0.783	0.924	0.744	0.01	0.01	160.6	123.9	121.8	125.8	148.4	119.4			Unique	3.36761	High	0	5.298e-06
FALSE	High	[K].NQVVLTMTNMDPVDTATYYCAR.[I]	1xiTRAQ8plex [N-Term]; 1xCarbamidomethyl [C20]		5.70591e-06	0	1	2	1	A0A0C4DH43	A0A0C4DH43 [97-118]	0	2867.37	High	High	High	High	High	High	Not Found	Not Found	0.593	0.559	0.737	0.696	0.585	0.01	0.01	191.9	113.8	107.2	141.4	133.6	112.2			Unique	5.19853	High	0	6.597e-07
FALSE	High	[R].AVGSGATFSHYYYMILSR.[G]	1xiTRAQ8plex [N-Term]; 1xOxidation [M14]		7.28713e-05	0	2	2	11	P0C0L4; P0C0L5	P0C0L4 [495-512]; P0C0L5 [495-512]	0	2343.17	High	High	High	High	High	High	High	Not Found	0.683	1.04	0.922	0.946	0.72	0.512	0.01	137.4	93.8	142.9	126.6	130	98.9	70.4		Not Unique	4.55669	High	0	1.043e-05
FALSE	High	[R].AVGSGATFSHYYYMILSR.[G]	1xiTRAQ8plex [N-Term]		1.13741e-06	0	2	2	4	P0C0L4; P0C0L5	P0C0L4 [495-512]; P0C0L5 [495-512]	0	2327.18	High	High	High	High	High	High	High	Not Found	0.859	1.203	1.204	1.071	0.931	0.866	0.01	112.1	96.4	134.9	135	120.1	104.4	97.1		Not Unique	6.5639	High	0	1.26e-07
FALSE	High	[K].SGSDEVQVGQQR.[T]	1xiTRAQ8plex [N-Term]		3.53189e-06	0	1	1	65	P01024	P01024 [1571-1582]	0	1593.81	High	High	High	High	High	High	High	Not Found	0.977	0.836	1.052	1.01	1.121	1.038	0.01	113.7	111.2	95	119.6	114.9	127.5	118		Unique	5.06759	High	0	4.029e-07
FALSE	High	[K].SGSDEVQVGQQR.[T]	1xiTRAQ8plex [N-Term]; 1xDeamidated [Q]		5.15876e-05	0	1	1	11	P01024	P01024 [1571-1582]	0	1594.8	High	High	High	High	High	High	High	Not Found	1.116	0.978	1.041	1.017	1.092	1.05	0.01	109.7	122.4	107.2	114.2	111.6	119.8	115.2		Unique	4.18575	High	0	6.345e-06
FALSE	High	[R].NHGVDDDGDDDGDDGGTDGPR.[H]	1xiTRAQ8plex [N-Term]		8.86459e-07	0	1	1	1	Q14515	Q14515 [334-354]	0	2404.97	High	High	High	High	High	High	High	Not Found	1.301	0.927	1.195	0.989	1.7	1.591	0.01	91.9	119.6	85.2	109.8	90.9	156.3	146.3		Unique	5.84243	High	0	9.757e-08
FALSE	High	[K].LPGIVAEGRDDLYVSDAFHK.[A]	2xiTRAQ8plex [N-Term; K20]		6.60979e-05	0	1	1	13	P01008	P01008 [383-402]	1	2810.53	High	High	High	High	High	High	High	Not Found	0.992	0.964	0.92	1.959	1.187	1.156	0.01	97.8	97.1	94.3	90	191.7	116.1	113		Unique	5.27069	High	0	8.177e-06
FALSE	High	[K].DLTGFPGPLNDQDNEDCINR.[H]	1xiTRAQ8plex [N-Term]; 1xDeamidated [N14]; 1xCarbamidomethyl [C17]		5.57806e-06	0	1	1	4	P01023	P01023 [626-645]	0	2595.19	High	High	High	High	High	High	High	Not Found	1.194	1.19	0.847	1.069	1.466	0.714	0.01	106.9	127.7	127.3	90.6	114.3	156.8	76.4		Unique	5.56829	High	0	6.444e-07
FALSE	High	[K].TPSAAYLWVGTGASEAEK.[T]	2xiTRAQ8plex [N-Term; K18]		1.22805e-05	0	1	1	11	P06396	P06396 [598-615]	0	2446.31	High	High	High	High	High	High	High	Not Found	0.901	1.008	1.075	0.742	1.242	0.935	0.01	115.9	104.4	116.8	124.6	86	143.9	108.4		Unique	5.38216	High	0	3.933e-06
FALSE	High	[K].DQDNDLNTGNCAVMFQGAWWYK.[N]	2xiTRAQ8plex [N-Term; K22]; 1xCarbamidomethyl [C11]		8.06587e-07	0	1	1	9	Q15485	Q15485 [247-268]	0	3241.53	High	High	High	High	High	High	High	Not Found	1.241	0.72	0.546	0.992	0.7	0.615	0.01	137.6	170.7	99.1	75.2	136.5	96.3	84.6		Unique	5.49627	High	0	3.642e-07
FALSE	High	[K].GYDCSDMSCPNDCHQHGR.[C]	1xiTRAQ8plex [N-Term]; 3xCarbamidomethyl [C4; C9; C13]		6.10731e-06	0	1	1	1	P24821	P24821 [462-479]	0	2499.98	High	High	High	High	High	High	High	Not Found	1.063	0.975	1.517	0.848	4.226	6.589	0.01	49.3	52.4	48.1	74.8	41.8	208.5	325		Unique	4.20323	High	0	7.063e-07
FALSE	High	[R].AIAANEADAVTLDAGLVYDAYLAPNNLKPVVAEFYGSK.[E]	3xiTRAQ8plex [N-Term; K28; K38]; 2xDeamidated [N25; N26]		9.15975e-05	0	1	1	2	P02787	P02787 [70-107]	0	4868.6	High	High	High	High	High	High	Not Found	Not Found	1.254	3.032	1.177	1.031	1.353	0.01	0.01	90.4	113.4	274.2	106.5	93.2	122.3			Unique	4.46439	High	0	1.142e-05
FALSE	High	[K].QDSLSSQNQLGVLPLSWDIPELVNMGQWK.[I]	2xiTRAQ8plex [N-Term; K29]		1.76943e-06	0	1	1	5	P01024	P01024 [177-205]	0	3891.06	High	High	High	High	High	High	High	Not Found	0.983	0.632	0.887	0.776	0.844	0.437	0.01	143.9	141.4	91	127.7	111.7	121.5	62.8		Unique	7.09955	High	0	2.276e-07
FALSE	High	[K].QDSLSSQNQLGVLPLSWDIPELVNMGQWK.[I]	2xiTRAQ8plex [N-Term; K29]; 2xDeamidated [Q9; Q27]		0.000121896	0	1	1	1	P01024	P01024 [177-205]	0	3893.03	High	High	High	High	High	High	Not Found	Not Found	0.873	0.906	0.988	1.076	1.191	0.01	0.01	132.6	115.8	120.2	130.9	142.7	157.9			Unique	3.97833	High	0	1.531e-05
FALSE	High	[K].QDSLSSQNQLGVLPLSWDIPELVNMGQWK.[I]	2xiTRAQ8plex [N-Term; K29]; 3xDeamidated [Q7; Q9; Q27]		2.85778e-05	0	1	1	1	P01024	P01024 [177-205]	0	3894.01	High	High	High	High	High	High	High	Not Found	0.518	0.478	0.727	0.584	0.787	0.937	0.01	159	82.3	76	115.6	92.9	125.1	149		Unique	6.19339	High	0	3.449e-06
FALSE	High	[K].QDSLSSQNQLGVLPLSWDIPELVNMGQWK.[I]	2xiTRAQ8plex [N-Term; K29]; 1xOxidation [M25]		4.21795e-06	0	1	1	5	P01024	P01024 [177-205]	0	3907.05	High	High	High	High	High	High	High	Not Found	0.92	0.638	0.84	0.795	0.862	0.543	0.01	142.9	131.4	91.2	120.1	113.7	123.2	77.5		Unique	5.68878	High	0	4.845e-07
FALSE	High	[K].GSLGGGFSSGGFSGGSFSR.[G]	1xiTRAQ8plex [N-Term]		9.36815e-05	0	1	1	2	P13645	P13645 [41-59]	0	2011.98	High	High	High	High	High	High	High	Not Found	0.813	0.598	0.594	0.595	0.656	1.036	0.01	151.2	122.9	90.5	89.7	89.9	99.1	156.6		Unique	4.59701	High	0	1.17e-05
FALSE	High	[R].LPEGSVSLIILLTDGDPTVGETNPR.[S]	1xiTRAQ8plex [N-Term]		1.96792e-05	0	1	1	2	Q14624	Q14624 [372-396]	0	2897.58	High	High	High	High	High	High	Not Found	Not Found	1.993	1.106	1.352	1.128	1.107	0.01	0.01	104.1	207.4	115.1	140.7	117.4	115.2			Unique	3.88319	High	0	2.351e-06
FALSE	High	[K].ENIQDNISLFSLGMGFDVDYDFLK.[R]	2xiTRAQ8plex [N-Term; K24]; 1xOxidation [M14]		2.84704e-05	0	1	1	2	P19823	P19823 [440-463]	0	3404.72	High	High	High	High	High	High	Not Found	Not Found	1.69	0.969	1.02	0.903	1.054	0.01	0.01	120.6	203.8	116.8	122.9	108.9	127			Unique	3.6257	High	0	3.446e-06
FALSE	High	[R].SFAAGIQALGGTNINDAMLMAVQLLDSSNQEER.[L]	1xiTRAQ8plex [N-Term]; 1xDeamidated [Q/N]		3.87656e-05	0	1	1	6	Q14624	Q14624 [339-371]	0	3769.87	High	High	High	High	High	High	Not Found	Not Found	0.885	0.796	1.818	0.729	3.086	0.01	0.01	96.2	85.1	76.6	175	70.1	296.9			Unique	4.62347	High	2.574e-05	1.891e-05
FALSE	High	[R].SFAAGIQALGGTNINDAMLMAVQLLDSSNQEER.[L]	1xiTRAQ8plex [N-Term]; 1xOxidation [M]		1.5366e-07	0	1	1	22	Q14624	Q14624 [339-371]	0	3784.88	High	High	High	High	High	High	High	Not Found	1.165	0.999	1.929	1.454	1.709	0.658	0.01	89.8	104.6	89.7	173.1	130.5	153.4	59		Unique	8.25448	High	0	1.807e-08
FALSE	High	[R].SFAAGIQALGGTNINDAMLMAVQLLDSSNQEER.[L]	1xiTRAQ8plex [N-Term]; 1xOxidation [M]; 1xDeamidated [Q/N]		1.98172e-06	0	1	1	13	Q14624	Q14624 [339-371]	0	3785.86	High	High	High	High	High	High	Not Found	Not Found	1.41	1.151	1.786	1.37	2.952	0.01	0.01	82.7	116.7	95.2	147.8	113.3	244.2			Unique	5.07856	High	0	8.786e-07
FALSE	High	[R].SFAAGIQALGGTNINDAMLMAVQLLDSSNQEER.[L]	1xiTRAQ8plex [N-Term]; 2xOxidation [M18; M20]		1.47604e-06	0	1	1	3	Q14624	Q14624 [339-371]	0	3800.87	High	High	High	High	High	High	Not Found	Not Found	1.207	1.016	1.171	1.033	1.496	0.01	0.01	115.6	139.5	117.4	135.3	119.3	172.9			Unique	6.32207	High	0	4.007e-07
FALSE	High	[K].TTLTAFGFASADLIEIGLEGK.[G]	2xiTRAQ8plex [N-Term; K21]		1.92274e-06	0	1	1	12	P04114	P04114 [675-695]	0	2762.54	High	High	High	High	High	High	High	Not Found	0.92	1.148	0.727	0.943	0.816	0.503	0.01	132.1	121.5	151.7	96	124.6	107.7	66.5		Unique	6.53935	High	0	2.161e-07
FALSE	High	[K].GYDCSDMSCPNDCHQHGR.[C]	1xiTRAQ8plex [N-Term]; 1xOxidation [M7]; 3xCarbamidomethyl [C4; C9; C13]		2.26246e-05	0	1	1	2	P24821	P24821 [462-479]	0	2515.97	High	High	High	High	High	High	High	Not Found	1.465	1.441	1.61	1.286	3.847	4.39	0.01	53.2	77.9	76.7	85.6	68.4	204.7	233.5		Unique	4.54966	High	0	3.471e-06
FALSE	High	[R].YYPLGEVFYPGPECER.[R]	1xiTRAQ8plex [N-Term]; 1xCarbamidomethyl [C14]		0.000133491	0	1	1	2	Q9Y6R7	Q9Y6R7 [4800-4815]	0	2280.09	High	High	High	High	High	High	High	Not Found	1.519	0.97	2.007	1.123	1.279	1.664	0.01	83.7	127.1	81.1	167.9	94	107	139.2		Unique	3.30046	High	0	1.678e-05
FALSE	High	[K].VFEAMNSYDLGCGPGGGDSALQVFQAAGLAFSDGDQWTLSR.[K]	1xiTRAQ8plex [N-Term]; 1xOxidation [M5]; 1xDeamidated [Q/N]; 1xCarbamidomethyl [C12]		6.35788e-07	0	2	2	5	P0C0L4; P0C0L5	P0C0L4 [624-664]; P0C0L5 [624-664]	0	4616.13	High	High	High	High	High	High	Not Found	Not Found	0.808	0.802	1.51	1.09	1.332	0.01	0.01	122.3	98.8	98.1	184.6	133.3	162.9			Not Unique	7.51741	High	0	6.937e-08
FALSE	High	[K].VFEAMNSYDLGCGPGGGDSALQVFQAAGLAFSDGDQWTLSR.[K]	1xiTRAQ8plex [N-Term]; 1xOxidation [M5]; 2xDeamidated [Q/N]; 1xCarbamidomethyl [C12]		3.11384e-07	0	2	2	3	P0C0L4; P0C0L5	P0C0L4 [624-664]; P0C0L5 [624-664]	0	4617.11	High	High	High	High	High	High	Not Found	Not Found	0.82	0.776	1.132	0.761	0.831	0.01	0.01	150.3	123.3	116.7	170.2	114.4	125			Not Unique	6.98953	High	0	3.327e-08
FALSE	High	[K].TLFELAAESDVSTAIDLFR.[Q]	1xiTRAQ8plex [N-Term]		4.00071e-06	0	1	1	1	Q15582	Q15582 [378-396]	0	2402.28	High	High	High	High	High	High	High	Not Found	1.033	1.451	1.273	1.25	1.736	3.308	0.01	72.4	74.8	105	92.2	90.5	125.7	239.5		Unique	6.63085	High	0	4.585e-07
FALSE	High	[K].NSLLGMEGANSIFSGFLLFPDMEA.[-]	1xiTRAQ8plex [N-Term]		3.2481e-05	0	1	1	2	P02746	P02746 [230-253]	0	2864.42	High	High	High	High	High	High	High	Not Found	0.841	0.578	1.018	0.54	0.853	1.23	0.01	132	111.1	76.4	134.3	71.3	112.6	162.3		Unique	5.67073	High	0	3.937e-06
FALSE	High	[R].AQLQHEAGPGAGPGADLGAEPAAALALLGER.[V]	1xiTRAQ8plex [N-Term]		2.32494e-08	0	1	1	4	Q8NI99	Q8NI99 [112-142]	0	3212.7	High	High	High	High	High	High	Not Found	Not Found	1.53	1.433	1.182	1.298	1.11	0.01	0.01	105.9	162	151.8	125.2	137.5	117.6			Unique	7.29675	High	0	2.318e-09
FALSE	High	[K].NSLLGMEGANSIFSGFLLFPDMEA.[-]	1xiTRAQ8plex [N-Term]; 1xOxidation [M22]		3.19955e-05	0	1	1	3	P02746	P02746 [230-253]	0	2880.41	High	High	High	High	High	High	High	Not Found	0.846	0.954	1.428	1.316	1.282	1.189	0.01	99.8	84.5	95.3	142.5	131.3	128	118.6		Unique	5.36048	High	0	3.879e-06
FALSE	High	[K].NSLLGMEGANSIFSGFLLFPDMEA.[-]	1xiTRAQ8plex [N-Term]; 2xOxidation [M6; M22]		4.66095e-05	0	1	1	3	P02746	P02746 [230-253]	0	2896.41	High	High	High	High	High	High	Not Found	Not Found	0.679	0.672	0.95	0.54	0.687	0.01	0.01	176.6	120	118.7	167.9	95.4	121.4			Unique	4.78307	High	0	5.721e-06
FALSE	High	[K].NSLLGMEGANSIFSGFLLFPDMEA.[-]	1xiTRAQ8plex [N-Term]; 2xOxidation [M6; M22]; 1xDeamidated [N10]		9.65349e-05	0	1	1	1	P02746	P02746 [230-253]	0	2897.39	High	High	High	High	High	High	Not Found	Not Found	1.051	1.379	1.453	1.522	1.08	0.01	0.01	106.9	112.3	147.4	155.2	162.7	115.4			Unique	3.98611	High	0	1.206e-05
FALSE	High	[K].DQDNDLNTGNCAVMFQGAWWYK.[N]	3xiTRAQ8plex [N-Term; Y21; K22]; 2xDeamidated [N7; N10]; 1xCarbamidomethyl [C11]		5.54047e-05	0	1	1	1	Q15485	Q15485 [247-268]	0	3547.7	High	High	High	High	High	High	Not Found	Not Found	1.335	0.742	0.803	0.991	0.772	0.01	0.01	141.8	189.2	105.2	113.9	140.6	109.4			Unique	3.64838	High	0	6.831e-06
FALSE	High	[K].DQDNDLNTGNCAVMFQGAWWYK.[N]	3xiTRAQ8plex [N-Term; Y21; K22]; 1xDeamidated [N/Q]; 1xCarbamidomethyl [C11]		9.50974e-05	0	1	1	4	Q15485	Q15485 [247-268]	0	3546.72	High	High	High	High	High	High	Not Found	Not Found	1.551	0.863	0.88	1.08	0.881	0.01	0.01	127.9	198.4	110.4	112.5	138.1	112.7			Unique	5.25306	High	0	1.19e-05
FALSE	High	[K].DQDNDLNTGNCAVMFQGAWWYK.[N]	2xiTRAQ8plex [N-Term; K22]; 1xOxidation [M14]; 1xCarbamidomethyl [C11]		8.01567e-06	0	1	1	12	Q15485	Q15485 [247-268]	0	3257.52	High	High	High	High	High	High	High	Not Found	1.104	0.746	0.702	0.921	1.059	0.746	0.01	127.4	140.7	95.1	89.4	117.4	135	95.1		Unique	4.13529	High	0	9.351e-07
FALSE	High	[K].LCSLDNGDCDQFCHEEQNSVVCSCAR.[G]	1xiTRAQ8plex [N-Term]; 1xDeamidated [N/Q]; 5xCarbamidomethyl [C2; C9; C13; C22; C24]		1.49993e-05	0	1	1	2	P00742	P00742 [128-153]	0	3465.42	High	High	High	High	High	High	High	Not Found	0.992	0.832	1.045	1.166	2.194	2.675	0.01	80.8	80.2	67.2	84.4	94.2	177.2	216.1		Unique	3.57943	High	0	1.784e-06
FALSE	High	[K].DQDNDLNTGNCAVMFQGAWWYK.[N]	2xiTRAQ8plex [N-Term; K22]; 1xDeamidated [Q/N]; 1xCarbamidomethyl [C11]		0.000116498	0	1	1	9	Q15485	Q15485 [247-268]	0	3242.51	High	High	High	High	High	High	Not Found	Not Found	1.035	0.772	0.651	0.903	0.9	0.01	0.01	152.1	157.4	117.4	99	137.3	136.8			Unique	4.57165	High	2.574e-05	3.386e-05
FALSE	High	[K].VFEAMNSYDLGCGPGGGDSALQVFQAAGLAFSDGDQWTLSR.[K]	1xiTRAQ8plex [N-Term]; 1xOxidation [M5]; 1xCarbamidomethyl [C12]		3.34103e-08	0	2	2	7	P0C0L4; P0C0L5	P0C0L4 [624-664]; P0C0L5 [624-664]	0	4615.14	High	High	High	High	High	High	Not Found	Not Found	0.97	0.961	1.484	1.108	0.768	0.01	0.01	127.2	123.3	122.2	188.7	140.9	97.7			Not Unique	6.85238	High	0	1.353e-08
FALSE	High	[R].ASQGISNYLAWYQQKPGK.[V]	3xiTRAQ8plex [N-Term; K15; K18]; 1xDeamidated [Q/N]		2.36713e-05	0	1	1	3	A0A075B6S5	A0A075B6S5 [47-64]	0	2952.63	High	High	High	High	High	High	High	Not Found	0.814	0.592	1.314	1.142	0.642	0.605	0.01	131	106.6	77.5	172.1	149.6	84.1	79.2		Unique	5.34516	High	0	5.64e-06
FALSE	High	[R].ASQGISNYLAWYQQKPGK.[V]	3xiTRAQ8plex [N-Term; K15; K18]		0.000121436	0	1	1	2	A0A075B6S5	A0A075B6S5 [47-64]	0	2951.65	High	High	High	High	High	High	High	Not Found	0.923	0.845	1.174	1.298	0.936	1.34	0.01	106.4	98.2	89.9	125	138.2	99.6	142.6		Unique	4.17046	High	0	1.523e-05
FALSE	High	[K].EALKESQLPTVMDFR.[K]	2xiTRAQ8plex [N-Term; K4]		0.000101743	0	1	1	2	P04114	P04114 [617-631]	1	2372.31	High	High	High	High	High	High	Not Found	Not Found	0.936	0.829	7.436	1.001	0.884	0.01	0.01	66.2	61.9	54.9	492.2	66.3	58.5			Unique	4.09699	High	2.574e-05	0.0001107
FALSE	High	[R].VMVTDFENVPEEDGTR.[F]	1xiTRAQ8plex [N-Term]		5.0818e-05	0	1	1	3	Q8NBP7	Q8NBP7 [200-215]	0	2142.03	High	High	High	High	High	High	High	Not Found	1.025	1.051	1.807	1.549	1.386	1.267	0.01	88.1	90.2	92.6	159.1	136.4	122	111.6		Unique	4.31503	High	0	1.149e-05
FALSE	High	[K].DTLTSRPAQGVVTTLENVSPPRR.[A]	1xiTRAQ8plex [N-Term]		4.29836e-06	0	1	1	7	P02751	P02751 [1888-1910]	1	2798.54	High	High	High	High	High	High	High	Not Found	0.922	1.134	0.877	0.905	0.957	0.802	0.01	121.3	111.9	137.6	106.3	109.8	116	97.2		Unique	7.6884	High	0	2.142e-06
FALSE	High	[K].HIYAISSAALSASYK.[A]	2xiTRAQ8plex [N-Term; K15]		5.3108e-06	0	1	1	9	P04114	P04114 [1838-1852]	0	2190.24	High	High	High	High	High	High	High	Not Found	0.797	0.935	0.728	0.706	0.822	0.785	0.01	138.6	110.5	129.6	100.9	97.8	113.9	108.8		Unique	6.04921	High	0	1.028e-06
FALSE	High	[R].IYHSHIDAPK.[D]	2xiTRAQ8plex [N-Term; K10]		0.000115188	0	1	1	28	P00450	P00450 [178-187]	0	1789.02	High	High	High	High	High	High	High	Not Found	0.979	0.793	1.31	0.675	0.927	0.865	0.01	122.2	119.6	96.9	160	82.4	113.3	105.7		Unique	4.59527	High	0	1.589e-05
FALSE	High	[R].NELIPLIYLENPR.[R]	1xiTRAQ8plex [N-Term]		7.91389e-05	0	1	1	2	P20742	P20742 [158-170]	0	1888.08	High	High	High	High	High	High	High	Not Found	0.89	0.768	2.683	0.876	1.394	1.319	0.01	89.6	79.7	68.8	240.4	78.5	124.9	118.2		Unique	3.93171	High	0	9.827e-06
FALSE	High	[K].LALCPPVSASCSEVTR.[S]	1xiTRAQ8plex [N-Term]; 2xCarbamidomethyl [C4; C11]		3.58204e-05	0	1	1	12	P08833	P08833 [38-53]	0	2051.06	High	High	High	High	High	High	High	Not Found	1.054	1.177	1.628	1.32	1.791	1.051	0.01	88.7	93.5	104.4	144.4	117	158.8	93.2		Unique	4.62421	High	0	1.33e-05
FALSE	High	[K].ATEDEGSEQKIPEATNRR.[V]	2xiTRAQ8plex [N-Term; K10]; 1xDeamidated [N16]		1.96792e-05	0	1	1	4	P01008	P01008 [62-79]	2	2640.37	High	High	High	High	High	High	High	Not Found	1.329	0.846	1.048	1.38	1.122	1.246	0.01	100.4	133.4	84.9	105.2	138.5	112.6	125.1		Unique	5.42999	High	0	1.315e-05
FALSE	High	[K].VLCDDVICDETK.[N]	2xiTRAQ8plex [N-Term; K12]; 2xCarbamidomethyl [C3; C8]		2.83634e-05	0	1	1	7	P02452	P02452 [68-79]	0	2075.06	High	High	High	High	High	High	High	Not Found	1.451	1.409	1.166	1.083	3.638	4.187	0.01	57.4	83.3	80.9	66.9	62.2	208.9	240.4		Unique	4.16903	High	0	3.423e-06
FALSE	High	[R].VTITADTSTDTAYMELSSLR.[S]	1xiTRAQ8plex [N-Term]		3.75191e-06	0	1	1	3	A0A0G2JMI3	A0A0G2JMI3 [87-106]	0	2479.25	High	High	High	High	High	High	Not Found	Not Found	0.931	0.75	1.164	8.501	0.968	0.01	0.01	60.1	55.9	45.1	69.9	510.8	58.2			Unique	7.01578	High	0	4.288e-07
FALSE	High	[R].VTITADTSTDTAYMELSSLR.[S]	1xiTRAQ8plex [N-Term]; 1xOxidation [M14]		2.22023e-05	0	1	1	5	A0A0G2JMI3	A0A0G2JMI3 [87-106]	0	2495.25	High	High	High	High	High	High	High	Not Found	1.062	1.04	1.217	2.663	0.975	0.475	0.01	94.9	100.8	98.6	115.4	252.7	92.5	45		Unique	4.84639	High	0	2.66e-06
FALSE	High	[K].AEMADQASAWLTR.[Q]	1xiTRAQ8plex [N-Term]		1.12593e-05	0	1	1	9	P0C0L4	P0C0L4 [1279-1291]	0	1753.88	High	High	High	High	High	High	High	Not Found	1.18	6.953	1.215	1.036	0.99	0.274	0.01	63.3	74.7	439.8	76.8	65.5	62.6	17.3		Unique	4.57607	High	2.574e-05	3.169e-05
FALSE	High	[R].SIEVFGQFNGKR.[C]	2xiTRAQ8plex [N-Term; K11]; 1xDeamidated [N9]		8.59426e-05	0	1	1	28	P02748	P02748 [66-77]	1	1991.12	High	High	High	High	High	High	High	Not Found	0.724	0.796	1.274	0.532	0.689	0.64	0.01	141.5	102.4	112.6	180.3	75.3	97.4	90.6		Unique	5.12294	High	2.574e-05	5.863e-05
FALSE	High	[R].CIDVRPGYCYTALTNGR.[C]	1xiTRAQ8plex [N-Term]; 1xDeamidated [N15]; 2xCarbamidomethyl [C1; C9]		6.96633e-05	0	1	1	1	P35555	P35555 [328-344]	0	2321.13	High	High	High	High	High	High	High	Not Found	0.987	0.929	1.004	0.908	1.205	1.076	0.01	112.5	111	104.6	113	102.2	135.6	121.1		Unique	3.70683	High	0	8.65e-06
FALSE	High	[K].RPGDVWTLPDQCHTVTCQPDGQTLLK.[S]	2xiTRAQ8plex [N-Term; K26]; 2xCarbamidomethyl [C12; C17]		0.000106035	0	1	1	5	P04275	P04275 [1888-1913]	0	3630.86	High	High	High	High	High	High	High	Not Found	1.231	1.463	1.234	1.138	2.43	2.219	0.01	74.7	91.9	109.2	92.2	85	181.5	165.6		Unique	6.13582	High	0	1.634e-05
FALSE	High	[K].HFCPNVPIILVGNKK.[D]	3xiTRAQ8plex [N-Term; K14; K15]; 1xCarbamidomethyl [C3]		0.000122357	0	1	2	1	P61586	P61586 [105-119]	1	2648.58	High	High	High	High	High	High	High	Not Found	1.005	0.954	0.795	0.808	0.762	1.094	0.01	124.6	125.3	118.9	99.1	100.7	95	136.4		Unique	4.42014	High	0	1.538e-05
FALSE	High	[R].IQCAAGYEQSEHNVCQDIDECTAGTHNCR.[A]	2xiTRAQ8plex [N-Term; Y7]; 1xDeamidated [Q/N]; 4xCarbamidomethyl [C3; C15; C21; C28]		1.24367e-07	0	1	1	8	Q12805	Q12805 [157-185]	0	4032.78	High	High	High	High	High	High	High	Not Found	1.338	1.265	1.339	1.09	1.192	2.136	0.01	85.5	114.4	108.1	114.4	93.1	101.9	182.6		Unique	7.85037	High	0	2.681e-07
FALSE	High	[R].IQCAAGYEQSEHNVCQDIDECTAGTHNCR.[A]	2xiTRAQ8plex [N-Term; Y7]; 4xCarbamidomethyl [C3; C15; C21; C28]		4.9672e-08	0	1	1	4	Q12805	Q12805 [157-185]	0	4031.79	High	High	High	High	High	High	Not Found	Not Found	1.489	1.559	1.956	1.424	1.438	0.01	0.01	90.2	134.4	140.7	176.5	128.5	129.7			Unique	7.0539	High	0	5.048e-09
FALSE	High	[R].IQCAAGYEQSEHNVCQDIDECTAGTHNCR.[A]	1xiTRAQ8plex [N-Term]; 2xDeamidated [N13; N27]; 4xCarbamidomethyl [C3; C15; C21; C28]		1.00413e-06	0	1	1	1	Q12805	Q12805 [157-185]	0	3729.56	High	High	High	High	High	High	Not Found	Not Found	1.278	1.241	1.419	1.062	1.477	0.01	0.01	107	136.8	132.8	151.9	113.6	158			Unique	6.10454	High	0	1.107e-07
FALSE	High	[R].EVATNSELVQSGK.[S]	2xiTRAQ8plex [N-Term; K13]		8.43469e-05	0	2	2	2	P02533; Q04695	P02533 [316-328]; Q04695 [285-297]	0	1970.1	High	High	High	High	High	High	High	Not Found	0.312	0.22	0.214	0.22	0.239	0.262	0.01	324.3	101	71.3	69.3	71.5	77.6	85		Not Unique	4.84614	High	0	1.05e-05
FALSE	High	[R].IQCAAGYEQSEHNVCQDIDECTAGTHNCR.[A]	1xiTRAQ8plex [N-Term]; 1xDeamidated [N27]; 4xCarbamidomethyl [C3; C15; C21; C28]		9.70568e-07	0	1	1	1	Q12805	Q12805 [157-185]	0	3728.57	High	High	High	High	High	High	Not Found	Not Found	0.914	0.951	1.079	0.813	1.425	0.01	0.01	129.4	118.3	123	139.6	105.2	184.4			Unique	4.8795	High	0	1.07e-07
FALSE	High	[R].IQCAAGYEQSEHNVCQDIDECTAGTHNCR.[A]	1xiTRAQ8plex [N-Term]; 4xCarbamidomethyl [C3; C15; C21; C28]		1.79156e-08	0	1	1	5	Q12805	Q12805 [157-185]	0	3727.59	High	High	High	High	High	High	High	Not Found	0.705	0.869	1.029	0.666	1.396	1.112	0.01	118	83.2	102.6	121.5	78.6	164.8	131.2		Unique	8.47661	High	0	2.093e-09
FALSE	High	[K].ADRDQYELLCLDNTR.[K]	1xiTRAQ8plex [N-Term]; 1xCarbamidomethyl [C10]		2.96862e-06	0	1	1	6	P02787	P02787 [237-251]	1	2186.08	High	High	High	High	High	High	High	Not Found	1.185	1.832	1.195	1.07	0.853	0.798	0.01	100.8	119.5	184.7	120.5	107.9	86	80.5		Unique	5.8946	High	0	3.377e-07
FALSE	High	[R].SVVCLGSGAALGPGQGEAGAGTGQSCPTGSRPPDMR.[A]	1xiTRAQ8plex [N-Term]; 2xCarbamidomethyl [C4; C26]		1.20827e-06	0	1	1	1	Q6UY14	Q6UY14 [866-901]	0	3746.8	High	High	High	High	High	High	Not Found	Not Found	1.365	1.024	1.257	0.957	1.037	0.01	0.01	120.5	164.5	123.4	151.4	115.3	124.9			Unique	6.12596	High	0	1.339e-07
FALSE	High	[R].VGGEESEVTVGGLEPGR.[K]	1xiTRAQ8plex [N-Term]		5.10093e-05	0	1	1	1	P22105	P22105 [2141-2157]; [2457-2473]	0	1976.02	High	High	High	High	High	High	High	Not Found	1.354	1.193	1.573	1.137	1.289	0.738	0.01	96.6	130.8	115.2	151.9	109.8	124.5	71.3		Unique	4.74594	High	0	6.276e-06
FALSE	High	[K].RLPLEYSYGEYR.[D]	1xiTRAQ8plex [N-Term]		5.99306e-06	0	1	1	5	P07358	P07358 [323-334]	1	1849.97	High	High	High	High	High	High	High	Not Found	0.955	0.893	1.152	0.776	1.096	1.219	0.01	112.8	107.7	100.8	130	87.6	123.6	137.6		Unique	5.75612	High	0	6.938e-07
FALSE	High	[K].FAAAHYNTEILK.[S]	2xiTRAQ8plex [N-Term; K12]		0.000112614	0	1	1	2	P49767	P49767 [109-120]	0	1986.13	High	High	High	High	High	High	High	Not Found	0.604	0.749	0.66	0.603	0.83	0.817	0.01	152	91.8	113.8	100.3	91.7	126.2	124.2		Unique	3.30801	High	5.848e-05	0.0006077
FALSE	High	[K].CQPVDCGIPESIENGK.[V]	2xiTRAQ8plex [N-Term; K16]; 1xDeamidated [N14]; 2xCarbamidomethyl [C1; C6]		4.05556e-05	0	1	1	2	P09871	P09871 [354-369]	0	2412.2	High	High	High	High	High	High	High	Not Found	1.168	1.07	1.19	1.003	1.316	1.147	0.01	101.3	118.3	108.5	120.6	101.6	133.4	116.2		Unique	4.10712	High	0	4.959e-06
FALSE	High	[R].SLGASVYCVGVLDFEQAQLER.[I]	1xiTRAQ8plex [N-Term]; 1xCarbamidomethyl [C8]		1.18256e-05	0	1	1	1	P58335	P58335 [168-188]	0	2645.35	High	High	High	High	High	High	Not Found	Not Found	1.032	1.082	1.055	1.09	1.099	0.01	0.01	125.9	129.9	136.1	132.7	137.2	138.3			Unique	6.01236	High	0	1.393e-06
FALSE	High	[R].IQCAAGYEQSEHNVCQDIDECTAGTHNCR.[A]	2xiTRAQ8plex [N-Term; Y7]; 2xDeamidated [N/Q]; 4xCarbamidomethyl [C3; C15; C21; C28]		1.308e-06	0	1	1	3	Q12805	Q12805 [157-185]	0	4033.76	High	High	High	High	High	High	High	Not Found	1.193	1.314	1.473	1.235	1.478	2.333	0.01	79.8	95.2	104.9	117.5	98.5	118	186.1		Unique	7.27922	High	0	1.456e-07
FALSE	High	[K].RPGDVWTLPDQCHTVTCQPDGQTLLK.[S]	2xiTRAQ8plex [N-Term; K26]; 1xDeamidated [Q]; 2xCarbamidomethyl [C12; C17]		0.000109273	0	1	1	5	P04275	P04275 [1888-1913]	0	3631.85	High	High	High	High	High	High	High	Not Found	1.167	1.22	1.291	1.151	2.49	2.42	0.01	74.5	87	90.9	96.2	85.7	185.5	180.3		Unique	7.68885	High	2.574e-05	4.453e-05
FALSE	High	[K].AVTEQGHELSNEER.[N]	1xiTRAQ8plex [N-Term]		8.12435e-05	0	1	1	2	P31946	P31946 [30-43]	0	1902.95	High	High	High	High	High	High	High	Not Found	1.246	1.255	1.482	1.164	1.559	1.587	0.01	86.1	107.2	108.1	127.6	100.2	134.2	136.6		Unique	4.75486	High	0	1.012e-05
FALSE	High	[R].TCNHPVPQHGGPFCAGDATR.[T]	1xiTRAQ8plex [N-Term]; 2xCarbamidomethyl [C2; C14]		2.43926e-06	0	1	1	12	P27918	P27918 [283-302]	0	2483.16	High	High	High	High	High	High	High	Not Found	1.093	0.866	0.786	0.697	0.647	0.746	0.01	137.1	149.8	118.7	107.8	95.5	88.7	102.3		Unique	7.41267	High	0	2.757e-07
FALSE	High	[K].CEWETPEGCEQVLTGK.[R]	2xiTRAQ8plex [N-Term; K16]; 2xCarbamidomethyl [C1; C9]		5.97266e-05	0	1	1	24	P04003	P04003 [538-553]	0	2531.24	High	High	High	High	High	High	High	Not Found	0.974	0.93	0.916	0.914	0.716	0.552	0.01	133.3	129.8	124	122.1	121.9	95.4	73.5		Unique	5.18644	High	2.574e-05	2.309e-05
FALSE	High	[R].SVSGSPGQSVTISCTGTSSDVGGYNYVSWYQQHPGK.[A]	3xiTRAQ8plex [N-Term; K36; Y]; 2xDeamidated [Q8; Q/N]; 1xCarbamidomethyl [C14]		4.78522e-05	0	1	1	6	P01706	P01706 [28-63]	0	4692.29	High	High	High	High	High	High	High	Not Found	0.588	0.589	1.077	0.817	0.677	0.01	0.01	168.5	99.1	99.2	181.5	137.6	114.1			Unique	3.70762	High	0	5.863e-06
FALSE	High	[R].SVSGSPGQSVTISCTGTSSDVGGYNYVSWYQQHPGK.[A]	2xiTRAQ8plex [N-Term; K36]; 2xDeamidated [Q8; N/Q]; 1xCarbamidomethyl [C14]		3.14165e-06	0	1	1	2	P01706	P01706 [28-63]	0	4388.09	High	High	High	High	High	High	Not Found	Not Found	0.399	0.541	0.756	0.638	0.799	0.01	0.01	193.6	77.3	104.7	146.4	123.5	154.6			Unique	4.92115	High	0	3.577e-07
FALSE	High	[R].VDRDVAPGTLCDVAGWGIVNHAGR.[R]	1xiTRAQ8plex [N-Term]; 1xDeamidated [N20]; 1xCarbamidomethyl [C11]		4.13904e-06	0	1	1	1	P00746	P00746 [138-161]	1	2840.44	High	High	High	High	High	High	Not Found	Not Found	1.075	1.028	1.212	1.157	0.949	0.01	0.01	124.6	133.9	128.1	151	144.2	118.2			Unique	5.58447	High	0	4.74e-07
FALSE	High	[R].VDRDVAPGTLCDVAGWGIVNHAGR.[R]	1xiTRAQ8plex [N-Term]; 1xCarbamidomethyl [C11]		2.88729e-07	0	1	1	3	P00746	P00746 [138-161]	1	2839.46	High	High	High	High	High	High	Not Found	Not Found	0.845	0.742	1.352	0.638	0.962	0.01	0.01	144.4	122.1	107.2	195.2	92.1	139			Unique	7.26463	High	0	4.674e-08
FALSE	High	[R].ASQSVSSYLAWYQQKPGQAPR.[L]	2xiTRAQ8plex [N-Term; K15]; 1xDeamidated [Q]		7.8361e-06	0	1	2	5	P04433	P04433 [45-65]	0	2961.57	High	High	High	High	High	High	High	Not Found	0.876	0.858	2.364	1.742	1.37	2.24	0.01	76.5	67.1	65.7	181	133.4	104.9	171.5		Unique	6.15491	High	0	1.712e-06
FALSE	High	[R].ASQSVSSYLAWYQQKPGQAPR.[L]	2xiTRAQ8plex [N-Term; K15]		1.36682e-07	0	1	2	16	P04433	P04433 [45-65]	0	2960.58	High	High	High	High	High	High	High	Not Found	0.995	0.96	3.15	2.106	1.041	0.941	0.01	78.5	78.1	75.4	247.2	165.3	81.7	73.9		Unique	7.63047	High	0	1.588e-07
FALSE	High	[K].EGFGHLSPTGTTEFWLGNEK.[I]	2xiTRAQ8plex [N-Term; K20]		1.26569e-05	0	1	1	1	P02679	P02679 [239-258]	0	2815.45	High	High	High	High	High	High	High	Not Found	0.614	0.909	1.084	0.453	1.312	1.556	0.01	115.5	70.9	105	125.1	52.3	151.5	179.7		Unique	4.37085	High	0	1.493e-06
FALSE	High	[R].APGELEHGLITFSTR.[N]	1xiTRAQ8plex [N-Term]		6.88835e-05	0	1	1	10	P48740	P48740 [369-383]	0	1932.05	High	High	High	High	High	High	High	Not Found	0.939	0.789	0.732	0.908	0.857	0.578	0.01	137.9	129.5	108.8	100.9	125.1	118.2	79.6		Unique	5.08613	High	0	8.548e-06
FALSE	High	[R].GSVTANMLCAGLESGGK.[D]	2xiTRAQ8plex [N-Term; K17]; 1xDeamidated [N6]; 1xCarbamidomethyl [C9]		9.33309e-05	0	1	1	2	O00187	O00187 [610-626]	0	2261.17	High	High	High	High	High	High	High	Not Found	1.559	1.593	1.025	1.066	1.095	1.253	0.01	93.1	145.2	148.3	95.5	99.3	102	116.7		Unique	4.93834	High	0	1.164e-05
FALSE	High	[R].GSVTANMLCAGLESGGK.[D]	2xiTRAQ8plex [N-Term; K17]; 1xCarbamidomethyl [C9]		1.56939e-05	0	1	1	1	O00187	O00187 [610-626]	0	2260.19	High	High	High	High	High	High	High	Not Found	1.457	1.413	0.938	1.028	1.065	1.46	0.01	95.7	139.4	135.2	89.7	98.3	101.9	139.7		Unique	5.65078	High	0	1.863e-06
FALSE	High	[R].VGEYSLYIGR.[H]	2xiTRAQ8plex [N-Term; Y]		5.15876e-05	0	1	1	11	P02743	P02743 [87-96]	0	1765.01	High	High	High	High	High	High	High	Not Found	1.172	1.006	1.007	0.898	0.817	0.788	0.01	119.6	140.2	120.3	120.4	107.4	97.7	94.3		Unique	3.76845	High	0	6.344e-06
FALSE	High	[R].VGEYSLYIGR.[H]	1xiTRAQ8plex [N-Term]		0.000129013	0	1	1	17	P02743	P02743 [87-96]	0	1460.81	High	High	High	High	High	High	High	Not Found	0.744	0.715	0.747	0.627	0.696	0.636	0.01	154.9	115.2	110.8	115.6	97.2	107.9	98.5		Unique	4.32363	High	0	1.624e-05
FALSE	High	[K].TPLGDTTHTCPR.[C]	1xiTRAQ8plex [N-Term]; 1xCarbamidomethyl [C10]		7.59408e-05	0	1	1	15	P01860	P01860 [102-113]	0	1659.84	High	High	High	High	High	High	High	Not Found	0.765	0.727	1.508	0.998	0.791	0.805	0.01	121.3	92.8	88.2	182.9	121.1	96	97.7		Unique	4.66965	High	2.574e-05	2.832e-05
FALSE	High	[K].LSGVQDGHQDISLLYTEPGAGQTHTAASFR.[L]	1xiTRAQ8plex [N-Term]		6.86255e-05	0	1	1	1	P39060	P39060 [540-569]	0	3460.74	High	High	High	High	High	High	Not Found	Not Found	1.004	0.846	0.853	0.683	1.061	0.01	0.01	146.9	147.5	124.3	125.4	100.3	155.8			Unique	4.63814	High	0	8.495e-06
FALSE	High	[R].NPDDITNEEYGEFYK.[S]	2xiTRAQ8plex [N-Term; K15]		3.54182e-05	0	1	1	1	P07900	P07900 [300-314]	0	2442.19	High	High	High	High	High	High	High	Not Found	1.036	0.852	1.672	1.27	1.222	1.211	0.01	96.8	100.3	82.5	161.9	122.9	118.3	117.2		Unique	3.78329	High	0	4.299e-06
FALSE	High	[K].LKKPVAFSDYIHPVCLPDR.[E]	3xiTRAQ8plex [N-Term; K2; K3]; 1xCarbamidomethyl [C15]		1.41206e-05	0	1	1	6	P00734	P00734 [468-486]	1	3167.82	High	High	High	High	High	High	High	Not Found	0.853	0.843	0.53	0.915	0.747	0.702	0.01	143.1	122.1	120.7	75.8	130.9	106.9	100.5		Unique	5.50416	High	0	1.672e-06
FALSE	High	[R].NSDPALGLDDDPDAPAAQLAR.[A]	1xiTRAQ8plex [N-Term]		8.97712e-06	0	1	1	3	Q9UHG2	Q9UHG2 [118-138]	0	2426.21	High	High	High	High	High	High	Not Found	Not Found	1.178	0.922	0.812	0.896	0.841	0.01	0.01	141.6	166.8	130.6	115	126.9	119.1			Unique	5.10053	High	0	1.051e-06
FALSE	High	[K].GTQEQDFYVTSETVVR.[V]	1xiTRAQ8plex [N-Term]		2.22861e-05	0	1	1	4	P05154	P05154 [217-232]	0	2163.09	High	High	High	High	High	High	High	Not Found	1.109	0.976	0.846	1.126	0.93	0.896	0.01	116.2	128.9	113.5	98.3	130.8	108.1	104.2		Unique	5.36688	High	0	3.623e-06
FALSE	High	[K].VHENENIGTTEPGEHQEAK.[K]	2xiTRAQ8plex [N-Term; K19]		3.65007e-05	0	1	1	3	Q14515	Q14515 [390-408]	0	2727.38	High	High	High	High	High	High	High	Not Found	1.656	1.612	1.535	1.314	2.21	2.687	0.01	66.6	110.3	107.3	102.2	87.5	147.2	178.9		Unique	6.25893	High	0	4.445e-06
FALSE	High	[R].TFGSGEADCGLRPLFEK.[K]	2xiTRAQ8plex [N-Term; K17]; 1xCarbamidomethyl [C9]		1.1781e-05	0	1	1	32	P00734	P00734 [328-344]	0	2492.31	High	High	High	High	High	High	High	Not Found	1.886	2.136	1.155	1.29	1.297	1.278	0.01	79.7	150.3	170.1	92	102.7	103.4	101.8		Unique	6.63714	High	0	3.174e-06
FALSE	High	[K].NLHFLTTQEDYTLK.[I]	2xiTRAQ8plex [N-Term; K14]		0.000136568	0	1	1	1	Q08830	Q08830 [160-173]	0	2331.28	High	High	High	High	High	High	High	Not Found	1.457	1.716	2.494	0.924	1.173	1.499	0.01	77.9	113.6	133.8	194.4	72	91.4	116.8		Unique	4.17607	High	0	1.715e-05
FALSE	High	[K].GENDETVSNTLTLTNGLER.[R]	1xiTRAQ8plex [N-Term]; 1xDeamidated [N15]		1.59326e-05	0	1	1	1	Q8WXD2	Q8WXD2 [243-261]	0	2368.18	High	High	High	High	High	High	Not Found	Not Found	1.02	0.888	1.11	1.055	1.212	0.01	0.01	127.3	129.8	113	141.3	134.3	154.2			Unique	5.76965	High	0	1.895e-06
FALSE	High	[R].RNLQNNAEWVYQGAIR.[Q]	1xiTRAQ8plex [N-Term]; 1xDeamidated [N]		4.74188e-06	0	1	1	3	P04114	P04114 [4106-4121]	1	2237.17	High	High	High	High	High	High	Not Found	Not Found	1.122	1.229	1.04	1.006	0.964	0.01	0.01	125.8	141.1	154.6	130.8	126.5	121.3			Unique	5.50868	High	0	5.451e-07
FALSE	High	[K].AEPLAFTFSHDYK.[G]	3xiTRAQ8plex [N-Term; Y12; K13]		2.27101e-05	0	1	1	8	P04114	P04114 [1935-1947]	0	2438.35	High	High	High	High	High	High	High	Not Found	1.096	1.201	0.94	0.928	0.697	0.692	0.01	122.1	133.7	146.6	114.8	113.3	85	84.5		Unique	4.79382	High	0	2.724e-06
FALSE	High	[R].GACGQGQEDPNSLR.[H]	1xiTRAQ8plex [N-Term]; 1xCarbamidomethyl [C3]		0.000114323	0	1	1	1	Q92743	Q92743 [153-166]	0	1792.85	High	High	High	High	High	High	High	Not Found	1.382	1.436	0.878	0.958	0.72	0.535	0.01	115.8	160	166.2	101.7	110.9	83.4	61.9		Unique	4.11816	High	0	1.432e-05
FALSE	High	[K].AEPLAFTFSHDYK.[G]	2xiTRAQ8plex [N-Term; K13]		1.517e-05	0	1	1	22	P04114	P04114 [1935-1947]	0	2134.14	High	High	High	High	High	High	High	Not Found	0.924	1.038	0.7	0.769	0.765	0.569	0.01	138.7	128.2	144.1	97.2	106.7	106.2	78.9		Unique	5.36118	High	0	1.8e-06
FALSE	High	[R].ALAQCAPPPAVCAELVR.[E]	1xiTRAQ8plex [N-Term]; 2xCarbamidomethyl [C5; C12]		1.8181e-05	0	1	1	2	P17936	P17936 [47-63]	0	2127.14	High	High	High	High	High	High	High	Not Found	1.069	1.025	1.427	1.185	0.945	0.766	0.01	107.8	115.3	110.5	153.9	127.8	101.9	82.6		Unique	4.57821	High	0	2.168e-06
FALSE	High	[K].SQIFSTASDNQPTVTIK.[V]	2xiTRAQ8plex [N-Term; K17]		3.6227e-05	0	1	1	4	P11021	P11021 [448-464]	0	2445.34	High	High	High	High	High	High	High	Not Found	1.082	0.943	0.89	1.036	1.101	0.962	0.01	114	123.4	107.6	101.5	118.1	125.6	109.8		Unique	4.11553	High	2.574e-05	5.51e-05
FALSE	High	[R].AIAANEADAVTLDAGLVYDAYLAPNNLKPVVAEFYGSK.[E]	3xiTRAQ8plex [N-Term; K28; K38]		1.00538e-05	0	1	1	2	P02787	P02787 [70-107]	0	4866.63	High	High	High	High	High	High	Not Found	Not Found	1.143	1.993	0.956	0.638	1.093	0.01	0.01	117.2	134.1	233.7	112.1	74.8	128.1			Unique	5.02918	High	0	1.179e-06
FALSE	High	[R].AEATTLHVAPQGTAMAVSTFR.[K]	1xiTRAQ8plex [N-Term]; 1xOxidation [M15]		4.85771e-05	0	1	1	9	P07360	P07360 [70-90]	0	2479.29	High	High	High	High	High	High	High	Not Found	0.911	0.772	1.508	0.785	1.28	1.185	0.01	107.5	97.9	83	162.1	84.3	137.6	127.4		Unique	4.48436	High	0	9.559e-06
FALSE	High	[K].DDFDHDSVPDIDDICPENVDISETDFR.[R]	1xiTRAQ8plex [N-Term]; 1xCarbamidomethyl [C15]		4.74939e-05	0	1	1	2	P07996	P07996 [932-958]	0	3484.53	High	High	High	High	High	High	Not Found	Not Found	0.664	0.608	0.71	0.906	0.735	0.01	0.01	173	114.9	105.2	122.9	156.8	127.2			Unique	5.96389	High	0	5.819e-06
FALSE	High	[K].SCRPNDVTCVFDPVHTISHTVISLPTFR.[E]	1xiTRAQ8plex [N-Term]; 1xDeamidated [N5]; 2xCarbamidomethyl [C2; C9]		2.8694e-06	0	1	1	4	P23142	P23142 [580-607]	0	3560.79	High	High	High	High	High	High	High	Not Found	0.992	1.086	1.059	1.102	1.026	0.8	0.01	113.2	112.4	123	119.9	124.7	116.1	90.6		Unique	6.46404	High	0	5.291e-07
FALSE	High	[R].NSITLTNLTPGTEYVVSIVALNGREESPLLIGQQSTVSDVPR.[D]	1xiTRAQ8plex [N-Term]; 1xDeamidated [N/Q]		1.308e-06	0	1	1	24	P02751	P02751 [1502-1543]	1	4773.55	High	High	High	High	High	High	High	Not Found	1.262	1.249	1.081	1.107	1.342	0.465	0.01	106.6	134.5	133.2	115.2	118	143.1	49.6		Unique	8.28502	High	0	2.591e-07
FALSE	High	[R].NSITLTNLTPGTEYVVSIVALNGREESPLLIGQQSTVSDVPR.[D]	1xiTRAQ8plex [N-Term]; 2xDeamidated [N7; N]		3.60801e-07	0	1	1	24	P02751	P02751 [1502-1543]	1	4774.53	High	High	High	High	High	High	High	Not Found	1.111	1.318	0.937	1.061	1.267	0.435	0.01	112.2	124.6	147.9	105.1	119.1	142.2	48.8		Unique	8.18038	High	0	8.483e-06
FALSE	High	[R].ECVGFEAVQEVPVGLVQPASATLYDYYNPER.[R]	1xiTRAQ8plex [N-Term]; 1xCarbamidomethyl [C2]		3.46963e-08	0	2	2	92	P0C0L4; P0C0L5	P0C0L4 [1534-1564]; P0C0L5 [1534-1564]	0	3804.87	High	High	High	High	High	High	Not Found	Not Found	0.936	1.009	1.558	1.195	0.763	0.01	0.01	123.8	115.9	124.9	192.9	148	94.5			Not Unique	7.58557	High	0	6.163e-08
FALSE	High	[R].NSITLTNLTPGTEYVVSIVALNGREESPLLIGQQSTVSDVPR.[D]	1xiTRAQ8plex [N-Term]; 4xDeamidated [N1; N7; N22; Q33]		3.27493e-06	0	1	1	5	P02751	P02751 [1502-1543]	1	4776.5	High	High	High	High	High	High	Not Found	Not Found	1.12	1.179	1.017	1.103	1.359	0.01	0.01	118	132.2	139.1	120.1	130.2	160.3			Unique	7.2644	High	0	1.992e-06
FALSE	High	[R].ALPVFCDMDTEGGGWLVFQR.[R]	1xiTRAQ8plex [N-Term]; 1xCarbamidomethyl [C6]		6.0077e-07	0	1	1	30	O75636	O75636 [116-135]	0	2602.27	High	High	High	High	High	High	High	Not Found	0.831	0.977	0.572	1.139	0.96	0.847	0.01	126.5	105.1	123.5	72.3	144.1	121.4	107.1		Unique	5.61824	High	0	1.211e-06
FALSE	High	[R].ALPVFCDMDTEGGGWLVFQR.[R]	1xiTRAQ8plex [N-Term]; 1xOxidation [M8]; 1xCarbamidomethyl [C6]		1.43895e-05	0	1	1	31	O75636	O75636 [116-135]	0	2618.27	High	High	High	High	High	High	High	Not Found	0.829	0.964	0.736	1.071	0.949	0.544	0.01	131.3	108.9	126.5	96.7	140.6	124.6	71.4		Unique	5.56625	High	0	5.245e-06
FALSE	High	[R].ALEILQEEDLIDEDDIPVR.[S]	1xiTRAQ8plex [N-Term]		2.36926e-08	0	2	2	77	P0C0L4; P0C0L5	P0C0L4 [757-775]; P0C0L5 [757-775]	0	2529.32	High	High	High	High	High	High	High	Not Found	0.894	0.987	1.267	1.074	0.808	0.289	0.01	126.6	113.1	124.9	160.4	136	102.3	36.5		Not Unique	6.5951	High	0	1.596e-08
FALSE	High	[R].ALEILQEEDLIDEDDIPVR.[S]	1xiTRAQ8plex [N-Term]; 1xDeamidated [Q6]		0.000120068	0	2	2	4	P0C0L4; P0C0L5	P0C0L4 [757-775]; P0C0L5 [757-775]	0	2530.31	High	High	High	High	High	High	Not Found	Not Found	1.094	0.967	1.278	1.083	0.911	0.01	0.01	126.3	138.2	122.2	161.4	136.9	115.1			Not Unique	4.43229	High	0	1.66e-05
FALSE	High	[K].AAAFLGDIALDEEDLR.[A]	1xiTRAQ8plex [N-Term]		9.12547e-05	0	1	1	3	P13497	P13497 [49-64]	0	2023.06	High	High	High	High	High	High	High	Not Found	1.314	1.558	1.745	1.975	2.377	1.533	0.01	69.6	91.4	108.4	121.4	137.4	165.3	106.6		Unique	4.16407	High	0	1.137e-05
FALSE	High	[K].EPCVESLVSQYFQTVTDYGKDLMEK.[V]	3xiTRAQ8plex [N-Term; K20; K25]; 1xCarbamidomethyl [C3]		1.52274e-05	0	1	1	7	P02652	P02652 [27-51]	1	3879	High	High	High	High	High	High	High	Not Found	0.601	0.838	0.844	0.875	0.776	0.577	0.01	145.1	87.3	121.6	122.5	127	112.6	83.8		Unique	5.48059	High	0	1.806e-06
FALSE	High	[K].EPCVESLVSQYFQTVTDYGKDLMEK.[V]	3xiTRAQ8plex [N-Term; K20; K25]; 1xDeamidated [Q]; 1xCarbamidomethyl [C3]		1.50987e-06	0	1	1	9	P02652	P02652 [27-51]	1	3879.98	High	High	High	High	High	High	High	Not Found	0.793	0.93	0.973	1.07	0.959	0.432	0.01	130	103.1	120.9	126.4	139	124.6	56.1		Unique	4.58163	High	0	1.681e-07
FALSE	High	[K].EPCVESLVSQYFQTVTDYGKDLMEK.[V]	3xiTRAQ8plex [N-Term; K20; K25]; 1xOxidation [M23]; 1xCarbamidomethyl [C3]		7.14763e-07	0	1	1	25	P02652	P02652 [27-51]	1	3894.99	High	High	High	High	High	High	High	Not Found	0.535	0.797	0.866	0.84	0.9	0.849	0.01	138.2	74	110.2	119.7	116.2	124.4	117.4		Unique	5.94805	High	0	2.066e-07
FALSE	High	[R].SEFPESWLWNVEDLK.[E]	2xiTRAQ8plex [N-Term; K15]		2.93412e-05	0	1	1	15	P01024	P01024 [765-779]	0	2487.3	High	High	High	High	High	High	High	Not Found	1.013	0.723	0.941	0.897	1.222	1.048	0.01	116.9	118.5	84.5	109.9	104.8	142.9	122.5		Unique	4.86492	High	0	4.596e-06
FALSE	High	[R].NSITLTNLTPGTEYVVSIVALNGREESPLLIGQQSTVSDVPR.[D]	1xiTRAQ8plex [N-Term]		4.81407e-06	0	1	1	1	P02751	P02751 [1502-1543]	1	4772.56	High	High	High	High	High	High	Not Found	Not Found	1.198	1.27	1.187	1.186	1.831	0.01	0.01	104.3	124.9	132.5	123.7	123.7	190.9			Unique	5.85328	High	0	5.54e-07
FALSE	High	[R].QAVQELVSLYYEEAR.[S]	1xiTRAQ8plex [N-Term]		7.15171e-05	0	1	1	1	P54802	P54802 [566-580]	0	2102.11	High	High	High	High	High	High	Not Found	Not Found	1.314	1.007	1.146	0.742	1.334	0.01	0.01	122.3	160.7	123.2	140.1	90.7	163.1			Unique	4.39396	High	0	8.871e-06
FALSE	High	[K].CSLLVLENELNAELGLSGASMK.[L]	2xiTRAQ8plex [N-Term; K22]; 1xCarbamidomethyl [C1]		3.84727e-07	0	1	1	5	P04114	P04114 [1662-1683]	0	2956.59	High	High	High	High	High	High	High	Not Found	0.893	1.001	0.547	0.739	0.808	0.405	0.01	148.3	132.4	148.5	81.2	109.7	119.8	60.1		Unique	5.67185	High	0	4.571e-07
FALSE	High	[R].LNMDGNNLIQIPSQLPSTLEELK.[V]	2xiTRAQ8plex [N-Term; K23]		3.51526e-05	0	1	1	1	O94769	O94769 [398-420]	0	3175.75	High	High	High	High	High	High	Not Found	Not Found	1.447	1.493	1.07	1.201	1.179	0.01	0.01	108.3	156.7	161.6	115.8	130	127.6			Unique	4.4077	High	0	4.276e-06
FALSE	High	[K].EGETITEVIHGEPIIK.[K]	2xiTRAQ8plex [N-Term; K16]		5.51969e-05	0	1	1	4	Q15063	Q15063 [716-731]	0	2373.35	High	High	High	High	High	High	High	Not Found	1.267	1.046	1.209	1.385	3.579	3.982	0.01	59.4	75.3	62.2	71.8	82.3	212.6	236.5		Unique	4.98241	High	0	6.799e-06
FALSE	High	[K].VGLSGMAIADVTLLSGFHALR.[A]	1xiTRAQ8plex [N-Term]; 1xOxidation [M6]		1.11315e-08	0	2	2	17	P0C0L4; P0C0L5	P0C0L4 [1478-1498]; P0C0L5 [1478-1498]	0	2448.36	High	High	High	High	High	High	High	Not Found	0.813	0.868	1.148	0.918	0.933	0.595	0.01	127.5	103.7	110.7	146.4	117	118.9	75.9		Not Unique	8.16655	High	0	6.935e-09
FALSE	High	[K].GTEAAGAMFLEAIPMSIPPEVK.[F]	2xiTRAQ8plex [N-Term; K22]		4.4807e-06	0	1	1	10	P01009	P01009 [368-389]	0	2867.55	High	High	High	High	High	High	High	Not Found	0.925	0.977	1.43	1.084	1.006	0.238	0.01	120.1	111.1	117.4	171.8	130.2	120.8	28.6		Unique	5.80847	High	0	5.785e-07
FALSE	High	[K].GTEAAGAMFLEAIPMSIPPEVK.[F]	2xiTRAQ8plex [N-Term; K22]; 1xOxidation [M]		5.2837e-07	0	1	1	9	P01009	P01009 [368-389]	0	2883.55	High	High	High	High	High	High	Not Found	Not Found	1.042	1.041	1.387	0.905	1.075	0.01	0.01	124	129.2	129.1	172	112.3	133.3			Unique	6.42433	High	0	5.729e-08
FALSE	High	[R].NPETDTYILFNPWCEDDAVYLDNEK.[E]	2xiTRAQ8plex [N-Term; K25]; 1xCarbamidomethyl [C14]		2.71099e-05	0	1	1	2	P00488	P00488 [176-200]	0	3669.75	High	High	High	High	High	High	High	Not Found	1.87	1.283	0.855	1.154	1.517	0.918	0.01	93.1	174	119.4	79.6	107.4	141.2	85.4		Unique	5.46338	High	0	3.268e-06
FALSE	High	[R].NPETDTYILFNPWCEDDAVYLDNEK.[E]	2xiTRAQ8plex [N-Term; K25]; 1xDeamidated [N11]; 1xCarbamidomethyl [C14]		5.10093e-05	0	1	1	1	P00488	P00488 [176-200]	0	3670.74	High	High	High	High	High	High	Not Found	Not Found	1.881	1.203	0.663	0.88	1.305	0.01	0.01	115.4	217.1	138.8	76.5	101.5	150.6			Unique	4.85865	High	0	6.267e-06
FALSE	High	[K].VGLSGMAIADVTLLSGFHALR.[A]	1xiTRAQ8plex [N-Term]		5.56315e-08	0	2	2	10	P0C0L4; P0C0L5	P0C0L4 [1478-1498]; P0C0L5 [1478-1498]	0	2432.36	High	High	High	High	High	High	High	Not Found	0.987	1.028	1.244	1.057	1.115	0.568	0.01	114.3	112.8	117.5	142.2	120.8	127.4	64.9		Not Unique	7.4439	High	0	5.661e-09
FALSE	High	[R].NGLYADNDNDSTFTGFLLYHDTN.[-]	1xiTRAQ8plex [N-Term]		6.10874e-05	0	1	1	8	Q15848	Q15848 [222-244]	0	2911.33	High	High	High	High	High	High	High	Not Found	1.248	1.072	1.317	0.847	1.386	0.394	0.01	110.1	137.5	118.1	145	93.3	152.6	43.4		Unique	3.76955	High	0	7.552e-06
FALSE	High	[R].NGLYADNDNDSTFTGFLLYHDTN.[-]	1xiTRAQ8plex [N-Term]; 1xDeamidated [N]		7.43258e-06	0	1	1	46	Q15848	Q15848 [222-244]	0	2912.32	High	High	High	High	High	High	High	Not Found	1.045	0.878	1.216	0.796	1.633	2.054	0.01	92.8	97	81.5	112.8	73.9	151.5	190.6		Unique	5.91999	High	0	4.909e-06
FALSE	High	[R].NGLYADNDNDSTFTGFLLYHDTN.[-]	1xiTRAQ8plex [N-Term]; 2xDeamidated [N7; N]		0.000112614	0	1	1	11	Q15848	Q15848 [222-244]	0	2913.3	High	High	High	High	High	High	High	Not Found	1.091	0.983	1.447	0.843	1.564	1.283	0.01	97.4	106.3	95.8	141	82.1	152.4	125		Unique	4.41962	High	2.574e-05	1.836e-05
FALSE	High	[K].VVLVSLQSGYLFIQTDK.[T]	2xiTRAQ8plex [N-Term; K17]		3.67765e-05	0	1	1	9	P01024	P01024 [120-136]	0	2518.47	High	High	High	High	High	High	High	Not Found	0.925	0.731	0.91	0.93	1.056	1.066	0.01	120.9	111.9	88.4	110	112.4	127.7	128.9		Unique	5.4306	High	0	4.475e-06
FALSE	High	[K].CSLLVLENELNAELGLSGASMK.[L]	2xiTRAQ8plex [N-Term; K22]; 1xOxidation [M21]; 1xCarbamidomethyl [C1]		1.08014e-05	0	1	1	7	P04114	P04114 [1662-1683]	0	2972.59	High	High	High	High	High	High	High	Not Found	0.924	0.927	0.644	0.711	0.964	0.917	0.01	131.4	121.4	121.9	84.6	93.4	126.7	120.5		Unique	4.75612	High	0	3.563e-06
FALSE	High	[R].NGLYADNDNDSTFTGFLLYHDTN.[-]	2xiTRAQ8plex [N-Term; Y]		2.34052e-05	0	1	1	8	Q15848	Q15848 [222-244]	0	3215.54	High	High	High	High	High	High	High	Not Found	1.462	1.017	1.223	1.048	1.336	0.689	0.01	102.9	150.5	104.7	125.9	107.8	137.4	70.9		Unique	4.7812	High	0	2.817e-06
FALSE	High	[R].ECVGFEAVQEVPVGLVQPASATLYDYYNPER.[R]	1xiTRAQ8plex [N-Term]; 1xDeamidated [Q/N]; 1xCarbamidomethyl [C2]		7.25643e-07	0	2	2	18	P0C0L4; P0C0L5	P0C0L4 [1534-1564]; P0C0L5 [1534-1564]	0	3805.86	High	High	High	High	High	High	Not Found	Not Found	0.982	1.035	1.403	1.133	1.113	0.01	0.01	120	117.8	124.2	168.4	136	133.6			Not Unique	7.42469	High	0	7.921e-08
FALSE	High	[R].YTLSYTAGPQGSPLSDPDVQITGNNIMLVASQPALQGPER.[R]	1xiTRAQ8plex [N-Term]; 1xOxidation [M27]; 2xDeamidated [Q/N]		4.50589e-05	0	1	1	2	P98160	P98160 [1417-1456]	0	4508.24	High	High	High	High	High	High	Not Found	Not Found	1.426	1.522	1.682	1.567	2.197	0.01	0.01	85.2	121.5	129.6	143.2	133.4	187.1			Unique	5.54844	High	2.574e-05	4.194e-05
FALSE	High	[K].QTVNLQLQPYSLVTTLNSDLK.[Y]	2xiTRAQ8plex [N-Term; K21]; 1xDeamidated [N]		4.81407e-06	0	1	1	3	P04114	P04114 [1782-1802]	0	2984.68	High	High	High	High	High	High	High	Not Found	0.783	1.06	0.804	0.845	0.83	0.475	0.01	138	108	146.3	111	116.6	114.5	65.6		Unique	5.16038	High	0	5.534e-07
FALSE	High	[R].NYYIAAEEISWDYSEFVQR.[E]	1xiTRAQ8plex [N-Term]		1.79764e-05	0	1	1	1	P12259	P12259 [1581-1599]	0	2687.29	High	High	High	High	High	High	Not Found	Not Found	0.779	0.912	0.949	0.687	0.779	0.01	0.01	156.6	122.1	142.9	148.7	107.6	122.1			Unique	4.21868	High	0	2.143e-06
FALSE	High	[R].TSIYPFLDFMPSPQVVR.[W]	1xiTRAQ8plex [N-Term]		0.000121436	0	1	1	2	P43251	P43251 [123-139]	0	2301.23	High	High	High	High	High	High	Not Found	Not Found	1.457	1.469	1.51	1.499	1.666	0.01	0.01	93	135.5	136.6	140.4	139.5	154.9			Unique	4.34811	High	0	1.525e-05
FALSE	High	[K].GLEWVSAISGSGGSTYYADSVK.[G]	2xiTRAQ8plex [N-Term; K22]		6.39047e-06	0	1	1	3	P01764	P01764 [63-84]	0	2842.47	High	High	High	High	High	High	High	Not Found	1.023	1.032	1.945	0.989	1.629	2.111	0.01	82.2	84.1	84.9	159.9	81.3	134	173.5		Unique	5.20184	High	0	6.12e-06
FALSE	High	[K].GLEWVSAISGSGGSTYYADSVK.[G]	3xiTRAQ8plex [N-Term; K22; Y]		7.95536e-06	0	1	1	3	P01764	P01764 [63-84]	0	3146.68	High	High	High	High	High	High	High	Not Found	1.248	1.025	1.767	1.164	1.341	1.308	0.01	90.4	112.8	92.6	159.7	105.2	121.1	118.2		Unique	6.18474	High	0	1.07e-06
FALSE	High	[K].KGHIYQGSEADSVFSGFLIFPSA.[-]	2xiTRAQ8plex [N-Term; K1]		3.50531e-06	0	1	1	48	P02745	P02745 [223-245]	1	3065.62	High	High	High	High	High	High	High	Not Found	0.682	0.88	1.143	0.995	1.047	0.591	0.01	126.2	86	111	144.3	125.7	132.2	74.6		Unique	6.55398	High	0	8.742e-07
FALSE	High	[K].KGHIYQGSEADSVFSGFLIFPSA.[-]	2xiTRAQ8plex [N-Term; K1]; 1xDeamidated [Q6]		6.4626e-05	0	1	1	3	P02745	P02745 [223-245]	1	3066.6	High	High	High	High	High	High	Not Found	Not Found	0.889	0.966	0.963	0.924	0.875	0.01	0.01	142.4	126.7	137.6	137.1	131.6	124.6			Unique	4.36882	High	0.0009149	0.007126
FALSE	High	[R].ECVGFEAVQEVPVGLVQPASATLYDYYNPER.[R]	3xiTRAQ8plex [N-Term; Y26; Y]; 2xDeamidated [Q9; Q/N]; 1xCarbamidomethyl [C2]		3.3329e-07	0	2	2	7	P0C0L4; P0C0L5	P0C0L4 [1534-1564]; P0C0L5 [1534-1564]	0	4415.25	High	High	High	High	High	High	Not Found	Not Found	1.229	1.011	1.525	1.309	1.012	0.01	0.01	112.9	138.7	114.1	172.2	147.8	114.3			Not Unique	7.09416	High	0	3.565e-08
FALSE	High	[K].GFEPTLEALFGK.[Q]	2xiTRAQ8plex [N-Term; K12]		8.09395e-05	0	1	1	21	P04114	P04114 [696-707]	0	1917.09	High	High	High	High	High	High	High	Not Found	0.975	1.117	0.796	0.869	0.773	0.291	0.01	137.4	134	153.5	109.4	119.4	106.3	40		Unique	3.95903	High	2.574e-05	4.116e-05
FALSE	High	[K].GMVLDENYNNLANAVISVSGINHDVTSGDHGDYFR.[L]	1xiTRAQ8plex [N-Term]; 1xDeamidated [N]		5.85095e-07	0	1	1	8	P15169	P15169 [344-378]	0	4098.94	High	High	High	High	High	High	Not Found	Not Found	1.236	1.212	1.13	0.711	1.18	0.01	0.01	123.7	152.8	149.9	139.8	87.9	145.9			Unique	7.00306	High	0	6.354e-08
FALSE	High	[R].ECVGFEAVQEVPVGLVQPASATLYDYYNPER.[R]	3xiTRAQ8plex [N-Term; Y26; Y]; 1xDeamidated [N/Q]; 1xCarbamidomethyl [C2]		8.50385e-07	0	2	2	10	P0C0L4; P0C0L5	P0C0L4 [1534-1564]; P0C0L5 [1534-1564]	0	4414.27	High	High	High	High	High	High	Not Found	Not Found	1.142	1.043	1.291	1.292	1.21	0.01	0.01	114.6	130.9	119.6	148	148.2	138.7			Not Unique	6.56514	High	0	9.342e-08
FALSE	High	[R].ECVGFEAVQEVPVGLVQPASATLYDYYNPER.[R]	3xiTRAQ8plex [N-Term; Y26; Y]; 1xCarbamidomethyl [C2]		3.84727e-07	0	2	2	4	P0C0L4; P0C0L5	P0C0L4 [1534-1564]; P0C0L5 [1534-1564]	0	4413.28	High	High	High	High	High	High	Not Found	Not Found	1.329	1.163	1.737	1.304	0.962	0.01	0.01	106.7	141.8	124.1	185.4	139.2	102.7			Not Unique	7.24821	High	0	4.13e-08
FALSE	High	[R].LHDNQNGWSGDSAPVELILSDETLPAPEFSPEPESGR.[A]	1xiTRAQ8plex [N-Term]; 1xDeamidated [N/Q]		3.27265e-05	0	1	1	9	P04217	P04217 [283-319]	0	4296.05	High	High	High	High	High	High	High	Not Found	0.561	0.693	0.923	0.801	1.008	1.574	0.01	122	68.4	84.5	112.6	97.6	122.9	191.9		Unique	6.1462	High	0	5.675e-06
FALSE	High	[K].DSPVLIDFFEDTER.[Y]	1xiTRAQ8plex [N-Term]		5.6844e-06	0	1	1	22	P04196	P04196 [140-153]	0	1987	High	High	High	High	High	High	High	Not Found	0.91	0.904	1.033	0.965	1.106	0.426	0.01	126.1	114.8	114	130.3	121.7	139.4	53.7		Unique	5.09526	High	0	1.612e-05
FALSE	High	[R].ECVGFEAVQEVPVGLVQPASATLYDYYNPER.[R]	2xiTRAQ8plex [N-Term; Y]; 2xDeamidated [Q9; Q/N]; 1xCarbamidomethyl [C2]		4.11792e-07	0	2	2	34	P0C0L4; P0C0L5	P0C0L4 [1534-1564]; P0C0L5 [1534-1564]	0	4111.05	High	High	High	High	High	High	Not Found	Not Found	0.97	0.902	1.323	1.067	0.992	0.01	0.01	127.9	124.1	115.3	169.3	136.5	126.8			Not Unique	6.87305	High	0	4.546e-08
FALSE	High	[K].TGLDSPTGIDFSDITANSFTVHWIAPR.[A]	1xiTRAQ8plex [N-Term]		5.97704e-08	0	1	1	24	P02751	P02751 [1447-1473]	0	3222.64	High	High	High	High	High	High	High	Not Found	1.057	0.925	0.995	0.93	1.118	0.201	0.01	128.5	135.8	118.8	127.9	119.5	143.7	25.8		Unique	6.40624	High	0	6.101e-09
FALSE	High	[K].TGLDSPTGIDFSDITANSFTVHWIAPR.[A]	1xiTRAQ8plex [N-Term]; 1xDeamidated [N17]		2.13957e-08	0	1	1	22	P02751	P02751 [1447-1473]	0	3223.62	High	High	High	High	High	High	High	Not Found	0.953	0.987	0.916	1.031	1.172	0.862	0.01	115.6	110.1	114.1	105.9	119.2	135.4	99.6		Unique	8.42092	High	0	2.125e-09
FALSE	High	[K].ITTGGDVINNGLWNMVSVEELEHSISIK.[I]	2xiTRAQ8plex [N-Term; K28]		1.05325e-07	0	1	1	5	P07225	P07225 [371-398]	0	3663.95	High	High	High	High	High	High	Not Found	Not Found	1.224	1.071	0.988	0.959	0.875	0.01	0.01	130.8	160	140.1	129.2	125.4	114.4			Unique	6.50665	High	0	9.873e-07
FALSE	High	[K].ITTGGDVINNGLWNMVSVEELEHSISIK.[I]	2xiTRAQ8plex [N-Term; K28]; 1xDeamidated [N]		2.85476e-07	0	1	1	11	P07225	P07225 [371-398]	0	3664.94	High	High	High	High	High	High	High	Not Found	0.883	0.999	0.848	0.894	0.733	0.729	0.01	131.5	116.1	131.3	111.5	117.5	96.3	95.9		Unique	6.64865	High	0	1.45e-07
FALSE	High	[K].ITTGGDVINNGLWNMVSVEELEHSISIK.[I]	2xiTRAQ8plex [N-Term; K28]; 2xDeamidated [N10; N]		9.27561e-07	0	1	1	10	P07225	P07225 [371-398]	0	3665.92	High	High	High	High	High	High	Not Found	Not Found	1.029	1.15	1.009	1.049	0.963	0.01	0.01	129	132.8	148.4	130.2	135.4	124.2			Unique	5.94178	High	0	1.022e-07
FALSE	High	[K].ITTGGDVINNGLWNMVSVEELEHSISIK.[I]	2xiTRAQ8plex [N-Term; K28]; 3xDeamidated [N9; N10; N14]		1.26092e-05	0	1	1	2	P07225	P07225 [371-398]	0	3666.9	High	High	High	High	High	High	Not Found	Not Found	0.825	1.099	0.962	1.036	0.881	0.01	0.01	137.9	113.7	151.5	132.7	142.8	121.4			Unique	4.57732	High	0	6.84e-06
FALSE	High	[K].ITTGGDVINNGLWNMVSVEELEHSISIK.[I]	2xiTRAQ8plex [N-Term; K28]; 1xOxidation [M15]		7.58272e-08	0	1	1	4	P07225	P07225 [371-398]	0	3679.95	High	High	High	High	High	High	High	Not Found	1.104	0.997	0.878	0.806	0.86	0.762	0.01	124.9	137.8	124.5	109.6	100.6	107.4	95.2		Unique	5.90743	High	0	7.795e-09
FALSE	High	[R].ECVGFEAVQEVPVGLVQPASATLYDYYNPER.[R]	2xiTRAQ8plex [N-Term; Y]; 1xCarbamidomethyl [C2]		1.56972e-08	0	2	2	70	P0C0L4; P0C0L5	P0C0L4 [1534-1564]; P0C0L5 [1534-1564]	0	4109.08	High	High	High	High	High	High	High	Not Found	1.113	1.072	1.664	1.457	0.945	0.244	0.01	106.7	118.8	114.4	177.6	155.5	100.9	26		Not Unique	7.98464	High	0	1.548e-09
FALSE	High	[K].ITTGGDVINNGLWNMVSVEELEHSISIK.[I]	2xiTRAQ8plex [N-Term; K28]; 1xOxidation [M15]; 2xDeamidated [N10; N]		3.38816e-06	0	1	1	9	P07225	P07225 [371-398]	0	3681.91	High	High	High	High	High	High	High	Not Found	1.064	1.242	0.813	0.987	0.83	0.665	0.01	121.2	129	150.6	98.5	119.7	100.6	80.6		Unique	5.34048	High	0	4.058e-06
FALSE	High	[R].YTLSYTAGPQGSPLSDPDVQITGNNIMLVASQPALQGPER.[R]	1xiTRAQ8plex [N-Term]; 2xDeamidated [Q/N]		6.51229e-06	0	1	1	6	P98160	P98160 [1417-1456]	0	4492.25	High	High	High	High	High	High	Not Found	Not Found	0.933	1.007	1.07	1.034	1.212	0.01	0.01	127.9	119.3	128.8	136.8	132.2	155			Unique	5.55319	High	0	7.566e-07
FALSE	High	[R].YTLSYTAGPQGSPLSDPDVQITGNNIMLVASQPALQGPER.[R]	1xiTRAQ8plex [N-Term]; 3xDeamidated [Q10; Q/N]		4.11703e-05	0	1	1	3	P98160	P98160 [1417-1456]	0	4493.23	High	High	High	High	High	High	Not Found	Not Found	0.893	1.616	1.701	1.306	1.608	0.01	0.01	98.5	87.9	159.1	167.5	128.6	158.3			Unique	4.23086	High	2.574e-05	2.306e-05
FALSE	High	[R].ECVGFEAVQEVPVGLVQPASATLYDYYNPER.[R]	1xiTRAQ8plex [N-Term]; 2xDeamidated [Q9; Q/N]; 1xCarbamidomethyl [C2]		2.66063e-06	0	2	2	7	P0C0L4; P0C0L5	P0C0L4 [1534-1564]; P0C0L5 [1534-1564]	0	3806.84	High	High	High	High	High	High	Not Found	Not Found	0.966	0.859	1.331	1.145	0.991	0.01	0.01	127.1	122.8	109.3	169.2	145.6	126			Not Unique	5.12697	High	0	3.014e-07
FALSE	High	[R].YTLSYTAGPQGSPLSDPDVQITGNNIMLVASQPALQGPER.[R]	1xiTRAQ8plex [N-Term]; 1xOxidation [M27]; 1xDeamidated [N/Q]		6.41427e-05	0	1	1	5	P98160	P98160 [1417-1456]	0	4507.26	High	High	High	High	High	High	Not Found	Not Found	0.92	1.005	1.107	0.973	1.309	0.01	0.01	126.7	116.5	127.4	140.3	123.3	165.8			Unique	5.7526	High	0	7.934e-06
FALSE	High	[R].ECVGFEAVQEVPVGLVQPASATLYDYYNPER.[R]	2xiTRAQ8plex [N-Term; Y]; 1xDeamidated [N/Q]; 1xCarbamidomethyl [C2]		2.80447e-05	0	2	2	20	P0C0L4; P0C0L5	P0C0L4 [1534-1564]; P0C0L5 [1534-1564]	0	4110.06	High	High	High	High	High	High	Not Found	Not Found	0.956	0.734	1.531	0.913	1.486	0.01	0.01	120.8	115.5	88.7	185	110.3	179.6			Not Unique	4.17244	High	2.574e-05	1.813e-05
FALSE	High	[R].NGLYADNDNDSTFTGFLLYHDTN.[-]	2xiTRAQ8plex [N-Term; Y]; 1xDeamidated [N]		1.95313e-05	0	1	1	39	Q15848	Q15848 [222-244]	0	3216.52	High	High	High	High	High	High	High	Not Found	1.515	1.06	1.478	1.137	1.524	1.555	0.01	86.3	130.8	91.5	127.6	98.2	131.5	134.2		Unique	5.42229	High	0	2.337e-06
FALSE	High	[R].NGLYADNDNDSTFTGFLLYHDTN.[-]	2xiTRAQ8plex [N-Term; Y19]; 2xDeamidated [N1; N7]		2.44879e-05	0	1	1	23	Q15848	Q15848 [222-244]	0	3217.51	High	High	High	High	High	High	High	Not Found	1.388	1.048	1.502	1.231	1.541	1.311	0.01	88.7	123.1	93	133.2	109.1	136.7	116.3		Unique	4.73431	High	2.574e-05	1.888e-05
FALSE	High	[R].YTIAALLSPYSYSTTAVVTNPKE.[-]	3xiTRAQ8plex [N-Term; K22; Y]		1.64207e-05	0	1	1	11	P02766	P02766 [125-147]	1	3401.9	High	High	High	High	High	High	High	Not Found	1.658	1.358	1.648	1.293	1.923	2.293	0.01	71.6	118.7	97.2	118	92.6	137.7	164.2		Unique	5.74469	High	0	1.956e-06
FALSE	High	[K].ADVQAHGEGQEFSITCLVDEEEMK.[K]	2xiTRAQ8plex [N-Term; K24]; 1xDeamidated [Q10]; 1xCarbamidomethyl [C16]		1.04672e-06	0	1	1	2	P19827	P19827 [525-548]	0	3331.59	High	High	High	High	High	High	High	Not Found	1.364	1.37	1.051	1.144	1.128	0.952	0.01	99.9	136.2	136.8	105	114.3	112.6	95.1		Unique	5.00776	High	0	1.155e-07
FALSE	High	[R].MFIFAILPDGEVVGDSEK.[F]	2xiTRAQ8plex [N-Term; K18]		0.000120068	0	1	1	3	P20742	P20742 [536-553]	0	2575.39	High	High	High	High	High	High	Not Found	Not Found	0.575	0.538	2.259	0.626	1.105	0.01	0.01	131.1	75.4	70.6	296.1	82	144.8			Unique	3.41392	High	0	1.507e-05
FALSE	High	[R].MFIFAILPDGEVVGDSEK.[F]	2xiTRAQ8plex [N-Term; K18]; 1xOxidation [M1]		3.67765e-05	0	1	1	1	P20742	P20742 [536-553]	0	2591.39	High	High	High	High	High	High	High	Not Found	0.87	0.683	2.296	0.723	1.225	1.914	0.01	91.8	79.9	62.7	210.9	66.4	112.5	175.8		Unique	5.3043	High	0	4.477e-06
FALSE	High	[K].ADVQAHGEGQEFSITCLVDEEEMK.[K]	2xiTRAQ8plex [N-Term; K24]; 1xCarbamidomethyl [C16]		2.08145e-06	0	1	1	7	P19827	P19827 [525-548]	0	3330.61	High	High	High	High	High	High	High	Not Found	1.322	1.204	0.804	0.963	2.167	1.876	0.01	85.7	113.2	103.2	68.9	82.5	185.7	160.8		Unique	5.42356	High	0	2.693e-06
FALSE	High	[K].DALENIDPATQMMILNCIYFK.[G]	2xiTRAQ8plex [N-Term; K21]; 1xCarbamidomethyl [C17]		2.23332e-07	0	1	1	1	P05546	P05546 [276-296]	0	3108.6	High	High	High	High	High	High	High	Not Found	1.454	1.271	0.979	1.223	0.861	1.066	0.01	101.9	148.1	129.4	99.7	124.6	87.7	108.6		Unique	6.24285	High	0	2.367e-08
FALSE	High	[K].DALENIDPATQMMILNCIYFK.[G]	2xiTRAQ8plex [N-Term; K21]; 1xOxidation [M]; 1xCarbamidomethyl [C17]		9.19416e-05	0	1	1	8	P05546	P05546 [276-296]	0	3124.6	High	High	High	High	High	High	High	Not Found	1.468	1.086	1.563	0.981	1.504	2.135	0.01	82.2	120.6	89.2	128.4	80.6	123.6	175.4		Unique	5.17479	High	0	1.148e-05
FALSE	High	[R].SEFPESWLWNVEDLKEPPK.[N]	3xiTRAQ8plex [N-Term; K15; K19]		7.29355e-06	0	1	1	12	P01024	P01024 [765-783]	1	3242.75	High	High	High	High	High	High	High	Not Found	0.852	0.567	0.836	0.915	1.126	1.221	0.01	122.7	104.6	69.6	102.6	112.4	138.3	149.8		Unique	5.1884	High	2.574e-05	8.649e-05
FALSE	High	[R].VVAQGVGIPEDSIFTMADRGECVPGEQEPEPILIPR.[V]	1xiTRAQ8plex [N-Term]; 1xCarbamidomethyl [C22]		4.85771e-05	0	1	1	2	P02760	P02760 [167-202]	1	4210.15	High	High	High	High	High	High	Not Found	Not Found	1.135	0.92	1.386	0.704	0.771	0.01	0.01	135.2	153.5	124.4	187.4	95.3	104.3			Unique	4.69472	High	2.574e-05	3.945e-05
FALSE	High	[K].EQNYSDDVLANMISEPR.[I]	1xiTRAQ8plex [N-Term]		3.4889e-05	0	1	1	1	P05067	P05067 [569-585]	0	2285.1	High	High	High	High	High	High	Not Found	Not Found	0.753	0.616	0.665	0.696	1.006	0.01	0.01	168.9	127.1	104	112.4	117.6	170			Unique	4.70224	High	0	4.236e-06
FALSE	High	[K].WLTPFDPVFTEVDTFHLDK.[Y]	2xiTRAQ8plex [N-Term; K19]		5.99513e-05	0	1	1	2	Q9UK55	Q9UK55 [242-260]	0	2915.54	High	High	High	High	High	High	Not Found	Not Found	0.989	1.155	0.633	0.781	0.659	0.01	0.01	153.3	151.7	177.1	97.1	119.8	101.1			Unique	3.5006	High	0	7.411e-06
FALSE	High	[R].GSSTWLTAFVLK.[V]	2xiTRAQ8plex [N-Term; K12]		8.82274e-05	0	1	1	13	P0C0L5	P0C0L5 [1073-1084]	0	1918.13	High	High	High	High	High	High	High	Not Found	1.02	0.789	1.273	3.693	0.906	0.848	0.01	84	85.7	66.3	106.9	310	76	71.2		Unique	4.4736	High	0	1.1e-05
FALSE	High	[K].STAAMSTYTGIFTDQVLSVLKGEE.[-]	2xiTRAQ8plex [N-Term; K21]		4.25877e-05	0	1	1	11	P02655	P02655 [78-101]	1	3156.66	High	High	High	High	High	High	High	Not Found	0.78	1.219	0.555	0.517	0.575	0.391	0.01	158.8	123.9	193.6	88.2	82.2	91.3	62.1		Unique	5.72899	High	2.574e-05	1.867e-05
FALSE	High	[R].LNLEAINYMAADGDFK.[I]	2xiTRAQ8plex [N-Term; K16]		8.43469e-05	0	1	1	3	P09382	P09382 [113-128]	0	2393.26	High	High	High	High	High	High	High	Not Found	1.029	0.939	0.926	0.951	1.202	1.52	0.01	105.7	108.8	99.3	97.9	100.6	127.1	160.7		Unique	4.17703	High	2.574e-05	1.769e-05
FALSE	High	[R].NSITLTNLTPGTEYVVSIVALNGR.[E]	2xiTRAQ8plex [N-Term; Y14]; 1xDeamidated [N22]		5.51522e-06	0	1	1	5	P02751	P02751 [1502-1525]	0	3141.76	High	High	High	High	High	High	High	Not Found	0.981	0.728	0.987	0.835	1.014	0.645	0.01	129.2	126.8	94.1	127.6	107.9	131	83.4		Unique	4.94478	High	0	6.368e-07
FALSE	High	[K].STAAMSTYTGIFTDQVLSVLKGEE.[-]	2xiTRAQ8plex [N-Term; K21]; 1xOxidation [M5]		4.28216e-06	0	1	1	15	P02655	P02655 [78-101]	1	3172.65	High	High	High	High	High	High	High	Not Found	0.788	1.128	0.639	0.527	0.777	0.665	0.01	144.8	114.1	163.3	92.6	76.3	112.5	96.3		Unique	6.99717	High	0	2.195e-06
FALSE	High	[K].QQNAQGGFSSTQDTVVALHALSR.[Y]	1xiTRAQ8plex [N-Term]		1.708e-07	0	1	1	2	P20742	P20742 [1247-1269]	0	2719.41	High	High	High	High	High	High	High	Not Found	0.907	0.864	1.602	0.847	1.157	1.23	0.01	105.2	95.4	90.8	168.4	89.1	121.7	129.3		Unique	6.46663	High	0	1.792e-08
FALSE	High	[R].VINLPLDSMAAPWETGDTFPDVVAIAPDVR.[A]	1xiTRAQ8plex [N-Term]		1.99407e-07	0	1	1	6	Q96PD5	Q96PD5 [137-166]	0	3513.82	High	High	High	High	High	High	Not Found	Not Found	1.111	0.904	1.25	1.248	1.533	0.01	0.01	113.5	126.1	102.7	141.9	141.7	174.1			Unique	5.74207	High	0	5.137e-06
FALSE	High	[R].VINLPLDSMAAPWETGDTFPDVVAIAPDVR.[A]	1xiTRAQ8plex [N-Term]; 1xOxidation [M9]		3.70543e-05	0	1	1	3	Q96PD5	Q96PD5 [137-166]	0	3529.82	High	High	High	High	High	High	Not Found	Not Found	0.908	0.821	0.772	0.739	0.849	0.01	0.01	157.2	142.7	129.1	121.4	116.2	133.4			Unique	4.20999	High	0	4.505e-06
FALSE	High	[R].AAVAASGLNTMLEGNGQYTLLAPTNEAFEK.[I]	2xiTRAQ8plex [N-Term; K30]; 1xOxidation [M11]; 3xDeamidated [N15; N25; N/Q]		3.96505e-05	0	1	1	3	Q15582	Q15582 [258-287]	0	3708.88	High	High	High	High	High	High	Not Found	Not Found	1.111	1.057	1.14	0.74	1.347	0.01	0.01	125.1	138.9	132.3	142.6	92.6	168.5			Unique	4.6269	High	0	4.829e-06
FALSE	High	[K].VEPLYELVTATDFAYSSTVR.[Q]	1xiTRAQ8plex [N-Term]		8.86459e-07	0	1	1	20	P07358	P07358 [467-486]	0	2565.34	High	High	High	High	High	High	High	Not Found	1.055	1.044	1.086	1.014	1.249	0.446	0.01	116	122.4	121.1	126.1	117.7	144.9	51.7		Unique	6.27009	High	0	3.69e-07
FALSE	High	[K].VEPLYELVTATDFAYSSTVR.[Q]	2xiTRAQ8plex [N-Term; Y5]		8.94329e-06	0	1	1	2	P07358	P07358 [467-486]	0	2869.54	High	High	High	High	High	High	High	Not Found	1.203	0.965	1.008	1.076	1.087	0.785	0.01	112.3	135.1	108.3	113.2	120.8	122	88.2		Unique	4.45352	High	0	1.048e-06
FALSE	High	[K].EVYMPSSIFQDDFVIPDISEPGTWK.[I]	2xiTRAQ8plex [N-Term; K25]		3.09455e-06	0	2	2	74	P0C0L4; P0C0L5	P0C0L4 [190-214]; P0C0L5 [190-214]	0	3508.78	High	High	High	High	High	High	High	Not Found	0.821	0.984	1.381	1.232	0.68	0.568	0.01	120	98.5	118.1	165.7	147.9	81.6	68.2		Not Unique	4.98703	High	0	1.462e-06
FALSE	High	[R].AAVAASGLNTMLEGNGQYTLLAPTNEAFEK.[I]	2xiTRAQ8plex [N-Term; K30]; 1xOxidation [M11]; 2xDeamidated [Q/N]		4.47213e-05	0	1	1	3	Q15582	Q15582 [258-287]	0	3707.89	High	High	High	High	High	High	Not Found	Not Found	1.046	1.13	0.873	0.755	1.299	0.01	0.01	131.1	137.1	148.1	114.4	99	170.2			Unique	5.08211	High	0	5.464e-06
FALSE	High	[K].EVYMPSSIFQDDFVIPDISEPGTWK.[I]	2xiTRAQ8plex [N-Term; K25]; 1xOxidation [M4]		4.03105e-06	0	2	2	67	P0C0L4; P0C0L5	P0C0L4 [190-214]; P0C0L5 [190-214]	0	3524.78	High	High	High	High	High	High	High	Not Found	0.848	1.002	1.278	1.225	0.702	0.449	0.01	123	104.3	123.2	157.2	150.6	86.4	55.2		Not Unique	5.75237	High	0	5.021e-07
FALSE	High	[K].EVYMPSSIFQDDFVIPDISEPGTWK.[I]	3xiTRAQ8plex [N-Term; Y3; K25]		1.22204e-06	0	2	2	9	P0C0L4; P0C0L5	P0C0L4 [190-214]; P0C0L5 [190-214]	0	3812.99	High	High	High	High	High	High	High	Not Found	1.045	1.195	1.491	1.366	0.741	0.664	0.01	106.6	111.4	127.5	159	145.6	79	70.8		Not Unique	6.00104	High	0	1.472e-07
FALSE	High	[K].EVYMPSSIFQDDFVIPDISEPGTWK.[I]	3xiTRAQ8plex [N-Term; Y3; K25]; 1xDeamidated [Q10]		2.36666e-06	0	2	2	2	P0C0L4; P0C0L5	P0C0L4 [190-214]; P0C0L5 [190-214]	0	3813.97	High	High	High	High	High	High	Not Found	Not Found	1.065	1.153	1.376	1.436	0.654	0.01	0.01	119.7	127.5	138	164.7	171.9	78.3			Not Unique	5.81193	High	0	2.668e-07
FALSE	High	[K].EVYMPSSIFQDDFVIPDISEPGTWK.[I]	3xiTRAQ8plex [N-Term; Y3; K25]; 1xOxidation [M4]		8.01567e-06	0	2	2	12	P0C0L4; P0C0L5	P0C0L4 [190-214]; P0C0L5 [190-214]	0	3828.98	High	High	High	High	High	High	High	Not Found	0.93	0.908	1.119	1.12	0.855	0.635	0.01	121.8	113.3	110.7	136.3	136.4	104.2	77.3		Not Unique	5.64424	High	0	9.346e-07
FALSE	High	[R].AAVAASGLNTMLEGNGQYTLLAPTNEAFEK.[I]	2xiTRAQ8plex [N-Term; K30]		3.53189e-06	0	1	1	1	Q15582	Q15582 [258-287]	0	3689.93	High	High	High	High	High	High	Not Found	Not Found	1.243	1.461	1.369	0.961	1.757	0.01	0.01	102.7	127.7	150	140.5	98.7	180.4			Unique	5.53568	High	0	4.023e-07
FALSE	High	[R].LPGDIQVVPIGVGPNANVQELER.[I]	1xiTRAQ8plex [N-Term]		9.04517e-06	0	1	1	1	P04275	P04275 [1619-1641]	0	2718.51	High	High	High	High	High	High	Not Found	Not Found	0.973	0.812	1.176	0.892	1.776	0.01	0.01	120.7	117.5	98	141.9	107.7	214.3			Unique	4.27516	High	0	1.058e-06
FALSE	High	[R].NSITLTNLTPGTEYVVSIVALNGR.[E]	2xiTRAQ8plex [N-Term; Y14]		3.76162e-05	0	1	1	2	P02751	P02751 [1502-1525]	0	3140.78	High	High	High	High	High	High	High	Not Found	1.812	1.253	1.176	1.205	1.355	1.991	0.01	81.7	148.1	102.3	96	98.5	110.7	162.7		Unique	4.16507	High	0	4.586e-06
FALSE	High	[R].NSITLTNLTPGTEYVVSIVALNGR.[E]	1xiTRAQ8plex [N-Term]; 3xDeamidated [N1; N7; N22]		2.79453e-06	0	1	1	3	P02751	P02751 [1502-1525]	0	2839.52	High	High	High	High	High	High	Not Found	Not Found	1.178	1.129	1.19	1.019	1.408	0.01	0.01	115.5	136.1	130.4	137.4	117.8	162.7			Unique	6.76577	High	0	4.902e-07
FALSE	High	[R].NSITLTNLTPGTEYVVSIVALNGR.[E]	1xiTRAQ8plex [N-Term]; 2xDeamidated [N7; N]		1.83754e-06	0	1	1	14	P02751	P02751 [1502-1525]	0	2838.54	High	High	High	High	High	High	High	Not Found	1.193	1.125	1.123	1.125	1.371	0.689	0.01	104.9	125.2	118	117.8	118	143.9	72.2		Unique	6.08548	High	0	9.779e-06
FALSE	High	[K].EELATFDPVDNIVFNMAAGSAPMQLHLR.[A]	1xiTRAQ8plex [N-Term]		4.02516e-05	0	1	1	4	O95445	O95445 [58-85]	0	3390.71	High	High	High	High	High	High	Not Found	Not Found	1.526	1.162	0.815	0.903	1.125	0.01	0.01	122.5	186.9	142.4	99.8	110.6	137.8			Unique	4.72726	High	0	4.914e-06
FALSE	High	[K].EELATFDPVDNIVFNMAAGSAPMQLHLR.[A]	1xiTRAQ8plex [N-Term]; 1xOxidation [M]		1.62973e-05	0	1	1	4	O95445	O95445 [58-85]	0	3406.71	High	High	High	High	High	High	High	Not Found	1.071	1.016	0.876	0.799	0.937	0.787	0.01	123.4	132.1	125.3	108.1	98.5	115.5	97.1		Unique	4.31222	High	0	5.287e-06
FALSE	High	[R].YTIAALLSPYSYSTTAVVTNPKE.[-]	2xiTRAQ8plex [N-Term; K22]		4.10158e-05	0	1	1	9	P02766	P02766 [125-147]	1	3097.69	High	High	High	High	High	High	High	Not Found	1.33	1.351	1.46	1.217	1.18	0.774	0.01	96.2	128.1	130	140.5	117.2	113.6	74.5		Unique	5.26827	High	0	1.385e-05
FALSE	High	[K].DLQAICGISCDELSSMVLELR.[G]	1xiTRAQ8plex [N-Term]; 1xOxidation [M16]; 2xCarbamidomethyl [C6; C10]		7.63167e-06	0	1	1	9	P07996	P07996 [265-285]	0	2729.35	High	High	High	High	High	High	High	Not Found	0.363	0.414	0.517	0.637	0.669	0.252	0.01	207.7	75.3	86.1	107.3	132.3	138.9	52.4		Unique	5.21011	High	0	1.511e-06
FALSE	High	[R].NVSTGDVNVEMNAAPGVDLTQLLNNMR.[S]	1xiTRAQ8plex [N-Term]		5.6844e-06	0	1	1	2	P13645	P13645 [296-322]	0	3176.6	High	High	High	High	High	High	Not Found	Not Found	1.281	0.738	0.892	1.316	0.946	0.01	0.01	129.6	166	95.6	115.6	170.5	122.6			Unique	4.64478	High	0	6.566e-07
FALSE	High	[R].NVSTGDVNVEMNAAPGVDLTQLLNNMR.[S]	1xiTRAQ8plex [N-Term]; 1xOxidation [M11]		4.12344e-06	0	1	1	1	P13645	P13645 [296-322]	0	3192.59	High	High	High	High	High	High	Not Found	Not Found	1.243	0.949	1.065	1.034	1.106	0.01	0.01	125	155.5	118.6	133.2	129.3	138.3			Unique	5.27577	High	0	4.725e-07
FALSE	High	[R].NVSTGDVNVEMNAAPGVDLTQLLNNMR.[S]	1xiTRAQ8plex [N-Term]; 1xOxidation [M26]; 1xDeamidated [N/Q]		8.15486e-05	0	1	1	2	P13645	P13645 [296-322]	0	3193.58	High	High	High	High	High	High	Not Found	Not Found	0.551	0.521	0.71	0.931	0.723	0.01	0.01	180.4	99.4	93.9	128.1	167.9	130.3			Unique	3.55506	High	2.574e-05	2.072e-05
FALSE	High	[K].DLQAICGISCDELSSMVLELR.[G]	1xiTRAQ8plex [N-Term]; 2xCarbamidomethyl [C6; C10]		1.19465e-06	0	1	1	16	P07996	P07996 [265-285]	0	2713.35	High	High	High	High	High	High	High	Not Found	0.272	0.327	0.579	0.716	1.533	1.726	0.01	130	35.3	42.5	75.3	93.1	199.3	224.4		Unique	6.72051	High	0	1.57e-07
FALSE	High	[R].GSQTQSHPDLGTEGCWDQLSAPR.[T]	1xiTRAQ8plex [N-Term]; 1xCarbamidomethyl [C15]		4.34153e-07	0	1	1	2	Q96PD5	Q96PD5 [234-256]	0	2831.33	High	High	High	High	High	High	High	Not Found	1	0.979	0.895	1.018	1.174	1.053	0.01	112.4	112.3	110	100.6	114.4	131.9	118.3		Unique	6.74862	High	0	4.672e-08
FALSE	High	[R].VEYELSEEGDEPQYLDLPSTATSVNIPDLLPGRK.[Y]	3xiTRAQ8plex [N-Term; Y14; K34]; 1xDeamidated [N/Q]		2.61077e-05	0	1	1	4	P02751	P02751 [752-785]	1	4688.46	High	High	High	High	High	High	Not Found	Not Found	1.41	1.393	1.139	1.371	1.409	0.01	0.01	103.6	146.1	144.3	118	142	146			Unique	7.11438	High	0	3.197e-06
FALSE	High	[R].VEYELSEEGDEPQYLDLPSTATSVNIPDLLPGRK.[Y]	2xiTRAQ8plex [N-Term; K34]; 2xDeamidated [Q13; N25]		2.84704e-05	0	1	1	8	P02751	P02751 [752-785]	1	4385.24	High	High	High	High	High	High	Not Found	Not Found	1.058	1.275	0.964	1.149	1.118	0.01	0.01	121.9	128.9	155.4	117.5	140.1	136.2			Unique	5.05681	High	0	3.446e-06
FALSE	High	[R].VEYELSEEGDEPQYLDLPSTATSVNIPDLLPGRK.[Y]	2xiTRAQ8plex [N-Term; K34]; 1xDeamidated [N/Q]		1.74422e-05	0	1	1	3	P02751	P02751 [752-785]	1	4384.25	High	High	High	High	High	High	Not Found	Not Found	0.899	1.183	1.14	0.669	1.007	0.01	0.01	135.6	121.9	160.5	154.6	90.7	136.6			Unique	3.92325	High	0	2.081e-06
FALSE	High	[R].VEYELSEEGDEPQYLDLPSTATSVNIPDLLPGRK.[Y]	2xiTRAQ8plex [N-Term; K34]		1.51559e-06	0	1	1	3	P02751	P02751 [752-785]	1	4383.27	High	High	High	High	High	High	High	Not Found	1.166	1.389	0.766	1.034	1.24	1.068	0.01	104.4	121.7	145	79.9	108	129.5	111.5		Unique	5.59037	High	0	4.222e-06
FALSE	High	[K].LSFFCLAGYTTESGR.[Q]	1xiTRAQ8plex [N-Term]; 1xCarbamidomethyl [C5]		0.000105637	0	1	1	1	P05160	P05160 [55-69]	0	2013.01	High	High	High	High	High	High	High	Not Found	1.193	1.062	1.095	1.001	0.926	2.294	0.01	93.3	111.4	99.1	102.2	93.4	86.4	214.1		Unique	4.2999	High	0	1.321e-05
FALSE	High	[R].EQLGPVTQEFWDNLEKETEGLR.[Q]	2xiTRAQ8plex [N-Term; K16]		5.0619e-08	0	1	1	68	P02647	P02647 [86-107]	1	3226.68	High	High	High	High	High	High	High	Not Found	1.031	1.092	0.994	1.031	1.207	1.068	0.01	107.8	111.1	117.7	107.1	111.1	130	115.1		Unique	7.32386	High	0	4.512e-08
FALSE	High	[R].EQLGPVTQEFWDNLEKETEGLR.[Q]	2xiTRAQ8plex [N-Term; K16]; 1xDeamidated [Q/N]		8.98749e-08	0	1	1	29	P02647	P02647 [86-107]	1	3227.67	High	High	High	High	High	High	High	Not Found	1.01	1.048	0.987	0.986	1.196	0.874	0.01	112.6	113.8	118.1	111.1	111.1	134.8	98.5		Unique	6.78036	High	0	1.662e-07
FALSE	High	[K].GIETGSEDLEILPNGLAFISSGLK.[Y]	2xiTRAQ8plex [N-Term; K24]		3.23803e-06	0	1	1	4	P27169	P27169 [47-70]	0	3068.7	High	High	High	High	High	High	High	Not Found	0.945	1.437	0.935	0.922	0.534	0.421	0.01	129.2	122	185.6	120.7	119.1	69	54.4		Unique	6.36205	High	0	3.682e-07
FALSE	High	[K].GIETGSEDLEILPNGLAFISSGLK.[Y]	2xiTRAQ8plex [N-Term; K24]; 1xDeamidated [N14]		3.04407e-07	0	1	1	33	P27169	P27169 [47-70]	0	3069.68	High	High	High	High	High	High	High	Not Found	0.955	1.332	0.955	0.88	0.579	0.268	0.01	134	128	178.6	128	118	77.6	35.9		Unique	6.93755	High	0	3.25e-08
FALSE	High	[R].STQDTVIALDALSAYWIASHTTEER.[G]	1xiTRAQ8plex [N-Term]		2.72097e-09	0	2	2	20	P0C0L4; P0C0L5	P0C0L4 [1301-1325]; P0C0L5 [1301-1325]	0	3082.56	High	High	High	High	High	High	High	Not Found	0.613	0.683	1.198	1.03	0.717	0.652	0.01	135.8	83.2	92.7	162.7	139.8	97.3	88.5		Not Unique	8.1442	High	0	1.106e-08
FALSE	High	[R].STQDTVIALDALSAYWIASHTTEER.[G]	1xiTRAQ8plex [N-Term]; 1xDeamidated [Q3]		1.06266e-06	0	2	2	4	P0C0L4; P0C0L5	P0C0L4 [1301-1325]; P0C0L5 [1301-1325]	0	3083.55	High	High	High	High	High	High	Not Found	Not Found	0.714	0.681	1.054	0.773	0.796	0.01	0.01	159.4	113.8	108.6	168	123.2	126.8			Not Unique	6.21311	High	0	1.173e-07
FALSE	High	[R].STQDTVIALDALSAYWIASHTTEER.[G]	2xiTRAQ8plex [N-Term; Y15]		1.21877e-08	0	2	2	28	P0C0L4; P0C0L5	P0C0L4 [1301-1325]; P0C0L5 [1301-1325]	0	3386.77	High	High	High	High	High	High	High	Not Found	0.83	0.827	1.266	1.375	0.766	0.471	0.01	122.4	101.6	101.2	155	168.4	93.8	57.6		Not Unique	7.85421	High	0	1.192e-09
FALSE	High	[R].STQDTVIALDALSAYWIASHTTEER.[G]	2xiTRAQ8plex [N-Term; Y15]; 1xDeamidated [Q3]		8.046e-06	0	2	2	3	P0C0L4; P0C0L5	P0C0L4 [1301-1325]; P0C0L5 [1301-1325]	0	3387.75	High	High	High	High	High	High	High	Not Found	1.22	1.269	1.225	1.266	1.184	0.923	0.01	98.9	120.7	125.5	121.2	125.2	117.1	91.3		Not Unique	5.61099	High	0	9.391e-07
FALSE	High	[K].QCQDLGAFTESMVVFGCPN.[-]	1xiTRAQ8plex [N-Term]; 2xCarbamidomethyl [C2; C17]		2.29683e-05	0	1	1	55	P01024	P01024 [1645-1663]	0	2464.12	High	High	High	High	High	High	High	Not Found	0.787	0.776	1.09	0.784	1.075	0.317	0.01	137.3	108.1	106.5	149.6	107.6	147.5	43.5		Unique	5.68401	High	0	2.832e-06
FALSE	High	[R].LSCAASGFTVSSNYMSWVR.[Q]	1xiTRAQ8plex [N-Term]; 1xCarbamidomethyl [C3]		9.71788e-06	0	1	2	1	P01767	P01767 [39-57]	0	2427.17	High	High	High	High	High	High	Not Found	Not Found	0.878	0.654	1.019	1.016	1.003	0.01	0.01	143.6	126.1	93.9	146.3	145.9	144.1			Unique	4.00267	High	0	1.138e-06
FALSE	High	[K].QCQDLGAFTESMVVFGCPN.[-]	1xiTRAQ8plex [N-Term]; 1xOxidation [M12]; 2xCarbamidomethyl [C2; C17]		1.61748e-05	0	1	1	34	P01024	P01024 [1645-1663]	0	2480.12	High	High	High	High	High	High	High	Not Found	0.859	0.746	1.023	0.866	1.09	0.724	0.01	126.8	109	94.6	129.7	109.8	138.2	91.8		Unique	5.27566	High	0	6.778e-06
FALSE	High	[K].ADVQAHGEGQEFSITCLVDEEEMK.[K]	2xiTRAQ8plex [N-Term; K24]; 1xOxidation [M23]; 1xCarbamidomethyl [C16]		4.67078e-06	0	1	1	4	P19827	P19827 [525-548]	0	3346.6	High	High	High	High	High	High	High	Not Found	1.58	1.446	0.891	1.06	1.185	1.316	0.01	94.4	149.1	136.4	84.1	100	111.8	124.2		Unique	5.66873	High	0	5.366e-07
FALSE	High	[R].QCELLSPCTPNPCEHGGR.[C]	1xiTRAQ8plex [N-Term]; 3xCarbamidomethyl [C2; C8; C13]		5.70947e-05	0	1	1	1	Q9UM47	Q9UM47 [768-785]	0	2416.11	High	High	High	High	High	High	Not Found	Not Found	0.798	0.749	1.038	1.23	0.802	0.01	0.01	142.4	113.7	106.7	147.8	175.2	114.2			Unique	3.9242	High	0	7.044e-06
FALSE	High	[R].NSITLTNLTPGTEYVVSIVALNGR.[E]	1xiTRAQ8plex [N-Term]		5.01157e-07	0	1	1	7	P02751	P02751 [1502-1525]	0	2836.57	High	High	High	High	High	High	High	Not Found	1.167	1.016	1.38	1.013	1.127	0.625	0.01	109.2	127.4	110.9	150.7	110.6	123	68.2		Unique	5.75651	High	0	1.185e-07
FALSE	High	[R].NSITLTNLTPGTEYVVSIVALNGR.[E]	1xiTRAQ8plex [N-Term]; 1xDeamidated [N]		9.43979e-08	0	1	1	13	P02751	P02751 [1502-1525]	0	2837.56	High	High	High	High	High	High	High	Not Found	1.283	1.08	0.993	0.955	1.141	0.568	0.01	114	146.2	123	113.1	108.8	130.1	64.7		Unique	6.8323	High	0	9.763e-09
FALSE	High	[K].SCRPNDVTCVFDPVHTISHTVISLPTFR.[E]	1xiTRAQ8plex [N-Term]; 2xCarbamidomethyl [C2; C9]		3.55391e-07	0	1	1	5	P23142	P23142 [580-607]	0	3559.81	High	High	High	High	High	High	High	Not Found	0.95	1.242	1.21	0.879	1.191	1.539	0.01	99.9	94.9	124.1	120.8	87.8	118.9	153.7		Unique	8.06778	High	0	1.165e-07
FALSE	High	[K].CFEGFGIDGPAIAK.[C]	2xiTRAQ8plex [N-Term; K14]; 1xCarbamidomethyl [C1]		4.43863e-05	0	1	1	20	P08603	P08603 [959-972]	0	2090.12	High	High	High	High	High	High	High	Not Found	1.273	0.91	0.822	0.984	0.976	0.992	0.01	115	146.4	104.7	94.5	113.2	112.2	114		Unique	4.51887	High	0	8.636e-06
FALSE	High	[R].AEATTLHVAPQGTAMAVSTFR.[K]	1xiTRAQ8plex [N-Term]		2.17504e-07	0	1	1	8	P07360	P07360 [70-90]	0	2463.3	High	High	High	High	High	High	High	Not Found	0.898	0.858	0.957	0.737	0.959	0.945	0.01	125.9	113.1	108	120.5	92.8	120.7	119		Unique	7.2209	High	0	5.896e-08
FALSE	High	[R].GQTGGDVNVEMDAAPGVDLSR.[I]	1xiTRAQ8plex [N-Term]; 1xOxidation [M11]		2.46706e-06	0	1	1	1	P08779	P08779 [264-284]	0	2408.17	High	High	High	High	High	High	Not Found	Not Found	0.506	0.612	0.381	0.334	0.349	0.01	0.01	251.3	127.3	153.9	95.7	84	87.7			Unique	5.07191	High	0	2.783e-07
FALSE	High	[R].SSVDELVGIDYSLMKDPVASTSNLDMDFR.[G]	2xiTRAQ8plex [N-Term; K15]; 2xOxidation [M14; M26]; 1xDeamidated [N23]		2.37607e-05	0	1	1	2	P55058	P55058 [207-235]	1	3845.89	High	High	High	High	High	High	High	Not Found	1.13	1.172	1.025	1.075	1.113	0.934	0.01	107.4	121.3	125.9	110.1	115.4	119.5	100.3		Unique	3.96351	High	0	2.859e-06
FALSE	High	[R].SSVDELVGIDYSLMKDPVASTSNLDMDFR.[G]	2xiTRAQ8plex [N-Term; K15]; 1xOxidation [M]; 1xDeamidated [N23]		1.27528e-05	0	1	1	4	P55058	P55058 [207-235]	1	3829.9	High	High	High	High	High	High	High	Not Found	0.999	1.032	0.872	0.959	1.106	0.882	0.01	116.8	116.7	120.5	101.8	112	129.1	103.1		Unique	5.41118	High	0	1.509e-06
FALSE	High	[R].SSVDELVGIDYSLMKDPVASTSNLDMDFR.[G]	2xiTRAQ8plex [N-Term; K15]; 1xOxidation [M]		4.49164e-07	0	1	1	6	P55058	P55058 [207-235]	1	3828.91	High	High	High	High	High	High	High	Not Found	1.053	1.064	0.876	0.965	1.23	1.065	0.01	110.3	116.2	117.3	96.6	106.4	135.7	117.4		Unique	5.84269	High	0	4.679e-07
FALSE	High	[R].SSVDELVGIDYSLMKDPVASTSNLDMDFR.[G]	2xiTRAQ8plex [N-Term; K15]; 1xDeamidated [N23]		2.89026e-05	0	1	1	1	P55058	P55058 [207-235]	1	3813.9	High	High	High	High	High	High	Not Found	Not Found	1.061	1.232	0.89	0.778	1.266	0.01	0.01	128.5	136.3	158.2	114.3	99.9	162.7			Unique	4.3584	High	0	3.492e-06
FALSE	High	[K].SPPEISHGVVAHMSDSYQYGEEVTYK.[C]	3xiTRAQ8plex [N-Term; K26; Y]; 1xOxidation [M13]		1.17367e-05	0	1	1	12	P08603	P08603 [933-958]	0	3838.94	High	High	High	High	High	High	High	Not Found	0.659	0.197	0.286	0.41	0.289	0.26	0.01	258	169.9	50.7	73.8	105.8	74.6	67.1		Unique	4.2826	High	0	1.381e-06
FALSE	High	[R].SSVDELVGIDYSLMKDPVASTSNLDMDFR.[G]	2xiTRAQ8plex [N-Term; K15]		2.0168e-07	0	1	1	2	P55058	P55058 [207-235]	1	3812.92	High	High	High	High	High	High	High	Not Found	1.13	1.048	0.899	0.995	1.275	1.153	0.01	106.7	120.5	111.8	95.9	106.1	136	123		Unique	7.17337	High	0	2.132e-08
FALSE	High	[K].SLEVTFTPVIEDIGK.[V]	2xiTRAQ8plex [N-Term; K15]		9.19416e-05	0	1	1	5	P19320	P19320 [177-191]	0	2256.29	High	High	High	High	High	High	High	Not Found	1.025	1.156	2.907	1.39	1.799	2.203	0.01	69.7	71.4	80.6	202.5	96.9	125.4	153.5		Unique	5.03268	High	0	1.249e-05
FALSE	High	[K].GFLAYYQAVDLDECASR.[S]	2xiTRAQ8plex [N-Term; Y]; 1xCarbamidomethyl [C14]		9.82858e-06	0	1	1	3	P00736	P00736 [133-149]	0	2586.31	High	High	High	High	High	High	Not Found	Not Found	1.343	1.069	1.155	1.389	0.924	0.01	0.01	116.3	156.1	124.4	134.3	161.5	107.4			Unique	4.79971	High	0	1.154e-06
FALSE	High	[K].GFLAYYQAVDLDECASR.[S]	1xiTRAQ8plex [N-Term]; 1xDeamidated [Q7]; 1xCarbamidomethyl [C14]		6.68463e-05	0	1	1	2	P00736	P00736 [133-149]	0	2283.09	High	High	High	High	High	High	High	Not Found	0.932	0.696	0.859	0.878	0.987	1.026	0.01	125.5	116.9	87.3	107.7	110.2	123.8	128.7		Unique	4.51973	High	0	8.287e-06
FALSE	High	[K].GFLAYYQAVDLDECASR.[S]	1xiTRAQ8plex [N-Term]; 1xCarbamidomethyl [C14]		1.19015e-06	0	1	1	27	P00736	P00736 [133-149]	0	2282.11	High	High	High	High	High	High	High	Not Found	1.134	1.033	1.085	1.043	1.074	0.369	0.01	118.7	134.6	122.6	128.9	123.8	127.5	43.8		Unique	5.36595	High	0	2.188e-06
FALSE	High	[K].FLEPFDIDDHQQVHCPYDQLQIYANGK.[N]	3xiTRAQ8plex [N-Term; Y17; K27]; 1xDeamidated [Q/N]; 1xCarbamidomethyl [C15]		6.88835e-05	0	1	1	2	P00736	P00736 [236-262]	0	4204.12	High	High	High	High	High	High	High	Not Found	1.546	1.008	1.017	1.459	1.172	1.648	0.01	90.4	139.7	91.1	91.9	131.9	105.9	149		Unique	5.68099	High	0	8.524e-06
FALSE	High	[R].DSPIQCIQAIAENR.[A]	1xiTRAQ8plex [N-Term]; 1xCarbamidomethyl [C6]		1.14172e-06	0	1	1	7	P02788	P02788 [59-72]	0	1919	High	High	High	High	High	High	High	Not Found	0.752	1.321	0.651	0.703	0.6	0.125	0.01	155.3	116.7	205.2	101.1	109.2	93.1	19.4		Unique	5.69195	High	0	1.221e-06
FALSE	High	[R].DSPIQCIQAIAENR.[A]	1xiTRAQ8plex [N-Term]; 1xDeamidated [Q/N]; 1xCarbamidomethyl [C6]		8.2471e-05	0	1	1	4	P02788	P02788 [59-72]	0	1919.98	High	High	High	High	High	High	Not Found	Not Found	0.704	1.257	0.612	0.642	0.583	0.01	0.01	166.7	117.4	209.6	102	107.1	97.2			Unique	4.13148	High	2.574e-05	2.167e-05
FALSE	High	[K].LNEDMACSVAGITSDANVLTNELR.[L]	1xiTRAQ8plex [N-Term]; 1xCarbamidomethyl [C7]		1.58374e-07	0	1	1	5	P25789	P25789 [68-91]	0	2897.43	High	High	High	High	High	High	Not Found	Not Found	1.695	1.162	1.676	1.209	1.087	0.01	0.01	102.2	173.2	118.8	171.2	123.5	111.1			Unique	6.21475	High	0	4.958e-07
FALSE	High	[K].FLEPFDIDDHQQVHCPYDQLQIYANGK.[N]	2xiTRAQ8plex [N-Term; K27]; 1xDeamidated [N/Q]; 1xCarbamidomethyl [C15]		2.08241e-05	0	1	1	33	P00736	P00736 [236-262]	0	3899.92	High	High	High	High	High	High	High	Not Found	0.897	0.792	0.624	0.889	0.927	0.699	0.01	137.3	123.1	108.7	85.6	122.1	127.2	95.9		Unique	5.94989	High	2.574e-05	1.946e-05
FALSE	High	[K].ITGAQVGTGCGTLNDGK.[S]	2xiTRAQ8plex [N-Term; K17]; 1xCarbamidomethyl [C10]		1.27528e-05	0	1	1	1	P78509	P78509 [1465-1481]	0	2257.21	High	High	High	High	High	High	High	Not Found	1.317	1.074	1.557	1.065	1.651	1.646	0.01	85.9	113.2	92.3	133.8	91.5	141.9	141.5		Unique	6.15228	High	0	1.506e-06
FALSE	High	[R].RGHLFLQTDQPIYNPGQR.[V]	1xiTRAQ8plex [N-Term]		1.25952e-06	0	2	2	40	P0C0L4; P0C0L5	P0C0L4 [138-155]; P0C0L5 [138-155]	1	2444.31	High	High	High	High	High	High	High	Not Found	0.913	0.779	0.93	0.897	0.684	0.443	0.01	141.7	129.4	110.4	131.8	127.1	96.9	62.8		Not Unique	7.49152	High	0	3.651e-07
FALSE	High	[R].RGHLFLQTDQPIYNPGQR.[V]	1xiTRAQ8plex [N-Term]; 1xDeamidated [Q/N]		5.97266e-05	0	2	2	5	P0C0L4; P0C0L5	P0C0L4 [138-155]; P0C0L5 [138-155]	1	2445.29	High	High	High	High	High	High	High	Not Found	1.108	1.004	0.907	1.023	0.831	0.738	0.01	121	134.1	121.5	109.8	123.8	100.6	89.3		Not Unique	6.05197	High	0	1.288e-05
FALSE	High	[R].LSPDDADFVDVLHTYTR.[S]	1xiTRAQ8plex [N-Term]		7.73782e-05	0	1	1	1	Q9Y5X9	Q9Y5X9 [208-224]	0	2268.14	High	High	High	High	High	High	Not Found	Not Found	0.754	1.136	0.753	0.815	0.999	0.01	0.01	146.6	110.5	166.5	110.4	119.5	146.4			Unique	4.99254	High	0	9.621e-06
FALSE	High	[K].MCPQLQQYEMHGPEGLR.[V]	1xiTRAQ8plex [N-Term]; 1xOxidation [M]; 1xCarbamidomethyl [C2]		7.45299e-05	0	1	1	5	P01023	P01023 [688-704]	0	2394.13	High	High	High	High	High	High	High	Not Found	1.093	1.14	1.097	1.021	1.091	1.429	0.01	101.6	111.1	115.8	111.5	103.8	110.9	145.2		Unique	4.44442	High	0	9.253e-06
FALSE	High	[R].ETTDTEQTPGQEVVLSPGSFMSITFR.[S]	1xiTRAQ8plex [N-Term]; 1xOxidation [M21]		3.18948e-06	0	1	1	5	P48740	P48740 [94-119]	0	3177.56	High	High	High	High	High	High	Not Found	Not Found	0.96	0.874	0.778	1.301	1.04	0.01	0.01	134.4	129	117.5	104.6	174.8	139.8			Unique	4.17289	High	0	7.597e-07
FALSE	High	[R].ETTDTEQTPGQEVVLSPGSFMSITFR.[S]	1xiTRAQ8plex [N-Term]		7.70846e-07	0	1	1	7	P48740	P48740 [94-119]	0	3161.56	High	High	High	High	High	High	High	Not Found	1.082	1.024	0.844	1.831	1.42	0.943	0.01	98.2	106.3	100.6	82.9	179.9	139.5	92.6		Unique	4.89861	High	0	8.431e-08
FALSE	High	[K].MCPQLQQYEMHGPEGLR.[V]	2xiTRAQ8plex [N-Term; Y8]; 1xCarbamidomethyl [C2]		4.9685e-05	0	1	1	2	P01023	P01023 [688-704]	0	2682.34	High	High	High	High	High	High	High	Not Found	1.463	1.544	1.248	1.133	1.667	1.83	0.01	80.9	118.4	125	101	91.7	134.9	148.1		Unique	5.61782	High	0	6.102e-06
FALSE	High	[K].QFEHLDPQNQHTFEAR.[D]	1xiTRAQ8plex [N-Term]		7.89551e-06	0	1	1	1	Q02818	Q02818 [137-152]	0	2301.13	High	High	High	High	High	High	High	Not Found	1.068	1.025	1.081	0.917	1.268	1.178	0.01	106.2	113.3	108.8	114.7	97.3	134.6	125		Unique	5.29228	High	0	9.195e-07
FALSE	High	[R].LCPGGAGGQQQVLPPPPLVPVVPVR.[L]	1xiTRAQ8plex [N-Term]; 1xCarbamidomethyl [C2]		3.2481e-05	0	1	1	1	Q8NI99	Q8NI99 [184-208]	0	2836.62	High	High	High	High	High	High	Not Found	Not Found	1.548	1.304	1.152	1.688	1.261	0.01	0.01	100.6	155.7	131.2	115.9	169.8	126.9			Unique	5.17567	High	0	3.943e-06
FALSE	High	[R].CPAPELLGGPSVFLFPPKPK.[D]	3xiTRAQ8plex [N-Term; K18; K20]; 1xCarbamidomethyl [C1]		2.30491e-06	0	1	1	6	P01860	P01860 [159-178]	0	3063.78	High	High	High	High	High	High	High	High	0.527	0.468	1.169	0.789	0.625	0.481	11.553	48.2	25.4	22.6	56.3	38	30.1	23.2	556.3	Unique	4.76364	High	2.574e-05	4.236e-05
FALSE	High	[R].SFYANNHCIGTDLNR.[N]	1xiTRAQ8plex [N-Term]; 1xCarbamidomethyl [C8]		4.74939e-05	0	1	1	7	Q96IY4	Q96IY4 [243-257]	0	2086.01	High	High	High	High	High	High	High	Not Found	1.142	1.167	1.022	1.015	0.895	0.764	0.01	114.2	130.4	133.2	116.8	115.9	102.2	87.2		Unique	4.97159	High	0	6.2e-06
FALSE	High	[R].SFYANNHCIGTDLNR.[N]	1xiTRAQ8plex [N-Term]; 1xDeamidated [N]; 1xCarbamidomethyl [C8]		2.40308e-05	0	1	1	13	Q96IY4	Q96IY4 [243-257]	0	2086.99	High	High	High	High	High	High	High	Not Found	1.135	0.96	1	0.963	0.888	0.777	0.01	119	135	114.2	119	114.6	105.7	92.4		Unique	4.63792	High	0	2.887e-06
FALSE	High	[K].FLEPFDIDDHQQVHCPYDQLQIYANGK.[N]	2xiTRAQ8plex [N-Term; K27]; 1xCarbamidomethyl [C15]		0.000127555	0	1	1	1	P00736	P00736 [236-262]	0	3898.93	High	High	High	High	High	High	High	Not Found	0.939	0.742	0.588	0.947	0.934	0.909	0.01	132	124	97.9	77.7	125.1	123.3	120		Unique	5.21455	High	0	1.604e-05
FALSE	High	[R].SFYANNHCIGTDLNR.[N]	2xiTRAQ8plex [N-Term; Y3]; 1xCarbamidomethyl [C8]		1.54589e-05	0	1	1	5	Q96IY4	Q96IY4 [243-257]	0	2390.21	High	High	High	High	High	High	High	Not Found	1.429	1.175	1.202	1.215	0.952	0.785	0.01	103.1	147.4	121.2	124	125.3	98.1	80.9		Unique	4.83976	High	0	1.833e-06
FALSE	High	[K].LNEDMACSVAGITSDANVLTNELR.[L]	1xiTRAQ8plex [N-Term]; 1xDeamidated [N17]; 1xCarbamidomethyl [C7]		9.90307e-06	0	1	1	2	P25789	P25789 [68-91]	0	2898.41	High	High	High	High	High	High	Not Found	Not Found	2.001	1.314	1.998	1.31	0.964	0.01	0.01	93.2	186.4	122.5	186.1	122.1	89.8			Unique	4.73209	High	0	1.16e-06
FALSE	High	[K].MTLLNVCSLVNNLNSPAEETGEVHEEELVAR.[R]	1xiTRAQ8plex [N-Term]; 1xCarbamidomethyl [C7]		2.1862e-06	0	1	1	1	P30990	P30990 [56-86]	0	3771.88	High	High	High	High	High	High	Not Found	Not Found	1.338	1.004	1.353	1.095	1.338	0.01	0.01	112.2	150.2	112.7	151.9	122.9	150.2			Unique	4.42586	High	0	2.459e-07
FALSE	High	[K].HLIVTPSGCGEQNMIGMTPTVIAVHYLDETEQWEK.[F]	3xiTRAQ8plex [N-Term; Y26; K35]; 1xOxidation [M]; 1xDeamidated [Q/N]; 1xCarbamidomethyl [C9]		4.37237e-05	0	1	1	15	P01024	P01024 [1002-1036]	0	4913.49	High	High	High	High	High	High	High	Not Found	1.039	0.921	1.098	1.003	0.988	0.866	0.01	115.7	120.2	106.6	127	116	114.3	100.2		Unique	6.00149	High	0	5.345e-06
FALSE	High	[K].HLIVTPSGCGEQNMIGMTPTVIAVHYLDETEQWEK.[F]	3xiTRAQ8plex [N-Term; Y26; K35]; 3xDeamidated [Q12; N13; Q32]; 1xCarbamidomethyl [C9]		7.7963e-07	0	1	1	1	P01024	P01024 [1002-1036]	0	4899.47	High	High	High	High	High	High	Not Found	Not Found	0.827	0.969	1.237	1.371	1.162	0.01	0.01	121.8	100.8	118.1	150.8	167	141.5			Unique	5.98522	High	0	8.552e-08
FALSE	High	[K].HLIVTPSGCGEQNMIGMTPTVIAVHYLDETEQWEK.[F]	3xiTRAQ8plex [N-Term; Y26; K35]; 1xCarbamidomethyl [C9]		4.85057e-06	0	1	1	4	P01024	P01024 [1002-1036]	0	4896.51	High	High	High	High	High	High	High	Not Found	0.992	0.844	1.098	1.208	1.03	0.943	0.01	112.4	111.6	94.9	123.5	135.8	115.8	106		Unique	8.00922	High	0	5.592e-07
FALSE	High	[K].HLIVTPSGCGEQNMIGMTPTVIAVHYLDETEQWEK.[F]	2xiTRAQ8plex [N-Term; K35]; 2xOxidation [M14; M17]; 2xDeamidated [Q12; Q/N]; 1xCarbamidomethyl [C9]		0.000123285	0	1	1	12	P01024	P01024 [1002-1036]	0	4626.27	High	High	High	High	High	High	High	Not Found	0.721	0.668	0.854	0.773	0.979	1.037	0.01	132.6	95.6	88.6	113.2	102.6	129.9	137.5		Unique	4.3712	High	2.574e-05	8.234e-05
FALSE	High	[K].HLIVTPSGCGEQNMIGMTPTVIAVHYLDETEQWEK.[F]	2xiTRAQ8plex [N-Term; K35]; 2xOxidation [M14; M17]; 1xDeamidated [N/Q]; 1xCarbamidomethyl [C9]		5.92413e-09	0	1	1	25	P01024	P01024 [1002-1036]	0	4625.28	High	High	High	High	High	High	High	Not Found	0.685	0.646	0.774	0.748	0.966	0.634	0.01	146.7	100.4	94.8	113.6	109.7	141.8	93		Unique	7.31672	High	0	5.673e-10
FALSE	High	[K].HLIVTPSGCGEQNMIGMTPTVIAVHYLDETEQWEK.[F]	2xiTRAQ8plex [N-Term; K35]; 1xOxidation [M]; 3xDeamidated [Q12; N13; Q32]; 1xCarbamidomethyl [C9]		3.7758e-05	0	1	1	8	P01024	P01024 [1002-1036]	0	4611.26	High	High	High	High	High	High	High	Not Found	0.689	0.64	0.835	0.69	0.947	0.535	0.01	149.9	103.3	95.9	125.2	103.4	142	80.2		Unique	5.30321	High	0	4.595e-06
FALSE	High	[K].KYNSQNQSNNQFVLYR.[I]	2xiTRAQ8plex [N-Term; K1]		7.4607e-06	0	1	1	3	P01042	P01042 [43-58]	1	2611.38	High	High	High	High	High	High	High	Not Found	1.333	0.917	1.042	1.415	1.277	1.228	0.01	97.4	129.8	89.3	101.5	137.9	124.4	119.6		Unique	6.76437	High	0	8.699e-07
FALSE	High	[K].KYNSQNQSNNQFVLYR.[I]	2xiTRAQ8plex [N-Term; K1]; 1xDeamidated [N/Q]		2.44879e-05	0	1	1	17	P01042	P01042 [43-58]	1	2612.37	High	High	High	High	High	High	High	Not Found	1.14	0.961	1.066	1.22	0.992	0.961	0.01	109	124.2	104.8	116.1	133	108.1	104.8		Unique	5.22743	High	0	2.947e-06
FALSE	High	[K].KYNSQNQSNNQFVLYR.[I]	2xiTRAQ8plex [N-Term; K1]; 2xDeamidated [N/Q]		6.41427e-05	0	1	1	2	P01042	P01042 [43-58]	1	2613.35	High	High	High	High	High	High	High	Not Found	0.962	0.852	1.19	1.379	1.204	1.14	0.01	103.5	99.6	88.2	123.2	142.7	124.7	118		Unique	4.98265	High	0	7.943e-06
FALSE	High	[K].HLIVTPSGCGEQNMIGMTPTVIAVHYLDETEQWEK.[F]	2xiTRAQ8plex [N-Term; K35]; 1xOxidation [M]; 2xDeamidated [Q12; N/Q]; 1xCarbamidomethyl [C9]		5.96249e-07	0	1	1	4	P01024	P01024 [1002-1036]	0	4610.27	High	High	High	High	High	High	Not Found	Not Found	0.64	0.551	0.685	0.617	0.966	0.01	0.01	179.4	114.9	98.8	122.8	110.6	173.4			Unique	6.5808	High	0	6.48e-08
FALSE	High	[K].HLIVTPSGCGEQNMIGMTPTVIAVHYLDETEQWEK.[F]	2xiTRAQ8plex [N-Term; K35]; 1xOxidation [M]; 1xDeamidated [N/Q]; 1xCarbamidomethyl [C9]		6.8643e-09	0	1	1	98	P01024	P01024 [1002-1036]	0	4609.29	High	High	High	High	High	High	High	Not Found	0.554	0.549	0.75	0.64	0.929	0.981	0.01	148.1	82	81.3	111	94.7	137.6	145.3		Unique	7.31183	High	0	2.688e-08
FALSE	High	[K].VYACEVTHQGLSSPVTK.[S]	2xiTRAQ8plex [N-Term; K17]; 1xCarbamidomethyl [C4]		2.69095e-06	0	1	1	55	P01834	P01834 [84-100]	0	2484.34	High	High	High	High	High	High	High	Not Found	0.477	0.401	0.566	0.495	0.536	0.542	0.01	199.1	94.9	79.8	112.7	98.6	106.8	108		Unique	6.10965	High	0	3.045e-07
FALSE	High	[K].VYACEVTHQGLSSPVTK.[S]	2xiTRAQ8plex [N-Term; K17]; 1xDeamidated [Q9]; 1xCarbamidomethyl [C4]		2.41215e-05	0	1	1	7	P01834	P01834 [84-100]	0	2485.32	High	High	High	High	High	High	High	Not Found	0.542	0.552	0.643	0.587	0.594	0.684	0.01	173.8	94.2	95.9	111.8	102	103.3	119		Unique	5.29645	High	2.574e-05	3.695e-05
FALSE	High	[R].SFEGLGQLEVLTLDHNQLQEVK.[A]	2xiTRAQ8plex [N-Term; K22]		5.37644e-05	0	1	1	1	P35858	P35858 [333-354]	0	3105.7	High	High	High	High	High	High	High	Not Found	1.089	0.9	0.878	0.627	0.767	0.484	0.01	139.2	151.7	125.3	122.2	87.3	106.8	67.4		Unique	4.72037	High	0	6.604e-06
FALSE	High	[K].VYACEVTHQGLSSPVTK.[S]	3xiTRAQ8plex [N-Term; Y2; K17]; 1xCarbamidomethyl [C4]		3.72367e-06	0	1	1	12	P01834	P01834 [84-100]	0	2788.54	High	High	High	High	High	High	High	Not Found	0.705	0.482	0.691	0.682	0.462	0.401	0.01	180.9	127.6	87.2	125.1	123.3	83.5	72.5		Unique	6.39937	High	0	4.258e-07
FALSE	High	[R].SGELSSPEYPRPYPK.[L]	2xiTRAQ8plex [N-Term; K15]		1.34447e-05	0	1	1	6	O00187	O00187 [193-207]	0	2315.25	High	High	High	High	High	High	High	Not Found	1.372	1.143	0.688	1.224	0.93	1.169	0.01	106.3	145.9	121.5	73.1	130.1	98.8	124.3		Unique	5.43917	High	0	1.593e-06
FALSE	High	[K].HLIVTPSGCGEQNMIGMTPTVIAVHYLDETEQWEK.[F]	2xiTRAQ8plex [N-Term; K35]; 2xDeamidated [Q12; N/Q]; 1xCarbamidomethyl [C9]		9.3813e-07	0	1	1	3	P01024	P01024 [1002-1036]	0	4594.28	High	High	High	High	High	High	Not Found	Not Found	0.476	0.504	0.817	0.762	0.913	0.01	0.01	178.9	85.2	90.1	146.2	136.3	163.4			Unique	6.06009	High	0	1.034e-07
FALSE	High	[K].HLIVTPSGCGEQNMIGMTPTVIAVHYLDETEQWEK.[F]	2xiTRAQ8plex [N-Term; K35]; 1xDeamidated [Q/N]; 1xCarbamidomethyl [C9]		6.48622e-09	0	1	1	48	P01024	P01024 [1002-1036]	0	4593.29	High	High	High	High	High	High	High	Not Found	0.591	0.607	0.766	0.695	0.912	0.888	0.01	146.5	86.7	88.9	112.3	101.8	133.7	130.1		Unique	8.08336	High	0	6.23e-10
FALSE	High	[K].HLIVTPSGCGEQNMIGMTPTVIAVHYLDETEQWEK.[F]	2xiTRAQ8plex [N-Term; K35]; 1xCarbamidomethyl [C9]		2.31054e-07	0	1	1	6	P01024	P01024 [1002-1036]	0	4592.31	High	High	High	High	High	High	High	Not Found	0.797	0.686	0.719	0.65	1.091	1.154	0.01	131.2	104.6	90	94.4	85.2	143.2	151.4		Unique	6.81292	High	0	2.448e-08
FALSE	High	[K].KGYEVIYLTEPVDEYCIQALPEFDGK.[R]	3xiTRAQ8plex [N-Term; K1; K26]; 1xCarbamidomethyl [C16]		3.75191e-06	0	1	1	1	P14625	P14625 [561-586]	1	3989.1	High	High	High	High	High	High	Not Found	Not Found	1.449	1.936	1.357	1.878	1.613	0.01	0.01	86.7	125.5	167.8	117.6	162.7	139.8			Unique	5.04938	High	0	4.296e-07
FALSE	High	[R].NLDLDSIIAEVK.[A]	2xiTRAQ8plex [N-Term; K12]		7.79608e-05	0	4	7	5	P35908; P04259; P02538; P13647	P35908 [342-353]; P04259 [327-338]; P02538 [327-338]; P13647 [332-343]	0	1938.14	High	High	High	High	High	High	High	Not Found	0.182	0.086	0.087	0.087	0.123	0.07	0.01	489.6	89	41.9	42.4	42.4	60.3	34.5		Not Unique	4.12761	High	0	9.676e-06
FALSE	High	[R].TLNQPDSQLQLTTGNGLFLSEGLK.[L]	2xiTRAQ8plex [N-Term; K24]; 1xDeamidated [Q/N]		5.27638e-05	0	1	1	57	P01009	P01009 [126-149]	0	3183.74	High	High	High	High	High	High	High	Not Found	1.988	1.91	0.738	1.81	1.786	1.994	0.01	71.3	141.7	136.1	52.6	129	127.3	142.1		Unique	5.51883	High	0	6.483e-06
FALSE	High	[R].TLNQPDSQLQLTTGNGLFLSEGLK.[L]	2xiTRAQ8plex [N-Term; K24]		3.65007e-05	0	1	1	4	P01009	P01009 [126-149]	0	3182.75	High	High	High	High	High	High	High	Not Found	1.155	1.029	0.718	1.002	1.114	1.368	0.01	108.3	125.1	111.4	77.8	108.5	120.7	148.2		Unique	4.73566	High	0	8.191e-06
FALSE	High	[K].LFPNSLDQTDMHGDSEYNIMFGPDICGPGTK.[K]	3xiTRAQ8plex [N-Term; Y17; K31]; 2xDeamidated [N18; N/Q]; 1xCarbamidomethyl [C26]		0.000127555	0	1	1	2	P27797	P27797 [112-142]	0	4371.1	High	High	High	High	High	High	Not Found	Not Found	0.894	1.104	1.736	1.324	1.236	0.01	0.01	109.7	98	121.1	190.4	145.2	135.6			Unique	4.60538	High	0	1.601e-05
FALSE	High	[K].LFPNSLDQTDMHGDSEYNIMFGPDICGPGTK.[K]	2xiTRAQ8plex [N-Term; K31]; 1xOxidation [M11]; 1xCarbamidomethyl [C26]		1.57533e-05	0	1	1	1	P27797	P27797 [112-142]	0	4080.92	High	High	High	High	High	High	Not Found	Not Found	0.876	1.19	1.681	1.684	1.638	0.01	0.01	99.2	86.8	118	166.6	166.9	162.4			Unique	4.12901	High	0	1.871e-06
FALSE	High	[K].LFPNSLDQTDMHGDSEYNIMFGPDICGPGTK.[K]	2xiTRAQ8plex [N-Term; K31]; 2xDeamidated [N18; N/Q]; 1xCarbamidomethyl [C26]		4.44699e-06	0	1	1	2	P27797	P27797 [112-142]	0	4066.9	High	High	High	High	High	High	High	Not Found	0.688	1.04	2.027	1.529	2.053	2.852	0.01	71.5	49.2	74.4	144.9	109.3	146.8	203.9		Unique	5.2642	High	0	5.11e-07
FALSE	High	[R].AAPGQEPPEHMAELQR.[N]	1xiTRAQ8plex [N-Term]		0.000122357	0	1	1	7	O00391	O00391 [615-630]	0	2065.04	High	High	High	High	High	High	High	Not Found	1.118	0.965	1.273	0.846	2.15	1.931	0.01	86.2	96.3	83.2	109.7	72.9	185.3	166.4		Unique	4.93769	High	0	1.536e-05
FALSE	High	[K].SKDHEELSLVASEAVR.[A]	2xiTRAQ8plex [N-Term; K2]		1.95313e-05	0	1	1	6	Q96IY4	Q96IY4 [327-342]	1	2378.31	High	High	High	High	High	High	High	Not Found	1.156	1.146	1.283	1.362	0.925	0.993	0.01	101.7	117.6	116.5	130.5	138.5	94.1	101		Unique	5.61325	High	0	5.495e-06
FALSE	High	[K].HLIVTPSGCGEQNMIGMTPTVIAVHYLDETEQWEK.[F]	2xiTRAQ8plex [N-Term; K35]; 1xOxidation [M]; 1xCarbamidomethyl [C9]		2.17796e-06	0	1	1	8	P01024	P01024 [1002-1036]	0	4608.3	High	High	High	High	High	High	High	Not Found	0.616	0.597	0.748	0.608	0.91	0.566	0.01	158.6	97.7	94.7	118.7	96.4	144.3	89.7		Unique	7.17526	High	0	2.449e-07
FALSE	High	[R].LELELRPTGEIEQYSVSATYELQR.[E]	2xiTRAQ8plex [N-Term; Y]		2.9021e-06	0	1	1	10	P04114	P04114 [1001-1024]	0	3432.85	High	High	High	High	High	High	High	Not Found	1.077	0.963	0.668	0.887	0.779	0.77	0.01	130.2	140.2	125.4	87	115.5	101.4	100.2		Unique	7.66842	High	0	3.293e-07
FALSE	High	[R].VGSPNAAVLWLWSSHNR.[V]	1xiTRAQ8plex [N-Term]		6.24791e-05	0	1	1	2	O00391	O00391 [467-483]	0	2198.18	High	High	High	High	High	High	Not Found	Not Found	1.043	0.824	0.982	0.811	0.853	0.01	0.01	145.1	151.3	119.6	142.5	117.6	123.8			Unique	4.54932	High	0	7.732e-06
FALSE	High	[R].LELELRPTGEIEQYSVSATYELQR.[E]	1xiTRAQ8plex [N-Term]		2.9241e-06	0	1	1	4	P04114	P04114 [1001-1024]	0	3128.64	High	High	High	High	High	High	Not Found	Not Found	0.826	0.896	0.622	0.626	0.771	0.01	0.01	168.7	139.4	151.1	105	105.6	130.1			Unique	5.64713	High	0	3.325e-07
FALSE	High	[K].EDPQTFYYAVAVVK.[K]	2xiTRAQ8plex [N-Term; K14]		6.78573e-05	0	1	1	5	P02787	P02787 [108-121]	0	2238.23	High	High	High	High	High	High	High	Not Found	1.07	2.44	1.105	0.826	0.986	0.827	0.01	96.9	103.7	236.5	107.1	80.1	95.6	80.1		Unique	4.73967	High	0	8.393e-06
FALSE	High	[R].VPAAYAGSLCGLCGNYNQDPADDLK.[A]	2xiTRAQ8plex [N-Term; K25]; 2xCarbamidomethyl [C10; C13]		5.95027e-05	0	1	1	3	Q9Y6R7	Q9Y6R7 [2199-2223]; [3400-3424]	0	3277.61	High	High	High	High	High	High	High	Not Found	1.359	1.071	2.087	1.083	1.327	0.472	0.01	95.2	129.5	102	198.8	103.2	126.3	45		Unique	4.28363	High	0	7.35e-06
FALSE	High	[K].AIGYLNTGYQR.[Q]	1xiTRAQ8plex [N-Term]; 1xDeamidated [N/Q]		0.000129013	0	1	1	5	P01023	P01023 [1004-1014]	0	1560.83	High	High	High	High	High	High	High	Not Found	1.068	1.267	1.047	1.007	1.2	1.241	0.01	102.2	109.1	129.5	107	102.9	122.6	126.8		Unique	4.1358	High	0	1.624e-05
FALSE	High	[R].AGDGVPQVIVVLTDGHSK.[D]	2xiTRAQ8plex [N-Term; K18]; 1xDeamidated [Q7]		1.45533e-05	0	1	1	1	P12111	P12111 [138-155]	0	2401.35	High	High	High	High	High	High	Not Found	Not Found	0.722	0.839	0.748	0.747	0.949	0.01	0.01	159.8	115.5	134.1	119.5	119.4	151.7			Unique	4.70101	High	0	1.728e-06
FALSE	High	[R].AGDGVPQVIVVLTDGHSK.[D]	2xiTRAQ8plex [N-Term; K18]		0.000123752	0	1	1	1	P12111	P12111 [138-155]	0	2400.37	High	High	High	High	High	High	High	Not Found	0.805	0.998	0.804	0.734	1.102	1.2	0.01	120.4	96.9	120.2	96.8	88.4	132.7	144.6		Unique	3.65853	High	0	1.557e-05
FALSE	High	[R].DPDQTDGLGLSYLSSHIANVER.[V]	2xiTRAQ8plex [N-Term; Y12]; 1xDeamidated [Q4]		0.00013605	0	1	1	1	P06396	P06396 [398-419]	0	2996.54	High	High	High	High	High	High	Not Found	Not Found	0.857	0.701	0.822	0.581	0.688	0.01	0.01	172.1	147.4	120.7	141.4	100	118.4			Unique	5.59848	High	0	1.709e-05
FALSE	High	[R].DPDQTDGLGLSYLSSHIANVER.[V]	2xiTRAQ8plex [N-Term; Y12]		7.39729e-05	0	1	1	1	P06396	P06396 [398-419]	0	2995.56	High	High	High	High	High	High	High	Not Found	1.07	0.915	1	0.964	0.929	0.783	0.01	120.1	128.6	109.9	120.1	115.8	111.5	94		Unique	4.64323	High	0	9.18e-06
FALSE	High	[K].DLYSGLIGPLIVCR.[R]	1xiTRAQ8plex [N-Term]; 1xCarbamidomethyl [C13]		4.08618e-05	0	1	1	9	P00450	P00450 [888-901]	0	1880.06	High	High	High	High	High	High	High	Not Found	1.102	0.898	1.491	0.765	0.964	0.652	0.01	116.4	128.3	104.5	173.6	89	112.2	75.9		Unique	4.81615	High	0	4.988e-06
FALSE	High	[K].DLYSGLIGPLIVCR.[R]	2xiTRAQ8plex [N-Term; Y3]; 1xCarbamidomethyl [C13]		1.93846e-05	0	1	1	2	P00450	P00450 [888-901]	0	2184.27	High	High	High	High	High	High	High	Not Found	1.043	0.7	1.354	0.715	0.745	0.487	0.01	132.4	138.1	92.6	179.3	94.6	98.6	64.5		Unique	3.63657	High	0	2.321e-06
FALSE	High	[R].DPDQTDGLGLSYLSSHIANVER.[V]	1xiTRAQ8plex [N-Term]; 1xDeamidated [Q4]		9.50974e-05	0	1	1	1	P06396	P06396 [398-419]	0	2692.34	High	High	High	High	High	High	Not Found	Not Found	1.302	1.12	1.254	0.828	1.515	0.01	0.01	114	148.4	127.7	142.9	94.4	172.6			Unique	4.55918	High	0	1.187e-05
FALSE	High	[R].STDTSCVNPPTVQNAHILSR.[Q]	1xiTRAQ8plex [N-Term]; 1xCarbamidomethyl [C6]		1.44843e-06	0	1	1	9	Q03591	Q03591 [142-161]	0	2501.27	High	High	High	High	High	High	High	Not Found	2.153	4.647	2.491	1.209	2.356	0.449	0.01	55.9	120.4	259.9	139.3	67.6	131.8	25.1		Unique	6.85234	High	0	2.536e-06
FALSE	High	[R].STDTSCVNPPTVQNAHILSR.[Q]	1xiTRAQ8plex [N-Term]; 1xDeamidated [N/Q]; 1xCarbamidomethyl [C6]		2.43007e-06	0	1	1	12	Q03591	Q03591 [142-161]	0	2502.26	High	High	High	High	High	High	High	Not Found	0.832	0.936	0.823	0.708	0.852	0.365	0.01	145	120.7	135.7	119.4	102.7	123.6	53		Unique	7.46863	High	0	3.446e-07
FALSE	High	[R].STDTSCVNPPTVQNAHILSR.[Q]	1xiTRAQ8plex [N-Term]; 2xDeamidated [N14; Q/N]; 1xCarbamidomethyl [C6]		1.78413e-05	0	1	1	4	Q03591	Q03591 [142-161]	0	2503.24	High	High	High	High	High	High	High	Not Found	0.979	1.301	0.995	0.895	1.174	0.57	0.01	115.7	113.3	150.6	115.1	103.6	135.8	65.9		Unique	4.65246	High	0	2.127e-06
FALSE	High	[R].HVYGELDVQIQR.[R]	1xiTRAQ8plex [N-Term]		2.34052e-05	0	1	1	6	P00488	P00488 [717-728]	0	1760.96	High	High	High	High	High	High	High	Not Found	1.194	1.078	1.022	0.922	0.935	0.922	0.01	113.1	135.1	121.9	115.6	104.2	105.8	104.3		Unique	5.07454	High	0	3.876e-06
FALSE	High	[R].DPDQTDGLGLSYLSSHIANVER.[V]	1xiTRAQ8plex [N-Term]		3.91013e-09	0	1	1	2	P06396	P06396 [398-419]	0	2691.35	High	High	High	High	High	High	High	Not Found	0.93	0.834	0.899	0.772	1.119	0.603	0.01	129.9	120.8	108.3	116.9	100.3	145.3	78.4		Unique	6.0549	High	0	3.701e-10
FALSE	High	[K].SVGSPVFVCQANR.[H]	1xiTRAQ8plex [N-Term]; 1xCarbamidomethyl [C9]		0.000125164	0	1	1	1	Q4LDE5	Q4LDE5 [2237-2249]	0	1724.91	High	High	High	High	High	High	High	Not Found	1.177	0.999	2.43	1.018	1.788	2.323	0.01	74.5	87.7	74.5	181.1	75.9	133.2	173.1		Unique	3.36884	High	0	1.575e-05
FALSE	High	[R].LGANGSHIPQTSSVFSIEVYPEDHSELQSVR.[T]	1xiTRAQ8plex [N-Term]; 1xDeamidated [N4]		8.82274e-05	0	1	1	1	Q14118	Q14118 [138-168]	0	3688.84	High	High	High	High	High	High	Not Found	Not Found	1.038	0.903	0.974	0.98	1.198	0.01	0.01	131.3	136.3	118.5	127.8	128.7	157.4			Unique	3.13589	High	0	1.102e-05
FALSE	High	[K].SLEMTFIPTIEDTGK.[A]	2xiTRAQ8plex [N-Term; K15]; 1xOxidation [M4]		6.88835e-05	0	1	1	1	P19320	P19320 [465-479]	0	2306.24	High	High	High	High	High	High	High	Not Found	0.989	1.084	1.736	1.011	1.153	2.044	0.01	88.7	87.7	96.2	154	89.7	102.3	181.3		Unique	4.87471	High	0	8.526e-06
FALSE	High	[K].SLEMTFIPTIEDTGK.[A]	2xiTRAQ8plex [N-Term; K15]		9.54547e-05	0	1	1	2	P19320	P19320 [465-479]	0	2290.25	High	High	High	High	High	High	High	Not Found	1.581	1.251	2.793	1.374	1.775	1.427	0.01	71.4	112.9	89.4	199.5	98.1	126.8	101.9		Unique	4.95469	High	2.574e-05	2.922e-05
FALSE	High	[K].SCEPAVPFPCGR.[V]	1xiTRAQ8plex [N-Term]; 2xCarbamidomethyl [C2; C10]		0.000112614	0	1	1	5	P00740	P00740 [169-180]	0	1680.81	High	High	High	High	High	High	High	Not Found	1.422	1.279	1.091	0.884	0.748	0.384	0.01	117.5	167.2	150.3	128.2	103.9	87.9	45.1		Unique	3.91487	High	2.574e-05	5.155e-05
FALSE	High	[K].ALYLQYTDETFR.[T]	1xiTRAQ8plex [N-Term]		5.19768e-05	0	1	1	13	P00450	P00450 [70-81]	0	1823.95	High	High	High	High	High	High	High	Not Found	0.963	0.655	1.43	0.651	1.065	0.876	0.01	120.5	116	78.9	172.2	78.5	128.3	105.6		Unique	3.97157	High	0	6.383e-06
FALSE	High	[R].EQINQLTSYIDASNVYGSTEHEAR.[S]	1xiTRAQ8plex [N-Term]; 1xDeamidated [N14]		8.00342e-05	0	1	1	1	Q92626	Q92626 [901-924]	0	3030.46	High	High	High	High	High	High	Not Found	Not Found	0.558	0.483	0.587	0.724	0.638	0.01	0.01	200.5	111.9	96.8	117.8	145.1	128			Unique	4.23111	High	0	9.963e-06
FALSE	High	[R].DITTCFGGSLGIQYEDK.[I]	2xiTRAQ8plex [N-Term; K17]; 1xDeamidated [Q13]; 1xCarbamidomethyl [C5]		2.80447e-05	0	1	1	7	P07357	P07357 [371-387]	0	2513.27	High	High	High	High	High	High	High	Not Found	0.715	0.729	0.92	0.835	0.875	0.617	0.01	140.6	100.5	102.5	129.3	117.3	123	86.7		Unique	4.95563	High	0	3.388e-06
FALSE	High	[R].IGQDGISTSATTNLK.[C]	2xiTRAQ8plex [N-Term; K15]		1.32933e-05	0	1	1	19	P04114	P04114 [1647-1661]	0	2114.19	High	High	High	High	High	High	High	Not Found	0.945	1.043	0.775	0.851	0.807	0.747	0.01	129.7	122.6	135.3	100.5	110.4	104.6	96.9		Unique	3.7962	High	2.574e-05	4.16e-05
FALSE	High	[R].IGQDGISTSATTNLK.[C]	2xiTRAQ8plex [N-Term; K15]; 1xDeamidated [N/Q]		0.000106035	0	1	1	3	P04114	P04114 [1647-1661]	0	2115.18	High	High	High	High	High	High	High	Not Found	0.822	0.947	0.85	0.745	0.846	0.517	0.01	139.7	114.9	132.3	118.7	104.1	118.1	72.2		Unique	3.74279	High	2.574e-05	1.86e-05
FALSE	High	[R].DITTCFGGSLGIQYEDK.[I]	2xiTRAQ8plex [N-Term; K17]; 1xCarbamidomethyl [C5]		6.81422e-06	0	1	1	61	P07357	P07357 [371-387]	0	2512.28	High	High	High	High	High	High	High	Not Found	0.851	0.838	0.934	0.904	0.881	0.572	0.01	133.8	113.9	112.1	125	120.9	117.9	76.5		Unique	5.63787	High	0	2.56e-06
FALSE	High	[K].THTCPPCPAPELLGGPSVFLFPPKPK.[D]	3xiTRAQ8plex [N-Term; K24; K26]; 2xCarbamidomethyl [C4; C7]		1.27047e-05	0	1	1	23	P01857	P01857 [106-131]	0	3757.07	High	High	High	High	High	High	High	High	0.57	0.622	0.735	0.68	0.655	0.571	5.362	78.5	44.7	48.8	57.7	53.3	51.4	44.8	420.8	Unique	5.82758	High	2.574e-05	1.736e-05
FALSE	High	[K].DGEQIEQEEDDEKYIFSDDSSQLTIK.[K]	3xiTRAQ8plex [N-Term; K13; K26]; 1xDeamidated [Q]		5.6455e-05	0	1	1	2	P13591	P13591 [250-275]	1	3974.96	High	High	High	High	High	High	High	Not Found	1.071	0.814	1.823	1.334	2.184	2.973	0.01	71.4	76.5	58.2	130.2	95.3	156	212.4		Unique	4.57772	High	0	6.966e-06
FALSE	High	[K].MTVTDQVNCPK.[L]	2xiTRAQ8plex [N-Term; K11]; 1xOxidation [M1]; 1xCarbamidomethyl [C9]		0.000119616	0	1	1	18	P05090	P05090 [177-187]	0	1917	High	High	High	High	High	High	High	Not Found	1.174	1.087	1.088	1.039	1.035	0.995	0.01	107.8	126.6	117.3	117.3	112.1	111.6	107.3		Unique	4.79231	High	2.574e-05	5.292e-05
FALSE	High	[R].RDYLLLVMEGTDDGR.[L]	1xiTRAQ8plex [N-Term]		4.98721e-05	0	1	1	3	Q9HDC9	Q9HDC9 [224-238]	1	2057.06	High	High	High	High	High	High	High	Not Found	1.018	1.419	1.262	0.995	1.266	0.577	0.01	106.1	108	150.7	134	105.6	134.4	61.2		Unique	4.73878	High	0	6.133e-06
FALSE	High	[K].DCKDVDECSLKPSICGTAVCK.[N]	4xiTRAQ8plex [N-Term; K3; K11; K21]; 4xCarbamidomethyl [C2; C8; C15; C20]		0.000104061	0	1	1	1	P07225	P07225 [198-218]	1	3658.9	High	High	High	High	High	High	High	Not Found	0.84	1.105	0.751	1.081	0.633	0.577	0.01	133.6	112.2	147.6	100.4	144.5	84.6	77.1		Unique	4.0433	High	0	1.305e-05
FALSE	High	[K].SNLISGSVMYIEEK.[T]	2xiTRAQ8plex [N-Term; K14]		9.22869e-05	0	1	1	5	Q9UHG3	Q9UHG3 [267-280]	0	2178.19	High	High	High	High	High	High	High	Not Found	1.04	0.862	0.532	0.685	0.834	0.681	0.01	142	147.7	122.4	75.5	97.3	118.4	96.7		Unique	4.98971	High	0	1.398e-05
FALSE	High	[K].IFYNQQNHYDGSTGK.[F]	2xiTRAQ8plex [N-Term; K15]		1.78413e-05	0	1	1	21	Q15848	Q15848 [135-149]	0	2380.21	High	High	High	High	High	High	High	Not Found	1.252	1.092	1.251	0.976	1.424	1.608	0.01	93	116.4	101.6	116.3	90.8	132.4	149.5		Unique	5.12015	High	0	1.297e-05
FALSE	High	[K].IFYNQQNHYDGSTGK.[F]	2xiTRAQ8plex [N-Term; K15]; 1xDeamidated [Q/N]		6.10874e-05	0	1	1	40	Q15848	Q15848 [135-149]	0	2381.2	High	High	High	High	High	High	High	Not Found	1.057	0.921	1.251	0.934	1.222	1.321	0.01	103.8	109.8	95.6	129.8	97	126.9	137.2		Unique	4.64628	High	0	7.531e-06
FALSE	High	[K].IFYNQQNHYDGSTGK.[F]	3xiTRAQ8plex [N-Term; K15; Y]		6.01768e-05	0	1	1	26	Q15848	Q15848 [135-149]	0	2684.42	High	High	High	High	High	High	High	Not Found	1.465	1.083	1.298	1.058	1.387	1.514	0.01	90.9	133.1	98.4	118	96.1	126	137.6		Unique	5.27402	High	2.574e-05	7.287e-05
FALSE	High	[K].NILMQLYEANSEHAGYLNEK.[Q]	2xiTRAQ8plex [N-Term; K20]		8.64448e-06	0	1	1	2	Q14515	Q14515 [533-552]	0	2945.53	High	High	High	High	High	High	High	Not Found	1.244	1.115	1.011	0.995	1.381	1.112	0.01	101.8	126.7	113.5	102.9	101.3	140.6	113.2		Unique	4.23881	High	0	1.012e-06
FALSE	High	[R].DDLYVSDAFHK.[A]	2xiTRAQ8plex [N-Term; K11]		6.01768e-05	0	1	1	23	P01008	P01008 [392-402]	0	1918.02	High	High	High	High	High	High	High	Not Found	1.12	0.996	0.867	1.869	1.083	1.036	0.01	100.4	112.4	100	87	187.6	108.7	104		Unique	4.10175	High	0	7.415e-06
FALSE	High	[R].DDLYVSDAFHK.[A]	3xiTRAQ8plex [N-Term; Y4; K11]		3.4889e-05	0	1	1	12	P01008	P01008 [392-402]	0	2222.22	High	High	High	High	High	High	High	Not Found	1.514	1.167	0.948	3.116	1.371	1.318	0.01	76.7	116.1	89.5	72.7	238.9	105.1	101		Unique	4.34912	High	2.574e-05	0.0001247
FALSE	High	[K].MSAVEGICTSESPVIDHQGTK.[S]	2xiTRAQ8plex [N-Term; K21]; 1xCarbamidomethyl [C8]		4.07153e-07	0	1	1	11	P01031	P01031 [859-879]	0	2854.45	High	High	High	High	High	High	High	Not Found	0.98	0.796	1.207	0.937	1.365	1.397	0.01	104.1	102.1	82.9	125.7	97.5	142.1	145.5		Unique	7.11033	High	0	4.377e-07
FALSE	High	[K].MSAVEGICTSESPVIDHQGTK.[S]	2xiTRAQ8plex [N-Term; K21]; 1xOxidation [M1]; 1xCarbamidomethyl [C8]		7.7963e-07	0	1	1	9	P01031	P01031 [859-879]	0	2870.45	High	High	High	High	High	High	High	Not Found	0.927	0.949	1.292	1.013	1.562	1.682	0.01	95	88	90.1	122.7	96.2	148.3	159.7		Unique	7.91265	High	0	8.531e-08
FALSE	High	[K].MSAVEGICTSESPVIDHQGTK.[S]	2xiTRAQ8plex [N-Term; K21]; 1xOxidation [M1]; 1xDeamidated [Q18]; 1xCarbamidomethyl [C8]		1.49993e-05	0	1	1	1	P01031	P01031 [859-879]	0	2871.43	High	High	High	High	High	High	High	Not Found	0.868	0.69	0.879	0.774	1.093	1.161	0.01	123.8	107.4	85.4	108.8	95.8	135.2	143.7		Unique	5.83421	High	0	1.778e-06
FALSE	High	[K].YDVENCLANK.[V]	2xiTRAQ8plex [N-Term; K10]; 1xCarbamidomethyl [C6]		0.000114323	0	1	1	12	P01023	P01023 [558-567]	0	1833.96	High	High	High	High	High	High	High	Not Found	1.268	1.483	1.017	1.036	1.658	2.332	0.01	81.7	103.6	121.1	83.1	84.6	135.4	190.5		Unique	4.18488	High	0	1.433e-05
FALSE	High	[K].TLCECAGGLECACPALLEYAR.[T]	1xiTRAQ8plex [N-Term]; 4xCarbamidomethyl [C3; C5; C11; C13]		1.47965e-07	0	1	1	2	P04275	P04275 [253-273]	0	2718.27	High	High	High	High	High	High	High	Not Found	0.795	0.729	0.909	0.786	1.942	3.159	0.01	85.8	68.3	62.6	78	67.4	166.7	271.2		Unique	6.11782	High	0	1.995e-07
FALSE	High	[K].CWTDNGPVIPVVYDFGDAQK.[T]	2xiTRAQ8plex [N-Term; K20]; 1xDeamidated [N5]; 1xCarbamidomethyl [C1]		1.66703e-05	0	1	1	1	Q8WWA0	Q8WWA0 [199-218]	0	2890.45	High	High	High	High	High	High	Not Found	Not Found	1.207	1.46	0.979	0.821	1.274	0.01	0.01	118.7	143.3	173.3	116.2	97.4	151.2			Unique	4.44232	High	0	1.988e-06
FALSE	High	[R].WQQGNVFSCSVMHEALHNHYTQK.[S]	2xiTRAQ8plex [N-Term; K23]; 1xCarbamidomethyl [C9]		1.22204e-06	0	2	2	21	P01857; P01859	P01857 [300-322]; P01859 [296-318]	0	3409.68	High	High	High	High	High	High	High	Not Found	0.478	0.645	0.636	0.548	0.857	0.918	0.01	157.4	75.2	101.5	100.2	86.2	135	144.4		Not Unique	7.3392	High	0	1.353e-07
FALSE	High	[R].WQQGNVFSCSVMHEALHNHYTQK.[S]	2xiTRAQ8plex [N-Term; K23]; 1xDeamidated [N/Q]; 1xCarbamidomethyl [C9]		9.46442e-06	0	2	2	15	P01857; P01859	P01857 [300-322]; P01859 [296-318]	0	3410.66	High	High	High	High	High	High	High	Not Found	0.36	0.588	0.523	0.416	0.743	0.873	0.01	177.7	63.9	104.5	92.8	74	132	155		Not Unique	5.70329	High	0	1.108e-06
FALSE	High	[R].WQQGNVFSCSVMHEALHNHYTQK.[S]	2xiTRAQ8plex [N-Term; K23]; 2xDeamidated [N18; N/Q]; 1xCarbamidomethyl [C9]		1.42133e-06	0	2	2	3	P01857; P01859	P01857 [300-322]; P01859 [296-318]	0	3411.65	High	High	High	High	High	High	High	Not Found	0.33	0.541	0.562	0.452	0.835	0.891	0.01	173.5	57.3	93.8	97.5	78.5	144.8	154.6		Not Unique	7.52604	High	0	1.58e-07
FALSE	High	[R].WQQGNVFSCSVMHEALHNHYTQK.[S]	2xiTRAQ8plex [N-Term; K23]; 1xOxidation [M12]; 1xCarbamidomethyl [C9]		3.08288e-06	0	2	2	36	P01857; P01859	P01857 [300-322]; P01859 [296-318]	0	3425.67	High	High	High	High	High	High	High	Not Found	0.434	0.648	0.642	0.605	0.887	0.943	0.01	155	67.4	100.5	99.6	93.8	137.5	146.1		Not Unique	5.83555	High	0	9.635e-07
FALSE	High	[R].WQQGNVFSCSVMHEALHNHYTQK.[S]	2xiTRAQ8plex [N-Term; K23]; 1xOxidation [M12]; 1xDeamidated [Q/N]; 1xCarbamidomethyl [C9]		1.79636e-06	0	2	2	7	P01857; P01859	P01857 [300-322]; P01859 [296-318]	0	3426.66	High	High	High	High	High	High	High	Not Found	0.514	0.84	0.769	0.769	1.256	1.243	0.01	125.2	64.4	105.2	96.2	96.2	157.2	155.6		Not Unique	5.88902	High	0	5.27e-06
FALSE	High	[R].WQQGNVFSCSVMHEALHNHYTQK.[S]	2xiTRAQ8plex [N-Term; K23]; 1xOxidation [M12]; 2xDeamidated [N5; N18]; 1xCarbamidomethyl [C9]		0.000117824	0	2	2	2	P01857; P01859	P01857 [300-322]; P01859 [296-318]	0	3427.64	High	High	High	High	High	High	High	Not Found	0.595	0.678	0.838	0.743	0.911	1.091	0.01	136.6	81.4	92.6	114.5	101.5	124.5	149		Not Unique	4.17796	High	0	1.479e-05
FALSE	High	[R].WQQGNVFSCSVMHEALHNHYTQK.[S]	3xiTRAQ8plex [N-Term; Y20; K23]; 1xCarbamidomethyl [C9]		4.83949e-05	0	2	2	7	P01857; P01859	P01857 [300-322]; P01859 [296-318]	0	3713.88	High	High	High	High	High	High	High	Not Found	0.542	0.655	0.741	0.643	0.797	0.679	0.01	158.2	85.7	103.6	117.2	101.7	126.1	107.4		Not Unique	3.81711	High	7.594e-05	0.0006488
FALSE	High	[K].GLLGGGVSVEDCCLNTAFAYQK.[R]	3xiTRAQ8plex [N-Term; Y20; K22]; 2xCarbamidomethyl [C12; C13]		5.01157e-07	0	1	1	1	P27918	P27918 [45-66]	0	3271.72	High	High	High	High	High	High	High	Not Found	1.286	0.97	0.838	0.886	0.709	1.06	0.01	118.5	152.5	114.9	99.4	105	84.1	125.7		Unique	6.80898	High	0	5.432e-08
FALSE	High	[R].WQQGNVFSCSVMHEALHNHYTQK.[S]	3xiTRAQ8plex [N-Term; Y20; K23]; 2xDeamidated [N/Q]; 1xCarbamidomethyl [C9]		3.38542e-05	0	2	2	7	P01857; P01859	P01857 [300-322]; P01859 [296-318]	0	3715.85	High	High	High	High	High	High	High	Not Found	0.496	0.637	0.641	0.577	0.651	0.681	0.01	170.9	84.7	108.8	109.5	98.5	111.3	116.3		Not Unique	4.07093	High	0	4.111e-06
FALSE	High	[K].GLLGGGVSVEDCCLNTAFAYQK.[R]	2xiTRAQ8plex [N-Term; K22]; 1xDeamidated [N/Q]; 2xCarbamidomethyl [C12; C13]		3.64024e-06	0	1	1	7	P27918	P27918 [45-66]	0	2968.5	High	High	High	High	High	High	Not Found	Not Found	0.973	0.918	0.76	0.789	0.52	0.01	0.01	161.3	156.9	148.1	122.6	127.3	83.8			Unique	5.26574	High	0	4.158e-07
FALSE	High	[R].WQQGNVFSCSVMHEALHNHYTQK.[S]	3xiTRAQ8plex [N-Term; Y20; K23]; 1xOxidation [M12]; 1xDeamidated [Q/N]; 1xCarbamidomethyl [C9]		4.29093e-05	0	2	2	8	P01857; P01859	P01857 [300-322]; P01859 [296-318]	0	3730.86	High	High	High	High	High	High	High	Not Found	0.524	0.677	0.731	0.642	0.814	0.993	0.01	148.7	77.9	100.7	108.6	95.4	121	147.6		Not Unique	4.03323	High	0	5.249e-06
FALSE	High	[R].ELQCPVGVPCQQTPR.[G]	1xiTRAQ8plex [N-Term]; 2xCarbamidomethyl [C4; C10]		8.38725e-06	0	1	1	1	Q9UM47	Q9UM47 [1295-1309]	0	2073.05	High	High	High	High	High	High	High	Not Found	1.391	1.232	1.537	1.331	1.99	2.232	0.01	74.7	103.9	92	114.8	99.4	148.6	166.7		Unique	4.6777	High	0	9.807e-07
FALSE	High	[R].SQCTYSNPEGTVVLACDQAQCR.[W]	1xiTRAQ8plex [N-Term]; 3xCarbamidomethyl [C3; C16; C21]		2.38461e-06	0	1	1	9	P22792	P22792 [479-500]	0	2848.3	High	High	High	High	High	High	High	Not Found	1.259	1.021	0.929	0.797	1.116	0.465	0.01	121.5	152.9	124	112.9	96.9	135.5	56.4		Unique	6.64708	High	0	4.139e-06
FALSE	High	[R].SQCTYSNPEGTVVLACDQAQCR.[W]	1xiTRAQ8plex [N-Term]; 1xDeamidated [Q/N]; 3xCarbamidomethyl [C3; C16; C21]		1.59326e-05	0	1	1	4	P22792	P22792 [479-500]	0	2849.28	High	High	High	High	High	High	Not Found	Not Found	0.781	0.546	0.58	0.662	0.658	0.01	0.01	189.3	147.8	103.3	109.7	125.3	124.5			Unique	4.12937	High	0	1.244e-05
FALSE	High	[R].SQCTYSNPEGTVVLACDQAQCR.[W]	2xiTRAQ8plex [N-Term; Y5]; 3xCarbamidomethyl [C3; C16; C21]		1.23735e-05	0	1	1	1	P22792	P22792 [479-500]	0	3152.5	High	High	High	High	High	High	Not Found	Not Found	2.044	1.455	1.332	1.232	1.181	0.01	0.01	97	198.4	141.2	129.2	119.6	114.6			Unique	6.06826	High	0	1.46e-06
FALSE	High	[R].SQCTYSNPEGTVVLACDQAQCR.[W]	2xiTRAQ8plex [N-Term; Y5]; 1xDeamidated [N/Q]; 3xCarbamidomethyl [C3; C16; C21]		0.000109273	0	1	1	2	P22792	P22792 [479-500]	0	3153.49	High	High	High	High	High	High	High	Not Found	1.219	0.964	1.231	0.947	1.682	2.306	0.01	85.6	104.3	82.5	105.4	81.1	143.9	197.3		Unique	5.63743	High	0	1.367e-05
FALSE	High	[K].GLLGGGVSVEDCCLNTAFAYQK.[R]	2xiTRAQ8plex [N-Term; K22]; 2xCarbamidomethyl [C12; C13]		4.7062e-06	0	1	1	11	P27918	P27918 [45-66]	0	2967.52	High	High	High	High	High	High	High	Not Found	1.013	0.977	0.764	0.734	0.533	0.239	0.01	152.1	154.1	148.6	116.3	111.6	81	36.3		Unique	5.18345	High	0	2.688e-06
FALSE	High	[R].DCPDGSDEAPEICPQSK.[A]	2xiTRAQ8plex [N-Term; K17]; 2xCarbamidomethyl [C2; C13]		9.91039e-05	0	1	1	1	Q07954	Q07954 [52-68]	0	2513.17	High	High	High	High	High	High	High	Not Found	1.544	1.303	1.231	1.622	2.342	2.476	0.01	69.5	107.2	90.5	85.5	112.6	162.7	172		Unique	4.32788	High	0	1.242e-05
FALSE	High	[R].SGGGFSSGSAGIINYQR.[R]	1xiTRAQ8plex [N-Term]		6.29466e-06	0	1	1	1	P04264	P04264 [13-29]	0	1962	High	High	High	High	High	High	High	Not Found	1.214	0.948	1.365	0.936	0.906	0.986	0.01	108.8	132	103.1	148.4	101.8	98.6	107.3		Unique	5.1107	High	0	7.299e-07
FALSE	High	[K].HLIVTPSGCGEQNMIGMTPTVIAVHYLDETEQWEK.[F]	3xiTRAQ8plex [N-Term; Y26; K35]; 1xOxidation [M]; 2xDeamidated [Q12; Q/N]; 1xCarbamidomethyl [C9]		1.22805e-05	0	1	1	6	P01024	P01024 [1002-1036]	0	4914.48	High	High	High	High	High	High	High	Not Found	0.847	0.765	1.017	1.003	1.439	1.169	0.01	110.5	93.6	84.5	112.4	110.9	159	129.2		Unique	6.70007	High	0	1.449e-06
FALSE	High	[K].INHGILYDEEK.[Y]	2xiTRAQ8plex [N-Term; K11]; 1xDeamidated [N2]		0.000105637	0	2	2	14	P36980; Q03591	P36980 [28-38]; Q03591 [28-38]	0	1940.06	High	High	High	High	High	High	High	Not Found	0.985	1.176	0.993	1.104	0.956	1.091	0.01	109.5	107.8	128.8	108.8	120.9	104.7	119.5		Not Unique	4.13813	High	2.574e-05	4.376e-05
FALSE	High	[K].RDETLQDGCDTHFCK.[V]	2xiTRAQ8plex [N-Term; K15]; 2xCarbamidomethyl [C9; C14]		1.25144e-05	0	1	1	3	P04275	P04275 [2663-2677]	1	2490.2	High	High	High	High	High	High	High	Not Found	1.147	1.091	1.481	1.153	2.947	3.467	0.01	65.1	74.7	71	96.4	75.1	191.9	225.8		Unique	5.26339	High	0	1.476e-06
FALSE	High	[R].DSCTLPASAEK.[A]	2xiTRAQ8plex [N-Term; K11]; 1xCarbamidomethyl [C3]		0.000124221	0	1	1	9	P10643	P10643 [761-771]	0	1786.95	High	High	High	High	High	High	High	Not Found	1.061	1.053	1.883	1.272	1.096	1.23	0.01	93.1	98.7	98	175.3	118.4	102	114.5		Unique	4.05902	High	0	1.562e-05
FALSE	High	[K].INVGGGLSGDHCK.[K]	2xiTRAQ8plex [N-Term; K13]; 1xCarbamidomethyl [C12]		3.64913e-07	0	1	1	6	P07357	P07357 [388-400]	0	1922.04	High	High	High	High	High	High	High	Not Found	0.741	0.835	0.829	0.739	1.043	1.003	0.01	129.2	95.8	107.9	107.1	95.5	134.8	129.6		Unique	5.59206	High	0	3.92e-08
FALSE	High	[R].GATALELMVLNVPR.[L]	1xiTRAQ8plex [N-Term]		1.62973e-05	0	1	1	1	P08709	P08709 [351-364]	0	1788.04	High	High	High	High	High	High	Not Found	Not Found	0.731	0.643	0.761	0.663	0.666	0.01	0.01	179.2	131	115.3	136.4	118.8	119.3			Unique	4.87367	High	0	1.939e-06
FALSE	High	[K].QTHLEGALEQEHSR.[S]	1xiTRAQ8plex [N-Term]		1.54007e-05	0	1	1	1	Q13201	Q13201 [485-498]	0	1938.99	High	High	High	High	High	High	Not Found	Not Found	1.64	1.153	1.033	1.556	0.963	0.01	0.01	108.9	178.7	125.6	112.5	169.4	104.9			Unique	5.37876	High	0	1.829e-06
FALSE	High	[K].AHYGGFTVQNEANK.[Y]	2xiTRAQ8plex [N-Term; K14]		6.10874e-05	0	1	1	4	P02675	P02675 [354-367]	0	2144.13	High	High	High	High	High	High	High	Not Found	1.689	1.368	2.532	0.793	1.53	1.776	0.01	74.9	126.4	102.4	189.5	59.4	114.5	132.9		Unique	5.11696	High	2.574e-05	1.79e-05
FALSE	High	[K].TDTSHHDQDHPTFNK.[I]	2xiTRAQ8plex [N-Term; K15]		0.000111349	0	1	1	7	P01009	P01009 [35-49]	0	2388.18	High	High	High	High	High	High	High	Not Found	1.639	1.17	1.067	0.764	2.247	2.467	0.01	77.3	126.6	90.4	82.4	59	173.6	190.6		Unique	4.1159	High	2.574e-05	0.0001227
FALSE	High	[R].CHPGYKPTTDEPTTVICQK.[N]	3xiTRAQ8plex [N-Term; K6; K19]; 2xCarbamidomethyl [C1; C17]		2.21187e-05	0	1	1	20	P04003	P04003 [332-350]	0	3144.66	High	High	High	High	High	High	High	Not Found	1.03	0.961	0.796	0.915	0.543	0.436	0.01	140.8	145	135.3	112.1	128.9	76.5	61.3		Unique	4.97117	High	0	2.658e-06
FALSE	High	[K].VQLSNDFDEYIMAIEQTIK.[S]	3xiTRAQ8plex [N-Term; Y10; K19]; 1xDeamidated [Q/N]		2.7008e-05	0	1	1	3	P01024	P01024 [1552-1570]	0	3170.71	High	High	High	High	High	High	Not Found	Not Found	0.86	0.761	1.006	0.965	1.247	0.01	0.01	137	117.8	104.3	137.9	132.2	170.8			Unique	3.99337	High	0	3.257e-06
FALSE	High	[R].SICSTTNIQCK.[N]	2xiTRAQ8plex [N-Term; K11]; 2xCarbamidomethyl [C3; C10]		4.22686e-05	0	1	1	1	P34096	P34096 [83-93]	0	1920.01	High	High	High	High	High	High	High	Not Found	1.111	1.327	1.603	1.639	1.542	1.728	0.01	80.4	89.3	106.7	128.9	131.8	123.9	138.9		Unique	3.52784	High	0	5.165e-06
FALSE	High	[K].VQLSNDFDEYIMAIEQTIK.[S]	3xiTRAQ8plex [N-Term; Y10; K19]		2.81505e-05	0	1	1	1	P01024	P01024 [1552-1570]	0	3169.72	High	High	High	High	High	High	High	Not Found	0.895	0.733	0.953	0.871	1.159	1.119	0.01	118.9	106.3	87.2	113.3	103.6	137.7	133		Unique	4.9537	High	0	3.397e-06
FALSE	High	[K].VQLSNDFDEYIMAIEQTIK.[S]	2xiTRAQ8plex [N-Term; K19]; 1xOxidation [M12]; 1xDeamidated [N/Q]		2.80447e-05	0	1	1	14	P01024	P01024 [1552-1570]	0	2882.5	High	High	High	High	High	High	High	Not Found	0.682	0.581	0.944	0.785	1.106	0.909	0.01	133.2	90.8	77.4	125.8	104.5	147.3	121.1		Unique	5.23324	High	0	3.594e-06
FALSE	High	[K].AAVYHHFISDGVR.[K]	1xiTRAQ8plex [N-Term]		2.90116e-05	0	1	1	64	P01024	P01024 [914-926]	0	1775.95	High	High	High	High	High	High	High	Not Found	0.749	0.676	0.974	0.746	1.091	1.095	0.01	126.4	94.6	85.5	123	94.3	137.8	138.3		Unique	4.59619	High	0	1.073e-05
FALSE	High	[K].HIQETEWQSQEGK.[T]	2xiTRAQ8plex [N-Term; K13]		1.32432e-05	0	1	1	14	Q14515	Q14515 [287-299]	0	2208.15	High	High	High	High	High	High	High	Not Found	1.219	1.052	1.534	1.198	1.688	2.071	0.01	81.9	99.9	86.2	125.7	98.2	138.4	169.7		Unique	5.17147	High	2.574e-05	3.008e-05
FALSE	High	[K].AAVYHHFISDGVR.[K]	2xiTRAQ8plex [N-Term; Y4]		0.000104846	0	1	1	24	P01024	P01024 [914-926]	0	2080.15	High	High	High	High	High	High	High	Not Found	0.921	0.925	1.087	0.846	1.104	1.078	0.01	114.9	105.9	106.3	124.9	97.2	126.9	123.9		Unique	4.16365	High	4.094e-05	0.000411
FALSE	High	[K].VQLSNDFDEYIMAIEQTIK.[S]	2xiTRAQ8plex [N-Term; K19]; 1xDeamidated [N5]		2.38504e-05	0	1	1	5	P01024	P01024 [1552-1570]	0	2866.5	High	High	High	High	High	High	Not Found	Not Found	0.64	0.604	0.819	0.925	0.846	0.01	0.01	165.5	106	99.9	135.5	153.1	140.1			Unique	3.79591	High	0	2.868e-06
FALSE	High	[K].VQLSNDFDEYIMAIEQTIK.[S]	2xiTRAQ8plex [N-Term; K19]		2.27894e-06	0	1	1	12	P01024	P01024 [1552-1570]	0	2865.52	High	High	High	High	High	High	High	Not Found	0.716	0.576	0.948	0.806	1.08	0.922	0.01	132.3	94.7	76.2	125.4	106.6	142.8	121.9		Unique	5.9178	High	0	2.57e-07
FALSE	High	[K].AVTEQGAELSNEER.[N]	1xiTRAQ8plex [N-Term]		9.11373e-06	0	1	1	1	P27348	P27348 [28-41]	0	1836.92	High	High	High	High	High	High	High	Not Found	1.154	0.998	1.287	1.238	2.336	1.974	0.01	80.1	92.5	80	103	99.2	187.1	158.1		Unique	4.21649	High	0	1.069e-06
FALSE	High	[R].MVETTAYALLTSLNLK.[D]	2xiTRAQ8plex [N-Term; K16]; 1xOxidation [M1]		1.71163e-05	0	1	1	4	P01031	P01031 [1247-1262]	0	2392.36	High	High	High	High	High	High	High	Not Found	0.992	0.788	1.467	0.998	1.396	0.821	0.01	107.2	106.4	84.4	157.3	107	149.6	88		Unique	5.80325	High	0	2.855e-06
FALSE	High	[R].GSGGLGGACGGAGFGSR.[S]	1xiTRAQ8plex [N-Term]; 1xCarbamidomethyl [C9]		3.47428e-07	0	2	3	1	P04259; P02538	P04259 [43-59]; P02538 [43-59]	0	1728.84	High	High	High	High	High	High	High	Not Found	0.238	0.197	0.126	0.147	0.123	0.155	0.01	402.8	95.9	79.5	50.7	59.3	49.5	62.3		Not Unique	4.06535	High	0	3.722e-08
FALSE	High	[R].MVETTAYALLTSLNLK.[D]	2xiTRAQ8plex [N-Term; K16]		1.71163e-05	0	1	1	8	P01031	P01031 [1247-1262]	0	2376.37	High	High	High	High	High	High	Not Found	Not Found	0.91	0.762	1.454	1.032	1.391	0.01	0.01	122.2	111.1	93.1	177.7	126.1	169.9			Unique	5.34295	High	0	2.597e-06
FALSE	High	[R].EVEPVEPENCHLIEELESGSEDIDILPSGLAFISSGLK.[Y]	2xiTRAQ8plex [N-Term; K38]; 1xCarbamidomethyl [C10]		0.000120978	0	1	1	1	Q15166	Q15166 [33-70]	0	4760.43	High	High	High	High	High	High	Not Found	Not Found	0.718	0.782	0.915	0.52	0.572	0.01	0.01	177.5	127.5	138.7	162.4	92.2	101.6			Unique	3.97521	High	0	1.522e-05
FALSE	High	[K].AVVILVTDVSVDSVDAAADAAR.[S]	1xiTRAQ8plex [N-Term]		1.03885e-06	0	1	1	6	P04275	P04275 [1795-1816]	0	2461.35	High	High	High	High	High	High	Not Found	Not Found	2.34	0.802	1.058	0.691	1.5	0.01	0.01	108.3	253.3	86.8	114.5	74.8	162.4			Unique	5.95917	High	0	2.396e-07
FALSE	High	[K].SQCCSSLGAAWGSPCTLCQVDPICGK.[G]	2xiTRAQ8plex [N-Term; K26]; 5xCarbamidomethyl [C3; C4; C15; C18; C24]		6.53694e-06	0	1	1	1	P35555	P35555 [873-898]	0	3507.64	High	High	High	High	High	High	Not Found	Not Found	1.428	1.313	1.202	1.299	1.435	0.01	0.01	104.2	148.8	136.9	125.2	135.3	149.5			Unique	5.20522	High	0	7.582e-07
FALSE	High	[R].GQYCYELDEK.[A]	2xiTRAQ8plex [N-Term; K10]; 1xCarbamidomethyl [C4]		5.13941e-05	0	1	1	138	P04004	P04004 [177-186]	0	1912.96	High	High	High	High	High	High	High	High	1.125	1.238	1.004	1.348	1.003	1.016	1.625	85.5	96.2	105.8	85.8	115.3	85.7	86.8	138.9	Unique	4.42004	High	0	6.304e-06
FALSE	High	[R].LPSGLPVSLLTLYLDNNK.[I]	2xiTRAQ8plex [N-Term; K18]		2.36713e-05	0	1	1	16	P51884	P51884 [199-216]	0	2565.51	High	High	High	High	High	High	High	Not Found	1.395	1.05	1.477	1.204	1.746	1.951	0.01	81.4	113.6	85.5	120.3	98.1	142.2	158.9		Unique	4.99294	High	0	5.41e-06
FALSE	High	[R].ESATITCLVTGFSPADVFVQWMQR.[G]	1xiTRAQ8plex [N-Term]; 1xOxidation [M22]; 1xCarbamidomethyl [C7]		5.07547e-06	0	1	1	4	P01871	P01871 [345-368]	0	3063.52	High	High	High	High	High	High	Not Found	Not Found	1.01	1.187	0.946	0.624	0.783	0.01	0.01	144.1	145.6	171.1	136.3	90	112.8			Unique	4.89552	High	0	5.839e-07
FALSE	High	[R].ESATITCLVTGFSPADVFVQWMQR.[G]	1xiTRAQ8plex [N-Term]; 1xCarbamidomethyl [C7]		3.16124e-07	0	1	1	2	P01871	P01871 [345-368]	0	3047.53	High	High	High	High	High	High	Not Found	Not Found	0.932	1.004	0.869	0.666	0.663	0.01	0.01	155.8	145.3	156.4	135.4	103.7	103.3			Unique	6.90832	High	0	3.379e-08
FALSE	High	[K].VQLSNDFDEYIMAIEQTIK.[S]	2xiTRAQ8plex [N-Term; K19]; 1xOxidation [M12]		4.86892e-06	0	1	1	17	P01024	P01024 [1552-1570]	0	2881.51	High	High	High	High	High	High	High	Not Found	0.683	0.544	0.854	0.768	0.984	0.775	0.01	142.7	97.5	77.6	121.8	109.5	140.4	110.5		Unique	5.68182	High	0	5.611e-07
FALSE	High	[R].ITEVWGIPSPIDTVFTR.[C]	1xiTRAQ8plex [N-Term]		3.16362e-05	0	1	1	5	Q92954	Q92954 [1185-1201]	0	2235.23	High	High	High	High	High	High	Not Found	Not Found	1.63	1.316	0.875	0.827	0.637	0.01	0.01	127.3	207.5	167.5	111.3	105.3	81			Unique	4.68506	High	0	4.866e-06
FALSE	High	[R].NSLCIENSCIAAHDKR.[G]	2xiTRAQ8plex [N-Term; K15]; 1xDeamidated [N7]; 2xCarbamidomethyl [C4; C9]		9.94766e-05	0	1	1	1	Q15582	Q15582 [470-485]	1	2497.27	High	High	High	High	High	High	High	Not Found	1.204	1.215	1.13	1.249	1.616	1.955	0.01	85.4	102.8	103.7	96.5	106.7	138	166.9		Unique	4.48176	High	0	1.243e-05
FALSE	High	[K].LKPVDGHCALESK.[Y]	3xiTRAQ8plex [N-Term; K2; K13]; 1xCarbamidomethyl [C8]		2.11405e-05	0	1	1	5	Q14520	Q14520 [417-429]	0	2366.36	High	High	High	High	High	High	High	Not Found	1.365	1.951	0.935	1.804	1.186	1.253	0.01	84.3	115	164.4	78.8	152	99.9	105.6		Unique	3.96576	High	0	2.529e-06
FALSE	High	[R].GQTGGDVNVEMDAAPGVDLSR.[I]	1xiTRAQ8plex [N-Term]		0.000122357	0	1	1	1	P08779	P08779 [264-284]	0	2392.17	High	High	High	High	High	High	High	Not Found	0.856	0.772	0.695	0.768	0.61	0.441	0.01	155.6	133.1	120.2	108.1	119.5	94.9	68.6		Unique	3.24973	High	0	1.537e-05
FALSE	High	[K].GHGATNDLTFTEEVDMK.[E]	2xiTRAQ8plex [N-Term; K17]; 1xOxidation [M16]		4.28216e-06	0	1	1	2	Q06033	Q06033 [521-537]	0	2489.24	High	High	High	High	High	High	High	Not Found	1.134	1.045	1.631	1.304	1.353	1.89	0.01	85.5	96.9	89.3	139.4	111.5	115.7	161.6		Unique	4.12935	High	0	4.911e-07
FALSE	High	[K].GHGATNDLTFTEEVDMK.[E]	2xiTRAQ8plex [N-Term; K17]; 1xDeamidated [N6]		4.54891e-06	0	1	1	1	Q06033	Q06033 [521-537]	0	2474.23	High	High	High	High	High	High	High	Not Found	1.428	1.225	1.29	1.93	1.709	2.105	0.01	74.9	106.9	91.7	96.5	144.5	128	157.6		Unique	4.85867	High	0	5.219e-07
FALSE	High	[K].GHGATNDLTFTEEVDMK.[E]	2xiTRAQ8plex [N-Term; K17]		1.61748e-05	0	1	1	2	Q06033	Q06033 [521-537]	0	2473.25	High	High	High	High	High	High	High	Not Found	1.453	1.092	2.081	1.382	1.736	1.954	0.01	74.8	108.6	81.6	155.6	103.4	129.8	146.1		Unique	4.86568	High	0	1.922e-06
FALSE	High	[R].QSEDSTFYLGER.[T]	1xiTRAQ8plex [N-Term]		3.27265e-05	0	1	1	10	P00450	P00450 [721-732]	0	1735.84	High	High	High	High	High	High	High	Not Found	0.93	0.65	1.465	0.668	1.047	0.946	0.01	119.3	110.9	77.6	174.8	79.7	124.9	112.8		Unique	4.49762	High	0	4.63e-06
FALSE	High	[K].CVQSTKPSLMIQK.[A]	3xiTRAQ8plex [N-Term; K6; K13]; 1xCarbamidomethyl [C1]		0.000108863	0	1	1	7	P04114	P04114 [513-525]	0	2432.41	High	High	High	High	High	High	High	Not Found	0.899	1.08	0.518	0.694	0.602	0.584	0.01	148.8	133.7	160.7	77.1	103.2	89.6	86.9		Unique	4.63059	High	0	1.366e-05
FALSE	High	[R].AIDEDCSQYEPIPGSQK.[A]	2xiTRAQ8plex [N-Term; K17]; 1xCarbamidomethyl [C6]		3.411e-05	0	1	1	9	P07357	P07357 [135-151]	0	2545.27	High	High	High	High	High	High	High	Not Found	0.925	1.198	1.073	1.014	0.98	0.892	0.01	113	104.5	135.4	121.2	114.5	110.7	100.7		Unique	5.20516	High	0	4.327e-06
FALSE	High	[K].CGACPPGYSGNGIQCTDVDECK.[E]	2xiTRAQ8plex [N-Term; K22]; 1xDeamidated [N/Q]; 4xCarbamidomethyl [C1; C4; C15; C21]		0.000110099	0	1	1	6	P07996	P07996 [572-593]	0	3054.35	High	High	High	High	High	High	High	Not Found	0.427	0.459	0.507	0.745	0.793	0.638	0.01	175.1	74.8	80.3	88.7	130.5	138.9	111.7		Unique	4.33399	High	2.574e-05	4.832e-05
FALSE	High	[K].RYADAQLSCQGR.[G]	1xiTRAQ8plex [N-Term]; 1xCarbamidomethyl [C9]		6.73499e-05	0	1	1	1	Q9BWP8	Q9BWP8 [162-173]	1	1728.88	High	High	High	High	High	High	High	Not Found	0.974	1.058	1.13	0.726	0.842	0.685	0.01	124.7	121.5	131.9	140.9	90.6	105	85.4		Unique	3.99772	High	0	8.338e-06
FALSE	High	[R].GKEGWIHTVCINGR.[W]	2xiTRAQ8plex [N-Term; K2]; 1xDeamidated [N12]; 1xCarbamidomethyl [C10]		7.94362e-05	0	1	1	10	P08603	P08603 [783-796]	1	2236.21	High	High	High	High	High	High	High	Not Found	0.633	0.988	0.767	0.95	0.822	0.786	0.01	134.5	85.1	133	103.2	127.8	110.5	105.8		Unique	4.50583	High	0	9.885e-06
FALSE	High	[R].SEETKENEGFTVTAEGK.[G]	3xiTRAQ8plex [N-Term; K5; K17]		1.87965e-06	0	1	1	40	P01024	P01024 [1321-1337]	1	2768.47	High	High	High	High	High	High	High	Not Found	0.775	0.713	0.926	0.876	1.063	1.055	0.01	124.8	96.8	89.1	115.6	109.3	132.7	131.7		Unique	5.79561	High	5.848e-05	0.0004445
FALSE	High	[R].LEQLCQAGGQCVDEDSSHYCVCPEGR.[T]	1xiTRAQ8plex [N-Term]; 4xCarbamidomethyl [C5; C11; C20; C22]		0.000132482	0	1	1	1	Q9UM47	Q9UM47 [1051-1076]	0	3358.45	High	High	High	High	High	High	Not Found	Not Found	1.025	1.122	1.802	1.128	2.327	0.01	0.01	95.2	97.6	106.8	171.5	107.4	221.5			Unique	3.54949	High	0	1.666e-05
FALSE	High	[K].VVTFCGHTSK.[T]	2xiTRAQ8plex [N-Term; K10]; 1xCarbamidomethyl [C5]		0.000121896	0	1	1	10	P02747	P02747 [189-198]	0	1743.97	High	High	High	High	High	High	High	Not Found	0.879	1.054	1.126	0.998	1.078	1.115	0.01	110.3	97	116.3	124.3	110.1	118.9	123.1		Unique	3.67652	High	2.574e-05	9.407e-05
FALSE	High	[R].NSLCIENSCIAAHDKR.[G]	2xiTRAQ8plex [N-Term; K15]; 2xCarbamidomethyl [C4; C9]		2.08145e-06	0	1	1	1	Q15582	Q15582 [470-485]	1	2496.29	High	High	High	High	High	High	High	Not Found	1.359	1.507	1.191	1.757	2.182	2.438	0.01	70	95.1	105.4	83.3	122.9	152.7	170.6		Unique	4.69529	High	0	2.341e-07
FALSE	High	[R].QQCKDIDECDIVPDACK.[G]	3xiTRAQ8plex [N-Term; K4; K17]; 3xCarbamidomethyl [C3; C9; C16]		6.13172e-05	0	1	1	1	Q12805	Q12805 [40-56]	1	3006.51	High	High	High	High	High	High	High	Not Found	0.989	1.557	2.306	1.236	1.082	1.754	0.01	80.6	79.7	125.5	185.9	99.6	87.2	141.4		Unique	4.27036	High	0	7.567e-06
FALSE	High	[R].SEALAVDGAGKPGAEEAQDPEGK.[G]	3xiTRAQ8plex [N-Term; K11; K23]		2.37562e-06	0	1	1	1	P10645	P10645 [272-294]	0	3138.67	High	High	High	High	High	High	High	Not Found	1.449	1.079	4.755	2.769	2.7	2.212	0.01	50.1	72.6	54.1	238.3	138.8	135.3	110.9		Unique	5.84613	High	0	2.677e-07
FALSE	High	[R].KVESELIKPINPR.[L]	3xiTRAQ8plex [N-Term; K1; K8]		3.32478e-06	0	1	1	25	P07225	P07225 [433-445]	1	2435.51	High	High	High	High	High	High	High	Not Found	0.927	1.062	0.902	1.016	0.795	0.861	0.01	121.9	113	129.5	109.9	123.9	96.9	104.9		Unique	4.92662	High	2.574e-05	2.544e-05
FALSE	High	[R].RELDESLQVAER.[L]	1xiTRAQ8plex [N-Term]		5.15273e-06	0	1	1	6	P10909	P10909 [325-336]	1	1748.94	High	High	High	High	High	High	High	Not Found	0.989	0.878	0.984	0.827	0.844	0.72	0.01	128.2	126.7	112.5	126.2	106	108.1	92.3		Unique	5.39405	High	0	5.93e-07
FALSE	High	[K].SPVGVQPILNEHTFCVGMSK.[Y]	2xiTRAQ8plex [N-Term; K20]; 1xDeamidated [N10]; 1xCarbamidomethyl [C15]		7.62262e-05	0	1	1	1	P00739	P00739 [268-287]	0	2809.48	High	High	High	High	High	High	High	Not Found	0.539	0.675	0.599	0.508	0.429	0.372	0.01	194.1	104.6	130.9	116.2	98.6	83.3	72.3		Unique	3.79248	High	0	9.461e-06
FALSE	High	[K].SKPTVSSSMEFK.[Y]	3xiTRAQ8plex [N-Term; K2; K12]		0.000117824	0	1	1	6	P04114	P04114 [3450-3461]	0	2240.27	High	High	High	High	High	High	High	Not Found	0.798	1.045	0.489	0.742	0.585	0.356	0.01	159.5	127.3	166.7	78	118.4	93.3	56.7		Unique	4.08544	High	0	1.48e-05
FALSE	High	[K].SPVGVQPILNEHTFCVGMSK.[Y]	2xiTRAQ8plex [N-Term; K20]; 1xCarbamidomethyl [C15]		1.52849e-05	0	1	1	1	P00739	P00739 [268-287]	0	2808.5	High	High	High	High	High	High	Not Found	Not Found	0.254	0.486	0.316	0.247	0.104	0.01	0.01	332.3	84.5	161.6	105.1	82	34.5			Unique	4.87712	High	0	1.813e-06
FALSE	High	[R].KPVEEYANCHLAR.[A]	2xiTRAQ8plex [N-Term; K1]; 1xCarbamidomethyl [C9]		5.0818e-05	0	1	1	3	P02787	P02787 [588-600]	0	2195.19	High	High	High	High	High	High	High	Not Found	1.784	3.495	1.17	1.171	1.432	1.458	0.01	69.5	124	242.9	81.3	81.4	99.5	101.3		Unique	4.60095	High	0	6.236e-06
FALSE	High	[R].SEDTAVYYCAR.[-]	2xiTRAQ8plex [N-Term; Y]; 1xCarbamidomethyl [C9]		1.56349e-05	0	5	5	7	P01742; A0A0C4DH29; A0A0B4J2H0; P01743; P0DP01	P01742 [107-117]; A0A0C4DH29 [107-117]; A0A0B4J2H0 [107-117]; P01743 [107-117]; P0DP01 [107-117]	0	1942.98	High	High	High	High	High	High	High	Not Found	1.058	0.858	2.438	1.099	1.129	1.354	0.01	89.5	94.8	76.8	218.3	98.3	101.1	121.2		Not Unique	4.35932	High	2.574e-05	1.851e-05
FALSE	High	[R].SEDTAVYYCAR.[-]	1xiTRAQ8plex [N-Term]; 1xCarbamidomethyl [C9]		0.000103671	0	5	5	6	P01742; A0A0C4DH29; A0A0B4J2H0; P01743; P0DP01	P01742 [107-117]; A0A0C4DH29 [107-117]; A0A0B4J2H0 [107-117]; P01743 [107-117]; P0DP01 [107-117]	0	1638.77	High	High	High	High	High	High	High	Not Found	0.927	1.206	3.606	1.479	1.232	0.549	0.01	80	74.2	96.5	288.5	118.3	98.5	43.9		Not Unique	4.27965	High	0	1.587e-05
FALSE	High	[K].GDSGGAFAVQDPNDKTK.[F]	3xiTRAQ8plex [N-Term; K15; K17]; 1xDeamidated [N13]		5.88095e-06	0	1	1	5	P09871	P09871 [630-646]	1	2620.4	High	High	High	High	High	High	High	Not Found	0.823	0.839	1.034	1.018	0.904	1.071	0.01	119.6	98.4	100.4	123.7	121.8	108.1	128.1		Unique	4.78817	High	0	6.797e-07
FALSE	High	[K].GDSGGAFAVQDPNDKTK.[F]	3xiTRAQ8plex [N-Term; K15; K17]		4.25877e-05	0	1	1	2	P09871	P09871 [630-646]	1	2619.41	High	High	High	High	High	High	High	Not Found	0.781	1.066	0.957	1.106	0.952	1.044	0.01	115.8	90.5	123.5	110.9	128.2	110.3	120.9		Unique	4.45113	High	0	5.214e-06
FALSE	High	[K].AEAQAQYSAAVAK.[G]	2xiTRAQ8plex [N-Term; K13]		3.88164e-06	0	1	1	26	Q14624	Q14624 [99-111]	0	1916.07	High	High	High	High	High	High	High	Not Found	1.411	1.268	1.314	1.67	1.104	1.007	0.01	91.2	128.6	115.6	119.8	152.3	100.7	91.8		Unique	5.19978	High	0	3.637e-06
FALSE	High	[K].NMEVSVATTTK.[A]	2xiTRAQ8plex [N-Term; K11]		4.67851e-05	0	1	1	4	P04114	P04114 [3420-3430]	0	1789	High	High	High	High	High	High	High	Not Found	0.71	0.83	0.531	0.6	0.622	0.615	0.01	163	115.8	135.3	86.5	97.8	101.4	100.2		Unique	4.75745	High	0	5.733e-06
FALSE	High	[K].CVVTGEDGSESEATVNVK.[I]	2xiTRAQ8plex [N-Term; K18]; 1xCarbamidomethyl [C1]		3.00117e-05	0	1	1	1	P13591	P13591 [96-113]	0	2489.26	High	High	High	High	High	High	Not Found	Not Found	0.562	0.214	0.391	0.405	0.553	0.01	0.01	256	143.9	54.9	100.1	103.6	141.4			Unique	4.53011	High	0	3.634e-06
FALSE	High	[R].IPESGGDNSVFDIFELTGAAR.[K]	1xiTRAQ8plex [N-Term]		2.187e-05	0	1	1	8	P07996	P07996 [21-41]	0	2499.27	High	High	High	High	High	High	High	Not Found	0.295	0.341	0.586	0.42	0.584	0.161	0.01	236.3	69.6	80.6	138.4	99.2	137.9	38.1		Unique	4.80525	High	0	2.626e-06
FALSE	High	[K].LDDDLEHQGGHVLDHGHK.[H]	2xiTRAQ8plex [N-Term; K18]		2.7418e-05	0	1	1	3	P01042	P01042 [479-496]	0	2630.35	High	High	High	High	High	High	High	Not Found	1.45	1.077	1.114	1.015	1.227	1.383	0.01	96.8	140.3	104.3	107.8	98.2	118.8	133.9		Unique	5.37689	High	0	3.307e-06
FALSE	High	[K].LVFQQFDLEPSEGCFYDYVK.[I]	2xiTRAQ8plex [N-Term; K20]; 1xDeamidated [Q]; 1xCarbamidomethyl [C14]		2.13809e-05	0	1	1	5	P00736	P00736 [58-77]	0	3093.54	High	High	High	High	High	High	High	Not Found	1.099	0.997	1.092	1.148	1.072	0.912	0.01	109.3	120.1	109	119.3	125.5	117.2	99.6		Unique	5.07974	High	0	1.263e-05
FALSE	High	[R].SWSYGQFEDGILDTCLYVMDR.[A]	1xiTRAQ8plex [N-Term]; 1xOxidation [M19]; 1xCarbamidomethyl [C15]		1.42814e-05	0	1	1	3	P00488	P00488 [225-245]	0	2875.32	High	High	High	High	High	High	Not Found	Not Found	1.336	1.134	1.156	0.92	1.25	0.01	0.01	117.7	157.2	133.5	136.1	108.3	147.2			Unique	4.31893	High	0	1.695e-06
FALSE	High	[R].SWSYGQFEDGILDTCLYVMDR.[A]	1xiTRAQ8plex [N-Term]; 1xCarbamidomethyl [C15]		4.35796e-07	0	1	1	2	P00488	P00488 [225-245]	0	2859.33	High	High	High	High	High	High	Not Found	Not Found	1.358	1.085	0.802	0.915	0.956	0.01	0.01	130.8	177.7	141.9	104.9	119.6	125.1			Unique	6.42416	High	0	4.695e-08
FALSE	High	[R].IEDANLIPPVPDDKFQDLVDAVR.[A]	2xiTRAQ8plex [N-Term; K14]; 1xDeamidated [N/Q]		5.37644e-05	0	1	1	6	P07996	P07996 [61-83]	1	3188.73	High	High	High	High	High	High	Not Found	Not Found	0.619	0.603	0.739	0.818	0.647	0.01	0.01	180.8	111.8	109	133.6	147.8	117			Unique	5.16047	High	0	6.616e-06
FALSE	High	[R].IEDANLIPPVPDDKFQDLVDAVR.[A]	2xiTRAQ8plex [N-Term; K14]		1.42133e-06	0	1	1	13	P07996	P07996 [61-83]	1	3187.75	High	High	High	High	High	High	High	Not Found	0.218	0.314	0.505	0.717	0.553	0.446	0.01	213.2	46.5	66.9	107.6	152.9	117.9	95		Unique	5.73671	High	0	7.68e-06
FALSE	High	[K].FKLDDDLEHQGGHVLDHGHK.[H]	3xiTRAQ8plex [N-Term; K2; K20]		5.79589e-05	0	1	1	4	P01042	P01042 [477-496]	1	3209.72	High	High	High	High	High	High	High	Not Found	1.51	1.18	1.006	1.643	1.205	1.353	0.01	89.9	135.7	106.1	90.5	147.7	108.3	121.7		Unique	4.48478	High	0	7.142e-06
FALSE	High	[K].FKLDDDLEHQGGHVLDHGHK.[H]	3xiTRAQ8plex [N-Term; K2; K20]; 1xDeamidated [Q10]		1.90827e-06	0	1	1	3	P01042	P01042 [477-496]	1	3210.71	High	High	High	High	High	High	High	Not Found	1.402	1.088	1.156	1.482	1.378	1.366	0.01	90.2	126.4	98.1	104.2	133.6	124.3	123.2		Unique	6.3699	High	0	2.145e-07
FALSE	High	[R].SSPVVIDASTAIDAPSNLR.[F]	1xiTRAQ8plex [N-Term]		1.2021e-07	0	1	1	62	P02751	P02751 [1983-2001]	0	2217.2	High	High	High	High	High	High	High	Not Found	1.132	1.176	1.082	0.988	1.215	1.21	0.01	102.5	116	120.6	111	101.3	124.5	124		Unique	6.31494	High	0	2.81e-07
FALSE	High	[R].SSPVVIDASTAIDAPSNLR.[F]	1xiTRAQ8plex [N-Term]; 1xDeamidated [N17]		1.39474e-06	0	1	1	15	P02751	P02751 [1983-2001]	0	2218.19	High	High	High	High	High	High	High	Not Found	1.149	1.116	1.158	1.039	1.261	1.021	0.01	103.3	118.7	115.2	119.6	107.3	130.3	105.5		Unique	5.6009	High	0	1.551e-07
FALSE	High	[R].KSDLFQEDLYPPTAGPDPALTAEEWLGGR.[D]	2xiTRAQ8plex [N-Term; K1]; 1xDeamidated [Q6]		6.43892e-06	0	1	1	1	P31146	P31146 [355-383]	1	3782.94	High	High	High	High	High	High	Not Found	Not Found	1.108	0.963	2.078	1.007	1.101	0.01	0.01	110.2	122.1	106.1	229.1	111	121.4			Unique	3.38927	High	0	7.482e-07
FALSE	High	[R].ITDNMFCAGYKPDEGKR.[G]	3xiTRAQ8plex [N-Term; K11; K16]; 1xCarbamidomethyl [C7]		1.63589e-05	0	1	1	31	P00734	P00734 [544-560]	1	2914.53	High	High	High	High	High	High	High	Not Found	0.98	0.928	0.612	1.158	0.903	0.995	0.01	121.7	119.2	112.9	74.4	140.9	109.9	121		Unique	5.75822	High	0	2.456e-06
FALSE	High	[R].ITDNMFCAGYKPDEGKR.[G]	3xiTRAQ8plex [N-Term; K11; K16]; 1xDeamidated [N4]; 1xCarbamidomethyl [C7]		1.48163e-06	0	1	1	19	P00734	P00734 [544-560]	1	2915.52	High	High	High	High	High	High	High	Not Found	1	1.072	0.673	1.162	0.933	1.034	0.01	116.4	116.4	124.7	78.4	135.3	108.6	120.3		Unique	6.59375	High	0	1.654e-07
FALSE	High	[R].ITDNMFCAGYKPDEGKR.[G]	3xiTRAQ8plex [N-Term; K11; K16]; 1xOxidation [M5]; 1xCarbamidomethyl [C7]		1.62359e-05	0	1	1	56	P00734	P00734 [544-560]	1	2930.53	High	High	High	High	High	High	High	Not Found	0.983	0.935	0.62	1.114	0.925	0.967	0.01	122.3	120.2	114.3	75.8	136.2	113.1	118.2		Unique	5.52299	High	0	2.692e-06
FALSE	High	[R].ITDNMFCAGYKPDEGKR.[G]	3xiTRAQ8plex [N-Term; K11; K16]; 1xOxidation [M5]; 1xDeamidated [N4]; 1xCarbamidomethyl [C7]		3.16362e-05	0	1	1	19	P00734	P00734 [544-560]	1	2931.51	High	High	High	High	High	High	High	Not Found	0.975	0.904	0.642	1.129	0.901	0.956	0.01	122.9	119.8	111.1	78.9	138.8	110.8	117.6		Unique	5.13088	High	0	1.183e-05
FALSE	High	[K].SRPANHCVYFYGDEISFSCHETSR.[F]	2xiTRAQ8plex [N-Term; Y]; 2xCarbamidomethyl [C7; C19]		2.93412e-05	0	1	1	27	P04003	P04003 [381-404]	0	3527.67	High	High	High	High	High	High	High	Not Found	0.763	0.998	0.714	0.723	0.854	0.782	0.01	137.2	104.6	136.9	97.9	99.1	117.1	107.2		Unique	5.15174	High	0	1.443e-05
FALSE	High	[R].ITDNMFCAGYKPDEGKR.[G]	4xiTRAQ8plex [N-Term; Y10; K11; K16]; 1xCarbamidomethyl [C7]		2.54281e-05	0	1	1	1	P00734	P00734 [544-560]	1	3218.74	High	High	High	High	High	High	High	Not Found	1.302	0.966	0.751	1.37	0.877	0.986	0.01	110.3	143.6	106.6	82.8	151.2	96.7	108.8		Unique	6.0264	High	0	3.063e-06
FALSE	High	[R].ITDNMFCAGYKPDEGKR.[G]	4xiTRAQ8plex [N-Term; Y10; K11; K16]; 1xOxidation [M5]; 1xCarbamidomethyl [C7]		9.36815e-05	0	1	1	2	P00734	P00734 [544-560]	1	3234.73	High	High	High	High	High	High	High	Not Found	1.267	1.044	0.74	1.325	0.996	1.28	0.01	104.6	132.4	109.1	77.4	138.5	104.1	133.8		Unique	4.30739	High	0	1.168e-05
FALSE	High	[R].LLEPHCFPLSLVPTEFCPSPPALK.[D]	2xiTRAQ8plex [N-Term; K24]; 2xCarbamidomethyl [C6; C17]		7.98546e-06	0	1	1	3	P10643	P10643 [555-578]	0	3357.82	High	High	High	High	High	High	Not Found	Not Found	0.907	0.894	1.207	1.089	1.121	0.01	0.01	128.6	116.7	115.1	155.3	140.2	144.2			Unique	5.12107	High	0	1.496e-06
FALSE	High	[R].KTFTAWCNSHLR.[K]	2xiTRAQ8plex [N-Term; K1]; 1xCarbamidomethyl [C7]		3.67765e-05	0	2	4	18	P12814; O43707	P12814 [35-46]; O43707 [54-65]	1	2129.15	High	High	High	High	High	High	High	Not Found	1.337	1.324	1	1.257	1.354	1.513	0.01	91.1	121.8	120.6	91.1	114.4	123.3	137.8		Not Unique	4.72954	High	2.574e-05	4.756e-05
FALSE	High	[R].GDSPASSKPISINYR.[T]	2xiTRAQ8plex [N-Term; K8]		2.24547e-05	0	1	1	41	P02751	P02751 [1616-1630]	0	2200.22	High	High	High	High	High	High	High	Not Found	1.269	1.316	1.005	1.298	1.028	1.025	0.01	100.7	127.9	132.5	101.2	130.7	103.6	103.3		Unique	4.03317	High	0.0001221	0.0009445
FALSE	High	[R].SLDLDSIIAEVK.[A]	2xiTRAQ8plex [N-Term; K12]		0.000108863	0	1	1	2	P04264	P04264 [344-355]	0	1911.13	High	High	High	High	High	High	Not Found	Not Found	0.896	0.431	0.278	0.271	0.322	0.01	0.01	250.1	224.2	107.7	69.5	67.8	80.7			Unique	4.00193	High	0	1.366e-05
FALSE	High	[R].GDSPASSKPISINYR.[T]	3xiTRAQ8plex [N-Term; K8; Y14]		4.50589e-05	0	1	1	9	P02751	P02751 [1616-1630]	0	2504.42	High	High	High	High	High	High	High	Not Found	1.58	1.332	0.931	1.218	1.006	1.07	0.01	98.3	155.3	130.9	91.6	119.7	98.9	105.2		Unique	5.2192	High	0	5.513e-06
FALSE	High	[R].HTFMGVVSLGSPSGEVSHPR.[K]	1xiTRAQ8plex [N-Term]		4.14915e-07	0	1	1	9	P02765	P02765 [318-337]	0	2385.23	High	High	High	High	High	High	High	Not Found	0.89	0.85	0.938	0.791	1.469	1.336	0.01	110	97.9	93.5	103.1	87	161.5	146.9		Unique	7.75441	High	0	1.724e-07
FALSE	High	[R].HTFMGVVSLGSPSGEVSHPR.[K]	1xiTRAQ8plex [N-Term]; 1xOxidation [M4]		4.85057e-06	0	1	1	9	P02765	P02765 [318-337]	0	2401.22	High	High	High	High	High	High	High	Not Found	0.901	0.872	1.092	0.834	1.415	1.577	0.01	104	93.7	90.7	113.6	86.7	147.2	164		Unique	5.61786	High	0	7.026e-07
FALSE	High	[K].LSNNALSGLPQGVFGK.[L]	2xiTRAQ8plex [N-Term; K16]		2.57172e-05	0	1	1	17	P22792	P22792 [200-215]	0	2210.28	High	High	High	High	High	High	High	Not Found	1.665	1.27	1.106	1.026	1.218	1.221	0.01	94	156.6	119.4	104	96.5	114.6	114.9		Unique	5.03682	High	0	7.831e-06
FALSE	High	[K].LSNNALSGLPQGVFGK.[L]	2xiTRAQ8plex [N-Term; K16]; 1xDeamidated [N]		3.17555e-05	0	1	1	12	P22792	P22792 [200-215]	0	2211.26	High	High	High	High	High	High	High	Not Found	1.306	1.175	1.043	1.066	1.269	1.196	0.01	99.3	129.7	116.7	103.6	105.9	126	118.8		Unique	5.25211	High	0	6.751e-06
FALSE	High	[R].DPALCCYLSPGDEQVNCFNINYLR.[N]	1xiTRAQ8plex [N-Term]; 3xCarbamidomethyl [C5; C6; C17]		2.68053e-05	0	1	1	2	Q16610	Q16610 [482-505]	0	3222.5	High	High	High	High	High	High	Not Found	Not Found	1.453	1.359	0.967	1.034	1.123	0.01	0.01	115.3	167.6	156.7	111.5	119.2	129.6			Unique	4.70364	High	0	3.234e-06
FALSE	High	[K].VVFLNTQLCQFRPDAFGGLPR.[L]	1xiTRAQ8plex [N-Term]; 1xCarbamidomethyl [C9]		1.31437e-05	0	1	1	12	P22792	P22792 [78-98]	0	2739.47	High	High	High	High	High	High	High	Not Found	1.248	1.21	1.209	1.088	1.071	0.811	0.01	104.8	130.8	126.7	126.6	114	112.1	85		Unique	4.82602	High	0	1.553e-05
FALSE	High	[K].INHGILYDEEK.[Y]	2xiTRAQ8plex [N-Term; K11]		1.64827e-05	0	2	2	24	P36980; Q03591	P36980 [28-38]; Q03591 [28-38]	0	1939.07	High	High	High	High	High	High	High	Not Found	0.992	1.232	1.058	1.278	0.891	0.958	0.01	108	107.1	133	114.3	138	96.2	103.4		Not Unique	4.27117	High	0	2.474e-06
FALSE	High	[R].ITDNMFCAGYKPDEGKR.[G]	4xiTRAQ8plex [N-Term; Y10; K11; K16]; 1xDeamidated [N4]; 1xCarbamidomethyl [C7]		3.36003e-05	0	1	1	1	P00734	P00734 [544-560]	1	3219.72	High	High	High	High	High	High	High	Not Found	1.224	1.22	1.087	1.322	0.984	0.957	0.01	102.6	125.7	125.2	111.5	135.7	101	98.2		Unique	4.34985	High	0	4.079e-06
FALSE	High	[R].RPHETGGYMLECVCLGNGK.[G]	3xiTRAQ8plex [N-Term; Y8; K19]; 1xOxidation [M9]; 1xDeamidated [N17]; 2xCarbamidomethyl [C12; C14]		1.77073e-05	0	1	1	21	P02751	P02751 [156-174]	0	3107.58	High	High	High	High	High	High	High	High	1.325	1.186	1.119	1.042	1.097	1.453	7.091	52.2	69.2	62	58.4	54.4	57.3	75.9	370.5	Unique	5.65986	High	0	8.716e-06
FALSE	High	[R].RPHETGGYMLECVCLGNGK.[G]	3xiTRAQ8plex [N-Term; Y8; K19]; 1xDeamidated [N17]; 2xCarbamidomethyl [C12; C14]		3.50206e-05	0	1	1	36	P02751	P02751 [156-174]	0	3091.59	High	High	High	High	High	High	High	Not Found	1.215	1.254	0.799	1.117	0.879	0.844	0.01	112.5	136.8	141.1	89.9	125.7	98.9	95		Unique	6.30177	High	0	7.134e-06
FALSE	High	[R].RPHETGGYMLECVCLGNGK.[G]	2xiTRAQ8plex [N-Term; K19]; 1xOxidation [M9]; 1xDeamidated [N17]; 2xCarbamidomethyl [C12; C14]		1.45391e-06	0	1	1	30	P02751	P02751 [156-174]	0	2803.38	High	High	High	High	High	High	High	Not Found	0.923	1.136	0.787	0.773	1.129	1.196	0.01	115.2	106.4	130.9	90.7	89.1	130	137.8		Unique	6.12702	High	0	4.588e-06
FALSE	High	[K].LVFQQFDLEPSEGCFYDYVK.[I]	2xiTRAQ8plex [N-Term; K20]; 1xCarbamidomethyl [C14]		7.25984e-05	0	1	1	6	P00736	P00736 [58-77]	0	3092.55	High	High	High	High	High	High	High	Not Found	0.982	0.877	0.959	1.002	0.971	0.73	0.01	122.7	120.5	107.6	117.7	122.9	119.1	89.6		Unique	4.3434	High	2.574e-05	1.753e-05
FALSE	High	[R].LYIGLAGLATDVQTVAQR.[L]	1xiTRAQ8plex [N-Term]		8.54711e-06	0	1	1	2	P49720	P49720 [49-66]	0	2193.25	High	High	High	High	High	High	Not Found	Not Found	1.045	0.752	1.013	0.616	0.994	0.01	0.01	147.6	154.2	111	149.6	90.9	146.8			Unique	5.17305	High	0	9.999e-07
FALSE	High	[K].EYLIMGLDGATYDLEGHPQYLLDSNSWIEEMPSER.[L]	2xiTRAQ8plex [N-Term; Y]; 1xOxidation [M]; 2xDeamidated [Q19; N25]		9.02342e-05	0	2	2	7	P0C0L4; P0C0L5	P0C0L4 [1682-1716]; P0C0L5 [1682-1716]	0	4698.24	High	High	High	High	High	High	Not Found	Not Found	1.142	0.957	1.462	1.427	1.035	0.01	0.01	113.9	130.1	109	166.6	162.5	117.9			Not Unique	4.85869	High	0	1.124e-05
FALSE	High	[K].EYLIMGLDGATYDLEGHPQYLLDSNSWIEEMPSER.[L]	2xiTRAQ8plex [N-Term; Y]; 1xOxidation [M]		3.36003e-05	0	2	2	18	P0C0L4; P0C0L5	P0C0L4 [1682-1716]; P0C0L5 [1682-1716]	0	4696.27	High	High	High	High	High	High	High	Not Found	1.342	0.998	1.33	1.237	0.819	0.371	0.01	112.7	151.3	112.5	149.9	139.4	92.3	41.8		Not Unique	6.38489	High	2.574e-05	1.807e-05
FALSE	High	[K].EYLIMGLDGATYDLEGHPQYLLDSNSWIEEMPSER.[L]	2xiTRAQ8plex [N-Term; Y20]; 1xDeamidated [Q/N]		1.48866e-05	0	2	2	2	P0C0L4; P0C0L5	P0C0L4 [1682-1716]; P0C0L5 [1682-1716]	0	4681.26	High	High	High	High	High	High	Not Found	Not Found	1.163	1.002	1.642	1.527	0.718	0.01	0.01	113.4	132	113.7	186.3	173.3	81.4			Not Unique	6.73944	High	0	1.767e-06
FALSE	High	[K].YHWEHTGLTLR.[E]	1xiTRAQ8plex [N-Term]		9.47414e-05	0	1	1	15	P04114	P04114 [4088-4098]	0	1716.91	High	High	High	High	High	High	High	Not Found	0.878	0.936	0.606	0.679	0.751	0.623	0.01	146.2	128.3	136.8	88.6	99.2	109.7	91.1		Unique	4.53508	High	2.574e-05	3.514e-05
FALSE	High	[K].EYLIMGLDGATYDLEGHPQYLLDSNSWIEEMPSER.[L]	2xiTRAQ8plex [N-Term; Y]		1.49851e-06	0	2	2	3	P0C0L4; P0C0L5	P0C0L4 [1682-1716]; P0C0L5 [1682-1716]	0	4680.27	High	High	High	High	High	High	Not Found	Not Found	1.243	1.104	1.421	1.3	0.804	0.01	0.01	116.4	144.7	128.5	165.4	151.4	93.6			Not Unique	6.15476	High	0	2.299e-06
FALSE	High	[K].EYLIMGLDGATYDLEGHPQYLLDSNSWIEEMPSER.[L]	1xiTRAQ8plex [N-Term]; 2xOxidation [M5; M31]		1.20509e-05	0	2	2	3	P0C0L4; P0C0L5	P0C0L4 [1682-1716]; P0C0L5 [1682-1716]	0	4408.06	High	High	High	High	High	High	Not Found	Not Found	1.152	1.016	1.293	0.872	1.191	0.01	0.01	122.6	141.3	124.6	158.5	106.9	146.1			Not Unique	4.00303	High	0	1.422e-06
FALSE	High	[K].EYLIMGLDGATYDLEGHPQYLLDSNSWIEEMPSER.[L]	1xiTRAQ8plex [N-Term]; 1xOxidation [M5]		5.99513e-05	0	2	2	4	P0C0L4; P0C0L5	P0C0L4 [1682-1716]; P0C0L5 [1682-1716]	0	4392.06	High	High	High	High	High	High	Not Found	Not Found	0.827	0.979	1.428	1.229	0.893	0.01	0.01	125.9	104.1	123.2	179.7	154.7	112.4			Not Unique	5.24455	High	0	7.397e-06
FALSE	High	[K].SISAALEHK.[V]	2xiTRAQ8plex [N-Term; K9]		0.000105241	0	1	1	23	P04114	P04114 [1959-1967]	0	1563.93	High	High	High	High	High	High	High	High	0.785	0.937	0.599	0.673	0.808	1.118	3.277	87	68.3	81.5	52.1	58.6	70.3	97.2	285.1	Unique	4.08181	High	0	1.319e-05
FALSE	High	[R].ESTVFEDLSDEAERDEYELLCPDNTR.[K]	1xiTRAQ8plex [N-Term]; 1xCarbamidomethyl [C21]		6.27093e-06	0	1	1	7	P02788	P02788 [230-255]	1	3436.56	High	High	High	High	High	High	High	Not Found	0.671	1.466	0.393	0.527	0.426	0.298	0.01	167.3	112.3	245.2	65.7	88.2	71.3	49.9		Unique	6.82304	High	0	7.273e-07
FALSE	High	[R].IDSGLYLGSGYFTAIQNLR.[K]	1xiTRAQ8plex [N-Term]		6.4626e-05	0	1	1	2	P02788	P02788 [333-351]	0	2392.28	High	High	High	High	High	High	Not Found	Not Found	0.978	1.293	0.555	0.667	0.678	0.01	0.01	154.7	151.3	200.1	85.8	103.2	104.9			Unique	3.32859	High	2.574e-05	6.905e-05
FALSE	High	[R].ITVAALDASNLLASVPSPQR.[S]	1xiTRAQ8plex [N-Term]; 1xDeamidated [N/Q]		8.03348e-05	0	1	1	2	Q6UVK1	Q6UVK1 [1723-1742]	0	2328.31	High	High	High	High	High	High	High	Not Found	1.007	0.949	1.042	0.897	1.485	1.826	0.01	97.5	98.2	92.5	101.6	87.5	144.7	178.1		Unique	5.14431	High	0	1e-05
FALSE	High	[R].ITVAALDASNLLASVPSPQR.[S]	1xiTRAQ8plex [N-Term]		1.18703e-05	0	1	1	1	Q6UVK1	Q6UVK1 [1723-1742]	0	2327.32	High	High	High	High	High	High	High	Not Found	0.78	0.772	0.914	0.674	1.663	1.955	0.01	103.1	80.4	79.6	94.3	69.5	171.5	201.6		Unique	5.07897	High	0	1.401e-06
FALSE	High	[R].EYYFAEAQIADFSDPAFISK.[T]	3xiTRAQ8plex [N-Term; K20; Y]; 1xDeamidated [Q8]		1.54007e-05	0	1	1	4	P05546	P05546 [242-261]	0	3225.68	High	High	High	High	High	High	High	Not Found	1.54	1.186	1.219	1.437	1.097	0.987	0.01	94.5	145.5	112.1	115.2	135.8	103.6	93.2		Unique	4.3887	High	0	1.826e-06
FALSE	High	[R].EYYFAEAQIADFSDPAFISK.[T]	2xiTRAQ8plex [N-Term; K20]; 1xDeamidated [Q8]		8.69145e-05	0	1	1	3	P05546	P05546 [242-261]	0	2921.47	High	High	High	High	High	High	Not Found	Not Found	1.277	1.075	0.938	1.037	0.825	0.01	0.01	130	166.1	139.8	122	134.8	107.3			Unique	4.46253	High	2.574e-05	2.154e-05
FALSE	High	[R].EYYFAEAQIADFSDPAFISK.[T]	2xiTRAQ8plex [N-Term; K20]		1.71029e-06	0	1	1	4	P05546	P05546 [242-261]	0	2920.49	High	High	High	High	High	High	High	Not Found	1.327	1.244	0.987	1.185	0.923	1.257	0.01	101	134	125.6	99.7	119.7	93.2	126.9		Unique	6.12068	High	0	1.912e-07
FALSE	High	[K].MRPSTDTITVMVENSHGLR.[V]	1xiTRAQ8plex [N-Term]		2.24477e-06	0	2	2	34	P0C0L4; P0C0L5	P0C0L4 [167-185]; P0C0L5 [167-185]	0	2448.26	High	High	High	High	High	High	High	Not Found	0.746	0.788	0.979	0.741	0.675	0.494	0.01	147.5	110	116.3	144.4	109.3	99.5	72.9		Not Unique	6.57194	High	0	1.907e-06
FALSE	High	[K].MRPSTDTITVMVENSHGLR.[V]	1xiTRAQ8plex [N-Term]; 1xDeamidated [N14]		2.27894e-06	0	2	2	49	P0C0L4; P0C0L5	P0C0L4 [167-185]; P0C0L5 [167-185]	0	2449.25	High	High	High	High	High	High	High	Not Found	1.039	0.93	1.142	1.148	0.9	0.84	0.01	114.3	118.8	106.3	130.5	131.3	102.8	96		Not Unique	6.71813	High	0	1.939e-06
FALSE	High	[K].MRPSTDTITVMVENSHGLR.[V]	1xiTRAQ8plex [N-Term]; 1xOxidation [M]		1.30307e-06	0	2	2	84	P0C0L4; P0C0L5	P0C0L4 [167-185]; P0C0L5 [167-185]	0	2464.26	High	High	High	High	High	High	High	Not Found	1.083	1.008	1.254	0.964	0.941	0.74	0.01	114.5	123.9	115.3	143.5	110.3	107.8	84.7		Not Unique	6.63805	High	0	6.301e-07
FALSE	High	[K].MRPSTDTITVMVENSHGLR.[V]	1xiTRAQ8plex [N-Term]; 1xOxidation [M]; 1xDeamidated [N14]		1.58586e-06	0	2	2	82	P0C0L4; P0C0L5	P0C0L4 [167-185]; P0C0L5 [167-185]	0	2465.24	High	High	High	High	High	High	High	High	0.982	0.995	1.216	0.955	0.97	0.781	2.351	86.5	84.9	86.1	105.2	82.5	83.9	67.5	203.3	Not Unique	6.30816	High	0	9.945e-06
FALSE	High	[K].MRPSTDTITVMVENSHGLR.[V]	1xiTRAQ8plex [N-Term]; 2xOxidation [M1; M11]		1.44439e-05	0	2	2	57	P0C0L4; P0C0L5	P0C0L4 [167-185]; P0C0L5 [167-185]	0	2480.25	High	High	High	High	High	High	High	Not Found	1.106	0.971	1.1	1.023	0.958	0.818	0.01	114.7	126.8	111.3	126.1	117.4	109.9	93.8		Not Unique	5.65962	High	0	3.558e-06
FALSE	High	[K].MRPSTDTITVMVENSHGLR.[V]	1xiTRAQ8plex [N-Term]; 2xOxidation [M1; M11]; 1xDeamidated [N14]		1.34447e-05	0	2	2	35	P0C0L4; P0C0L5	P0C0L4 [167-185]; P0C0L5 [167-185]	0	2481.24	High	High	High	High	High	High	High	Not Found	0.921	1.028	1.114	1.028	0.857	0.56	0.01	122.9	113.2	126.4	136.9	126.4	105.3	68.9		Not Unique	6.05304	High	0	2.133e-06
FALSE	High	[R].KYTYNYEAESSSGVPGTADSR.[S]	2xiTRAQ8plex [N-Term; K1]		8.39679e-08	0	1	1	14	P04114	P04114 [51-71]	1	2890.43	High	High	High	High	High	High	High	Not Found	0.901	0.989	0.691	0.791	0.809	0.922	0.01	131.1	118.1	129.6	90.6	103.7	106.1	120.8		Unique	6.54851	High	0	2.467e-08
FALSE	High	[R].KYTYNYEAESSSGVPGTADSR.[S]	2xiTRAQ8plex [N-Term; K1]; 1xDeamidated [N5]		4.39688e-06	0	1	1	3	P04114	P04114 [51-71]	1	2891.42	High	High	High	High	High	High	High	Not Found	0.941	0.946	0.838	0.973	1.094	0.857	0.01	120.3	113.2	113.8	100.8	117	131.7	103.1		Unique	5.12436	High	0	5.038e-07
FALSE	High	[R].KYTYNYEAESSSGVPGTADSR.[S]	3xiTRAQ8plex [N-Term; K1; Y]		8.29277e-06	0	1	1	7	P04114	P04114 [51-71]	1	3194.64	High	High	High	High	High	High	High	Not Found	1.097	1.102	0.732	0.898	0.8	1.032	0.01	120.1	131.7	132.4	87.9	107.8	96.1	123.9		Unique	6.87417	High	0	9.696e-07
FALSE	High	[K].GLEWIGSIYYSGSTYYNPSLK.[S]	2xiTRAQ8plex [N-Term; K21]		0.000110931	0	1	1	1	P01824	P01824 [72-92]	0	3006.57	High	High	High	High	High	High	Not Found	Not Found	0.669	0.781	1.079	0.898	0.856	0.01	0.01	151.4	101.3	118.2	163.3	136	129.6			Unique	2.70386	High	0	1.389e-05
FALSE	High	[R].RPHETGGYMLECVCLGNGK.[G]	2xiTRAQ8plex [N-Term; K19]; 2xCarbamidomethyl [C12; C14]		8.62653e-05	0	1	1	1	P02751	P02751 [156-174]	0	2786.4	High	High	High	High	High	High	High	Not Found	1.291	0.853	0.601	0.615	0.648	0.656	0.01	141.2	182.3	120.5	84.9	86.9	91.5	92.7		Unique	4.38556	High	0	1.076e-05
FALSE	High	[R].RPHETGGYMLECVCLGNGK.[G]	2xiTRAQ8plex [N-Term; K19]; 1xDeamidated [N17]; 2xCarbamidomethyl [C12; C14]		1.76943e-06	0	1	1	47	P02751	P02751 [156-174]	0	2787.38	High	High	High	High	High	High	High	Not Found	0.943	1.076	0.837	0.877	1.098	1.171	0.01	114.3	107.7	123	95.7	100.2	125.4	133.8		Unique	6.19034	High	0	1.981e-07
FALSE	High	[K].INHGILYDEEK.[Y]	3xiTRAQ8plex [N-Term; Y7; K11]		1.82496e-05	0	2	2	10	P36980; Q03591	P36980 [28-38]; Q03591 [28-38]	0	2243.28	High	High	High	High	High	High	High	Not Found	1.085	1.433	1.162	1.579	0.899	0.856	0.01	99.8	108.3	143.1	116	157.6	89.8	85.4		Not Unique	4.26795	High	2.574e-05	3.826e-05
FALSE	High	[K].LSSSFIITQNMFCAGYDTK.[Q]	2xiTRAQ8plex [N-Term; K19]; 1xCarbamidomethyl [C13]		2.22861e-05	0	1	1	3	P00742	P00742 [392-410]	0	2791.43	High	High	High	High	High	High	High	Not Found	0.892	0.91	0.882	1.026	1.48	1.107	0.01	109.6	97.8	99.7	96.7	112.5	162.3	121.4		Unique	4.64042	High	0	2.67e-06
FALSE	High	[K].LSSSFIITQNMFCAGYDTK.[Q]	2xiTRAQ8plex [N-Term; K19]; 1xDeamidated [N10]; 1xCarbamidomethyl [C13]		2.61077e-05	0	1	1	1	P00742	P00742 [392-410]	0	2792.41	High	High	High	High	High	High	High	Not Found	0.971	1.032	0.883	0.832	1.408	1.358	0.01	106.9	103.8	110.3	94.4	89	150.5	145.1		Unique	4.43438	High	0	3.144e-06
FALSE	High	[K].LSSSFIITQNMFCAGYDTK.[Q]	2xiTRAQ8plex [N-Term; K19]; 1xOxidation [M11]; 1xCarbamidomethyl [C13]		2.96746e-05	0	1	1	2	P00742	P00742 [392-410]	0	2807.42	High	High	High	High	High	High	High	Not Found	0.878	0.773	0.881	0.753	1.185	0.985	0.01	123.9	108.8	95.8	109.1	93.3	146.9	122.1		Unique	3.70851	High	0	3.589e-06
FALSE	High	[R].FFGHGAEDSLADQAANEWGR.[S]	1xiTRAQ8plex [N-Term]		2.11829e-07	0	1	1	14	P0DJI8	P0DJI8 [86-105]	0	2482.17	High	High	High	High	High	High	High	Not Found	1.459	1.531	2.594	1.208	1.206	0.759	0.01	82	119.6	125.5	212.7	99	98.9	62.2		Unique	7.03541	High	0	3.435e-08
FALSE	High	[K].GLAFTDVDVDSIK.[I]	2xiTRAQ8plex [N-Term; K13]		8.92251e-05	0	1	1	4	P02751	P02751 [1728-1740]	0	1988.12	High	High	High	High	High	High	High	Not Found	1.136	1.454	1.195	0.961	1.471	1.366	0.01	93.2	105.9	135.5	111.4	89.6	137.1	127.3		Unique	4.1305	High	2.574e-05	6.757e-05
FALSE	High	[R].HRPRPYPPNVGEEIQIGHIPR.[E]	1xiTRAQ8plex [N-Term]		3.97061e-06	0	1	1	6	P02751	P02751 [2162-2182]	0	2766.52	High	High	High	High	High	High	High	Not Found	1.034	0.989	0.79	0.966	0.972	0.893	0.01	120.4	124.5	119.1	95.1	116.3	117	107.6		Unique	6.21775	High	0	4.544e-07
FALSE	High	[R].CLPVCGKPVNPVEQR.[Q]	2xiTRAQ8plex [N-Term; K7]; 1xDeamidated [N10]; 2xCarbamidomethyl [C1; C5]		3.17555e-05	0	1	1	2	P00736	P00736 [447-461]	0	2362.28	High	High	High	High	High	High	High	Not Found	0.899	0.708	0.902	0.89	0.711	0.52	0.01	142.1	127.7	100.7	128.2	126.4	101	73.9		Unique	3.89595	High	0	3.852e-06
FALSE	High	[R].CLPVCGKPVNPVEQR.[Q]	2xiTRAQ8plex [N-Term; K7]; 2xCarbamidomethyl [C1; C5]		5.60325e-05	0	1	1	3	P00736	P00736 [447-461]	0	2361.3	High	High	High	High	High	High	High	Not Found	1.056	0.927	1.085	1.023	0.831	0.849	0.01	118.1	124.8	109.5	128.1	120.9	98.2	100.3		Unique	4.18533	High	2.574e-05	2.608e-05
FALSE	High	[R].ETAVDGELVVLYDVK.[R]	2xiTRAQ8plex [N-Term; K15]		8.40804e-07	0	1	1	52	P19823	P19823 [266-280]	0	2258.27	High	High	High	High	High	High	High	Not Found	1.394	1.249	0.99	1.09	1.235	1.042	0.01	100	139.4	124.9	99	109	123.5	104.2		Unique	5.69844	High	0	9.22e-08
FALSE	High	[K].YNALDLTNNGK.[L]	2xiTRAQ8plex [N-Term; K11]; 1xDeamidated [N]		9.68977e-05	0	1	1	16	P04114	P04114 [1803-1813]	0	1832	High	High	High	High	High	High	High	Not Found	0.959	1.021	0.662	0.719	0.73	0.589	0.01	140.8	135.1	143.8	93.2	101.3	102.9	82.9		Unique	4.12245	High	2.574e-05	4.061e-05
FALSE	High	[R].DIDECQQGNLCVNGQCK.[N]	2xiTRAQ8plex [N-Term; K17]; 1xDeamidated [N/Q]; 3xCarbamidomethyl [C5; C11; C16]		3.70543e-05	0	1	1	10	Q14766	Q14766 [1079-1095]	0	2647.24	High	High	High	High	High	High	High	Not Found	0.474	0.578	0.706	0.883	0.88	0.841	0.01	149.2	70.7	86.2	105.3	131.7	131.4	125.5		Unique	5.30651	High	0	1.334e-05
FALSE	High	[K].HGNTDSEGIVEVK.[L]	2xiTRAQ8plex [N-Term; K13]		7.50911e-05	0	1	1	3	P05156	P05156 [118-130]	0	1993.08	High	High	High	High	High	High	High	Not Found	1.301	1.324	1.397	0.958	1.119	1.42	0.01	93.9	122.2	124.3	131.2	90	105.1	133.4		Unique	5.0969	High	0	9.334e-06
FALSE	High	[K].FSGQLNSHGCFYQQVK.[T]	2xiTRAQ8plex [N-Term; K16]; 1xDeamidated [N/Q]; 1xCarbamidomethyl [C10]		5.0818e-05	0	1	1	3	P01023	P01023 [290-305]	0	2509.28	High	High	High	High	High	High	High	Not Found	0.802	1.255	0.798	0.749	1.804	1.7	0.01	98.7	79.1	123.8	78.8	73.9	178	167.8		Unique	4.51723	High	0	6.295e-06
FALSE	High	[K].FSGQLNSHGCFYQQVK.[T]	2xiTRAQ8plex [N-Term; K16]; 1xCarbamidomethyl [C10]		6.41465e-06	0	1	1	2	P01023	P01023 [290-305]	0	2508.29	High	High	High	High	High	High	High	Not Found	0.953	1.27	0.958	0.884	1.675	1.777	0.01	93.9	89.6	119.3	90	83	157.4	166.9		Unique	4.8834	High	0	7.428e-07
FALSE	High	[K].YACWYQQKPGQSPVLVIYQDSK.[R]	3xiTRAQ8plex [N-Term; K8; K22]; 1xCarbamidomethyl [C3]		2.62062e-05	0	1	1	4	P01715	P01715 [50-71]	0	3570.92	High	High	High	High	High	High	High	Not Found	0.734	0.963	2.285	1.796	1.798	1.862	0.01	76.6	56.3	73.8	175.1	137.6	137.8	142.7		Unique	4.61491	High	0	3.162e-06
FALSE	High	[R].RFEQLELRPVLYNYLDK.[N]	2xiTRAQ8plex [N-Term; K17]		4.25877e-05	0	2	2	8	P0C0L4; P0C0L5	P0C0L4 [845-861]; P0C0L5 [845-861]	1	2804.59	High	High	High	High	High	High	High	Not Found	1.056	1.124	1.123	1.168	0.807	0.662	0.01	115.3	121.7	129.6	129.4	134.7	93.1	76.3		Not Unique	5.93803	High	0	1.479e-05
FALSE	High	[K].LTYDEAVQACLNDGAQIAK.[V]	2xiTRAQ8plex [N-Term; K19]; 1xCarbamidomethyl [C10]		9.26336e-05	0	1	1	2	P10915	P10915 [270-288]	0	2688.41	High	High	High	High	High	High	Not Found	Not Found	1.283	1.126	1.241	1.123	1.262	0.01	0.01	113.7	146	128	141.2	127.7	143.5			Unique	3.30874	High	0	1.158e-05
FALSE	High	[R].TEGDGVYTLNDK.[K]	2xiTRAQ8plex [N-Term; K12]		3.79003e-05	0	2	2	1	P00739; P00738	P00739 [61-72]; P00738 [60-71]	0	1920.02	High	High	High	High	High	High	Not Found	Not Found	0.35	0.564	0.685	0.336	0.1	0.01	0.01	263.5	92.2	148.7	180.5	88.6	26.4			Not Unique	4.58926	High	0	4.62e-06
FALSE	High	[K].NGIDIYSLTVDSR.[V]	1xiTRAQ8plex [N-Term]; 1xDeamidated [N1]		2.73149e-05	0	1	1	11	Q14624	Q14624 [31-43]	0	1757.92	High	High	High	High	High	High	High	Not Found	1.552	1.393	1.632	1.912	1.391	0.878	0.01	82	127.2	114.2	133.8	156.8	114	72		Unique	4.60086	High	0	1.16e-05
FALSE	High	[K].ITLLSALVETR.[T]	1xiTRAQ8plex [N-Term]		9.91039e-05	0	1	1	6	P01011	P01011 [380-390]	0	1519.94	High	High	High	High	High	High	High	Not Found	0.884	0.861	1.143	0.986	0.929	0.604	0.01	124.9	110.3	107.6	142.7	123.1	116	75.4		Unique	4.12636	High	0	1.238e-05
FALSE	High	[R].CNLDGSGLEVIDAMR.[S]	1xiTRAQ8plex [N-Term]; 1xCarbamidomethyl [C1]		0.000104061	0	1	1	1	Q07954	Q07954 [1769-1783]	0	1953.97	High	High	High	High	High	High	High	Not Found	1.114	0.981	1.568	0.942	1.659	1.508	0.01	91.2	101.6	89.4	143	85.9	151.3	137.6		Unique	4.23337	High	0	1.305e-05
FALSE	High	[R].TPGAAANLELIFVGPQHAGNYR.[C]	1xiTRAQ8plex [N-Term]		2.81572e-06	0	1	1	1	P04217	P04217 [448-469]	0	2600.39	High	High	High	High	High	High	High	Not Found	1.097	1.175	2.236	1.005	1.058	1.291	0.01	90.3	99	106.1	201.9	90.7	95.5	116.6		Unique	5.71177	High	0	3.188e-07
FALSE	High	[R].TPGAAANLELIFVGPQHAGNYR.[C]	1xiTRAQ8plex [N-Term]; 1xDeamidated [N/Q]		8.98966e-05	0	1	1	2	P04217	P04217 [448-469]	0	2601.37	High	High	High	High	High	High	High	Not Found	1.072	1.305	1.134	0.992	1.015	0.889	0.01	108	115.8	141	122.5	107.1	109.6	96.1		Unique	5.86453	High	4.094e-05	0.000202
FALSE	High	[R].VHAVDSCMSFQCK.[R]	2xiTRAQ8plex [N-Term; K13]; 2xCarbamidomethyl [C7; C12]		3.89117e-05	0	1	1	10	Q14515	Q14515 [427-439]	0	2177.08	High	High	High	High	High	High	High	Not Found	1.441	1.267	1.343	1.045	1.772	2.401	0.01	77.9	112.3	98.7	104.6	81.4	138	187.1		Unique	5.15067	High	0	4.75e-06
FALSE	High	[R].DAYSGGAVNLYHVR.[E]	1xiTRAQ8plex [N-Term]		2.17877e-05	0	1	1	1	P28074	P28074 [226-239]	0	1825.95	High	High	High	High	High	High	High	Not Found	1.311	1.21	1.258	0.978	1.005	0.768	0.01	106.3	139.3	128.5	133.6	103.9	106.8	81.6		Unique	4.66396	High	0	2.611e-06
FALSE	High	[R].YYPYQSFQTPQHPSFLFQDK.[R]	2xiTRAQ8plex [N-Term; K20]		3.99499e-05	0	1	1	2	Q08380	Q08380 [455-474]	0	3129.59	High	High	High	High	High	High	High	Not Found	0.97	1.276	0.613	0.759	0.83	0.84	0.01	127.2	123.4	162.4	78	96.6	105.6	106.9		Unique	4.50568	High	2.574e-05	3.923e-05
FALSE	High	[K].DCVGDVTENQICNK.[Q]	2xiTRAQ8plex [N-Term; K14]; 1xDeamidated [N/Q]; 2xCarbamidomethyl [C2; C12]		2.39404e-05	0	1	1	26	P07996	P07996 [530-543]	0	2261.1	High	High	High	High	High	High	High	Not Found	0.431	0.498	0.659	0.817	0.652	0.742	0.01	166.7	71.9	83.1	109.8	136.2	108.6	123.7		Unique	4.69596	High	0	2.879e-06
FALSE	High	[K].DCVGDVTENQICNK.[Q]	2xiTRAQ8plex [N-Term; K14]; 2xCarbamidomethyl [C2; C12]		3.27265e-05	0	1	1	8	P07996	P07996 [530-543]	0	2260.12	High	High	High	High	High	High	High	Not Found	0.265	0.46	0.5	0.693	0.512	0.49	0.01	204.1	54.1	93.8	102.1	141.4	104.5	100.1		Unique	4.36134	High	0	8.707e-06
FALSE	High	[R].AGNGGCHGLATCR.[A]	1xiTRAQ8plex [N-Term]; 1xDeamidated [N3]; 2xCarbamidomethyl [C6; C12]		0.000107642	0	1	1	1	Q9NY15	Q9NY15 [953-965]	0	1635.76	High	High	High	High	High	High	High	Not Found	1.283	0.845	0.796	0.838	0.921	1.213	0.01	116	148.8	98.1	92.3	97.2	106.9	140.7		Unique	4.31961	High	0	1.351e-05
FALSE	High	[K].GIVDQSQQAYQEAFEISK.[K]	2xiTRAQ8plex [N-Term; K18]; 1xDeamidated [Q11]		3.06975e-05	0	1	1	1	P63104	P63104 [140-157]	0	2650.38	High	High	High	High	High	High	High	Not Found	1.238	1.156	1.64	1.198	1.233	1.741	0.01	86.9	107.6	100.5	142.5	104.1	107.1	151.3		Unique	5.94423	High	0	3.714e-06
FALSE	High	[R].VVICHLPCMNGGQCSSR.[D]	1xiTRAQ8plex [N-Term]; 1xDeamidated [Q/N]; 3xCarbamidomethyl [C4; C8; C14]		4.53989e-05	0	1	1	4	Q14766	Q14766 [400-416]	0	2280.07	High	High	High	High	High	High	High	Not Found	0.698	0.784	0.784	0.782	0.89	1.068	0.01	133.2	93	104.5	104.4	104.2	118.5	142.2		Unique	4.56711	High	0	5.553e-06
FALSE	High	[K].NGIDIYSLTVDSR.[V]	1xiTRAQ8plex [N-Term]		3.15173e-05	0	1	1	3	Q14624	Q14624 [31-43]	0	1756.94	High	High	High	High	High	High	High	Not Found	1.325	0.999	1.088	1.24	1.09	1.189	0.01	100.9	133.6	100.7	109.8	125.1	109.9	120		Unique	4.3066	High	0	1.581e-05
FALSE	High	[R].EQMIYWTDVTTQGSMIR.[R]	1xiTRAQ8plex [N-Term]		8.21624e-05	0	1	1	1	Q07954	Q07954 [3068-3084]	0	2363.17	High	High	High	High	High	High	Not Found	Not Found	0.826	0.785	0.863	0.715	1.188	0.01	0.01	148.8	122.9	116.7	128.4	106.4	176.7			Unique	4.5336	High	0	1.023e-05
FALSE	High	[K].LLCQCLGFGSGHFR.[C]	1xiTRAQ8plex [N-Term]; 1xDeamidated [Q4]; 2xCarbamidomethyl [C3; C5]		0.000120522	0	1	1	2	P02751	P02751 [2322-2335]	0	1956.97	High	High	High	High	High	High	High	Not Found	0.719	0.817	1.221	0.685	1.277	0.599	0.01	126.6	91	103.4	154.7	86.7	161.7	75.9		Unique	3.69556	High	2.574e-05	8.79e-05
FALSE	High	[K].TMSGLECQAWDSQSPHAHGYIPSK.[F]	2xiTRAQ8plex [N-Term; K24]; 1xCarbamidomethyl [C7]		1.16348e-06	0	1	1	5	P00747	P00747 [200-223]	0	3295.61	High	High	High	High	High	High	High	Not Found	0.874	0.903	0.845	0.751	0.981	1.028	0.01	125.3	109.6	113.3	106	94.1	122.9	128.8		Unique	6.17875	High	0	1.287e-07
FALSE	High	[R].TTCWDGKLEYPTCAK.[R]	3xiTRAQ8plex [N-Term; K7; K15]; 2xCarbamidomethyl [C3; C13]		0.000126115	0	2	2	15	P08603; Q03591	P08603 [1216-1230]; Q03591 [315-329]	1	2742.44	High	High	High	High	High	High	High	Not Found	0.687	1.233	0.853	1.414	1.138	1.214	0.01	106.1	72.9	130.8	90.5	150.1	120.7	128.8		Not Unique	4.52575	High	2.574e-05	2.54e-05
FALSE	High	[R].VPFDAATLHTSTAMAAQHGMDDDGTGQK.[Q]	2xiTRAQ8plex [N-Term; K28]		1.89853e-07	0	1	1	6	P06396	P06396 [420-447]	0	3481.69	High	High	High	High	High	High	High	Not Found	0.795	0.964	0.847	0.7	0.932	0.932	0.01	129.7	103.1	125	109.9	90.8	120.8	120.8		Unique	7.29334	High	0	1.998e-08
FALSE	High	[K].RGPGGVWAAEAISDAR.[E]	1xiTRAQ8plex [N-Term]		1.82496e-05	0	1	1	3	P0DJI8	P0DJI8 [65-80]	1	1917.02	High	High	High	High	High	High	High	Not Found	0.873	0.661	1.337	0.768	1.348	1.142	0.01	112.2	97.9	74.1	150.1	86.2	151.3	128.2		Unique	6.16035	High	0	2.175e-06
FALSE	High	[R].HNVYINGITYTPVSSTNEK.[D]	2xiTRAQ8plex [N-Term; K19]; 1xDeamidated [N6]		9.14821e-06	0	1	1	6	P01023	P01023 [646-664]	0	2746.45	High	High	High	High	High	High	High	Not Found	0.756	0.807	0.634	0.756	0.998	1.113	0.01	132	99.7	106.4	83.6	99.7	131.6	146.9		Unique	5.41747	High	0	4.218e-06
FALSE	High	[K].GVALHRPDVYLLPPAR.[E]	1xiTRAQ8plex [N-Term]		2.95631e-05	0	1	1	28	P01871	P01871 [323-338]	0	2078.22	High	High	High	High	High	High	High	Not Found	1.047	1.251	0.875	0.773	0.79	0.467	0.01	129	135	161.3	112.8	99.7	101.9	60.3		Unique	5.83709	High	0	3.579e-06
FALSE	High	[R].VELLHNPAFCSLATTK.[R]	2xiTRAQ8plex [N-Term; K16]; 1xCarbamidomethyl [C10]		1.62359e-05	0	1	1	38	P01024	P01024 [864-879]	0	2409.34	High	High	High	High	High	High	High	Not Found	0.914	0.72	0.941	0.884	1.137	1.219	0.01	117.4	107.3	84.5	110.5	103.8	133.4	143.1		Unique	5.30229	High	0	1.932e-06
FALSE	High	[R].DIPTNSPELEETLTHTITK.[L]	2xiTRAQ8plex [N-Term; K19]		2.86857e-05	0	1	1	11	P01042	P01042 [270-288]	0	2747.49	High	High	High	High	High	High	High	Not Found	1.286	0.94	1.015	1.335	1.09	1.157	0.01	102.3	131.5	96.2	103.8	136.5	111.5	118.3		Unique	4.78095	High	0	3.466e-06
FALSE	High	[R].DIPTNSPELEETLTHTITK.[L]	2xiTRAQ8plex [N-Term; K19]; 1xDeamidated [N5]		3.87656e-05	0	1	1	2	P01042	P01042 [270-288]	0	2748.48	High	High	High	High	High	High	High	Not Found	0.992	0.848	1.108	1.007	0.857	0.628	0.01	124.2	123.2	105.4	137.6	125.1	106.4	78.1		Unique	4.40438	High	2.574e-05	3.075e-05
FALSE	High	[R].DHLGFQVTWPDESK.[A]	2xiTRAQ8plex [N-Term; K14]		3.18753e-05	0	1	1	10	P22792	P22792 [450-463]	0	2267.19	High	High	High	High	High	High	High	Not Found	1.489	1.245	1.026	1	1.31	0.901	0.01	100.4	149.4	124.9	103	100.4	131.4	90.4		Unique	4.93214	High	0	9.117e-06
FALSE	High	[K].ASKPGWWLLNTEVGENQR.[A]	2xiTRAQ8plex [N-Term; K3]		5.81469e-06	0	1	1	7	P12259	P12259 [1876-1893]	0	2693.46	High	High	High	High	High	High	High	Not Found	1.545	1.773	0.954	1.288	0.87	0.937	0.01	95.6	147.7	169.5	91.2	123.1	83.2	89.6		Unique	5.86758	High	0	2.499e-06
FALSE	High	[K].ASKPGWWLLNTEVGENQR.[A]	2xiTRAQ8plex [N-Term; K3]; 1xDeamidated [N]		1.17367e-05	0	1	1	2	P12259	P12259 [1876-1893]	0	2694.45	High	High	High	High	High	High	High	Not Found	1.007	1.211	0.877	0.956	0.771	0.919	0.01	118.7	119.5	143.7	104.1	113.5	91.5	109.1		Unique	4.72633	High	2.574e-05	1.84e-05
FALSE	High	[R].ASGLGDHCEDINECLEDK.[S]	2xiTRAQ8plex [N-Term; K18]; 1xDeamidated [N12]; 2xCarbamidomethyl [C8; C14]		6.10874e-05	0	1	1	1	Q14766	Q14766 [1152-1169]	0	2671.24	High	High	High	High	High	High	High	Not Found	0.371	0.497	0.52	0.716	0.999	1.244	0.01	149.6	55.4	74.4	77.8	107.1	149.4	186.1		Unique	4.61608	High	0	7.535e-06
FALSE	High	[R].ITYGETGGNSPVQEFTVPGSK.[S]	2xiTRAQ8plex [N-Term; K21]		4.91782e-07	0	1	1	37	P02751	P02751 [1571-1591]	0	2776.46	High	High	High	High	High	High	High	Not Found	1.3	1.251	0.897	1.107	1.23	1.305	0.01	98.9	128.5	123.7	88.7	109.5	121.6	129.1		Unique	5.72154	High	2.574e-05	2.421e-05
FALSE	High	[K].LLCQCLGFGSGHFR.[C]	1xiTRAQ8plex [N-Term]; 2xCarbamidomethyl [C3; C5]		1.69877e-05	0	1	1	7	P02751	P02751 [2322-2335]	0	1955.99	High	High	High	High	High	High	High	Not Found	0.915	0.951	0.787	0.861	1.382	1.266	0.01	111.7	102.2	106.2	87.9	96.2	154.4	141.4		Unique	4.32178	High	0	3.053e-06
FALSE	High	[R].ITYGETGGNSPVQEFTVPGSK.[S]	2xiTRAQ8plex [N-Term; K21]; 1xDeamidated [N/Q]		2.11313e-06	0	1	1	23	P02751	P02751 [1571-1591]	0	2777.45	High	High	High	High	High	High	High	Not Found	1.096	1.139	0.982	1.04	1.157	0.933	0.01	108.9	119.3	124.1	106.9	113.3	126	101.6		Unique	5.60131	High	0	8.073e-07
FALSE	High	[R].ITYGETGGNSPVQEFTVPGSK.[S]	3xiTRAQ8plex [N-Term; Y3; K21]; 1xDeamidated [N/Q]		2.62062e-05	0	1	1	4	P02751	P02751 [1571-1591]	0	3081.65	High	High	High	High	High	High	High	Not Found	1.292	1.156	1.042	1.023	1.233	0.641	0.01	108.3	139.9	125.2	112.8	110.8	133.5	69.5		Unique	5.31761	High	2.574e-05	3.345e-05
FALSE	High	[R].GLESNVNVELLNALHSHMINK.[R]	2xiTRAQ8plex [N-Term; K21]; 1xOxidation [M18]		8.56211e-05	0	1	1	1	Q15063	Q15063 [152-172]	0	2956.61	High	High	High	High	High	High	High	Not Found	1.251	1.179	1.973	1.245	1.672	1.343	0.01	82.8	103.6	97.6	163.3	103.1	138.4	111.2		Unique	5.24967	High	0	1.066e-05
FALSE	High	[R].LLGEVDHYQLALGK.[F]	2xiTRAQ8plex [N-Term; K14]		3.80902e-06	0	1	1	28	O75636	O75636 [200-213]	0	2164.26	High	High	High	High	High	High	High	Not Found	0.724	0.962	0.515	1.121	0.894	0.98	0.01	129.1	93.5	124.2	66.5	144.7	115.4	126.5		Unique	4.72546	High	0	7.666e-06
FALSE	High	[R].LLGEVDHYQLALGK.[F]	3xiTRAQ8plex [N-Term; Y8; K14]		0.000108454	0	1	1	5	O75636	O75636 [200-213]	0	2468.46	High	High	High	High	High	High	High	Not Found	0.871	1.007	0.562	1.422	0.891	0.706	0.01	123.8	107.9	124.7	69.5	176.1	110.4	87.5		Unique	4.75378	High	0	1.358e-05
FALSE	High	[R].IHILPSMNPDGYEVAAAQGPNKPGYLVGR.[N]	2xiTRAQ8plex [N-Term; K22]		2.18327e-07	0	1	1	1	P15169	P15169 [123-151]	0	3672.98	High	High	High	High	High	High	High	Not Found	1.243	1.214	0.959	1.015	1.066	1.39	0.01	101.4	126	123.1	97.3	103	108.1	141		Unique	7.97662	High	0	2.307e-08
FALSE	High	[R].IHILPSMNPDGYEVAAAQGPNKPGYLVGR.[N]	2xiTRAQ8plex [N-Term; K22]; 1xOxidation [M7]; 1xDeamidated [N/Q]		7.50911e-05	0	1	1	3	P15169	P15169 [123-151]	0	3689.96	High	High	High	High	High	High	Not Found	Not Found	1.28	1.059	0.965	0.725	1.034	0.01	0.01	132	168.9	139.7	127.3	95.7	136.5			Unique	5.49589	High	2.574e-05	1.964e-05
FALSE	High	[K].EQLGEFYEALDCLR.[I]	1xiTRAQ8plex [N-Term]; 1xCarbamidomethyl [C12]		5.86156e-05	0	1	1	3	P02763	P02763 [154-167]	0	2047.01	High	High	High	High	High	High	High	Not Found	0.758	1.162	1.509	1.57	1.24	0.556	0.01	102.6	77.8	119.3	154.9	161.1	127.3	57.1		Unique	4.87151	High	0	7.236e-06
FALSE	High	[K].TMSGLECQAWDSQSPHAHGYIPSK.[F]	3xiTRAQ8plex [N-Term; Y20; K24]; 1xDeamidated [Q13]; 1xCarbamidomethyl [C7]		1.71163e-05	0	1	1	2	P00747	P00747 [200-223]	0	3600.8	High	High	High	High	High	High	High	Not Found	1.026	0.985	0.834	0.911	1.003	0.885	0.01	120.4	123.6	118.6	100.5	109.7	120.7	106.5		Unique	4.82255	High	0	2.041e-06
FALSE	High	[R].GLEPGQEYNVLLTAEK.[G]	2xiTRAQ8plex [N-Term; K16]		5.86156e-05	0	1	1	2	P24821	P24821 [1042-1057]	0	2369.32	High	High	High	High	High	High	High	Not Found	1.372	1.018	1.553	0.944	2.303	2.289	0.01	76.4	104.7	77.7	118.6	72	175.8	174.8		Unique	4.79553	High	0	7.225e-06
FALSE	High	[R].DTSASTAYMELSSLR.[S]	1xiTRAQ8plex [N-Term]		1.27388e-06	0	1	1	3	A0A0C4DH29	A0A0C4DH29 [92-106]	0	1935.96	High	High	High	High	High	High	High	Not Found	1.237	1.034	1.587	1.678	1.132	0.907	0.01	93.3	115.4	96.5	148.1	156.5	105.6	84.6		Unique	5.85073	High	0	2.124e-06
FALSE	High	[K].TMSGLECQAWDSQSPHAHGYIPSK.[F]	3xiTRAQ8plex [N-Term; Y20; K24]; 1xCarbamidomethyl [C7]		0.000115188	0	1	1	8	P00747	P00747 [200-223]	0	3599.81	High	High	High	High	High	High	High	Not Found	1.019	1.2	0.801	0.926	0.914	0.816	0.01	119.8	122.1	143.8	96	111	109.5	97.7		Unique	5.48258	High	2.574e-05	5.69e-05
FALSE	High	[K].TMSGLECQAWDSQSPHAHGYIPSK.[F]	2xiTRAQ8plex [N-Term; K24]; 1xOxidation [M2]; 1xCarbamidomethyl [C7]		1.59928e-05	0	1	1	3	P00747	P00747 [200-223]	0	3311.6	High	High	High	High	High	High	High	Not Found	0.886	0.902	0.69	0.698	1.153	1.042	0.01	125.6	111.2	113.3	86.6	87.7	144.8	130.8		Unique	5.73254	High	0	1.905e-06
FALSE	High	[K].TMSGLECQAWDSQSPHAHGYIPSK.[F]	2xiTRAQ8plex [N-Term; K24]; 1xDeamidated [Q]; 1xCarbamidomethyl [C7]		7.20558e-05	0	1	1	2	P00747	P00747 [200-223]	0	3296.59	High	High	High	High	High	High	Not Found	Not Found	1.135	1.057	0.878	0.852	1.099	0.01	0.01	132.9	150.9	140.4	116.7	113.2	146			Unique	4.54053	High	0	8.935e-06
FALSE	High	[R].ITYGETGGNSPVQEFTVPGSK.[S]	3xiTRAQ8plex [N-Term; Y3; K21]		1.06395e-05	0	1	1	7	P02751	P02751 [1571-1591]	0	3080.67	High	High	High	High	High	High	High	Not Found	1.424	1.299	1.096	1.192	1.235	1.038	0.01	96.6	137.5	125.4	105.9	115.1	119.3	100.3		Unique	4.81354	High	0	1.436e-05
FALSE	High	[R].SLSYPDEECNEACLEGCFCPPGLYMDER.[G]	1xiTRAQ8plex [N-Term]; 4xCarbamidomethyl [C9; C13; C17; C19]		3.3223e-05	0	1	1	7	P04275	P04275 [671-698]	0	3702.55	High	High	High	High	High	High	High	Not Found	0.819	1.618	1.391	0.8	1.871	1.39	0.01	90	73.7	145.6	125.2	72	168.4	125.1		Unique	6.20062	High	0	9.174e-06
FALSE	High	[R].HTASAWLMSAPNSGPHNR.[L]	1xiTRAQ8plex [N-Term]		6.94024e-05	0	1	1	1	Q96PD5	Q96PD5 [48-65]	0	2238.11	High	High	High	High	High	High	High	Not Found	0.967	0.95	0.834	0.844	0.969	0.79	0.01	125.9	121.8	119.6	105	106.3	122	99.5		Unique	4.38621	High	0	8.586e-06
FALSE	High	[K].DSGEDPATCAFQR.[D]	1xiTRAQ8plex [N-Term]; 1xCarbamidomethyl [C9]		1.46084e-05	0	1	1	7	Q13103	Q13103 [95-107]	0	1757.81	High	High	High	High	High	High	High	Not Found	0.998	1.309	0.651	0.932	1.001	1.051	0.01	115.2	115	150.9	75	107.4	115.4	121.1		Unique	4.12097	High	2.574e-05	2.493e-05
FALSE	High	[K].LSENTDFLAPGVSSFTDSNQQESITK.[R]	2xiTRAQ8plex [N-Term; K26]		2.97866e-05	0	1	1	4	Q14515	Q14515 [134-159]	0	3423.74	High	High	High	High	High	High	High	Not Found	1.507	1.286	2.071	1.441	2.298	2.478	0.01	66.2	99.8	85.2	137.2	95.4	152.2	164.1		Unique	5.17095	High	0	3.61e-06
FALSE	High	[R].TIQNDIMLLQLSR.[R]	1xiTRAQ8plex [N-Term]		4.74939e-05	0	1	1	1	P08311	P08311 [104-116]	0	1849.05	High	High	High	High	High	High	Not Found	Not Found	1.044	1.06	1.258	0.63	1.014	0.01	0.01	133.2	139	141.2	167.5	83.9	135.1			Unique	4.50785	High	0	5.816e-06
FALSE	High	[K].SSIDIENGFISESQYTYALK.[E]	2xiTRAQ8plex [N-Term; K20]		6.06135e-06	0	1	1	42	P08603	P08603 [451-470]	0	2873.5	High	High	High	High	High	High	High	Not Found	1.203	1.01	0.775	0.929	0.953	0.761	0.01	120.7	145.1	121.8	93.5	112.1	115	91.8		Unique	5.19014	High	0	7.014e-07
FALSE	High	[K].SSIDIENGFISESQYTYALK.[E]	2xiTRAQ8plex [N-Term; K20]; 1xDeamidated [N/Q]		2.89116e-06	0	1	1	134	P08603	P08603 [451-470]	0	2874.49	High	High	High	High	High	High	High	Not Found	1.101	0.936	0.776	0.951	0.986	0.836	0.01	121.5	133.7	113.7	94.3	115.5	119.7	101.6		Unique	5.52689	High	0	5.396e-07
FALSE	High	[K].SSIDIENGFISESQYTYALK.[E]	2xiTRAQ8plex [N-Term; K20]; 2xDeamidated [N7; Q14]		6.81124e-05	0	1	1	10	P08603	P08603 [451-470]	0	2875.47	High	High	High	High	High	High	High	Not Found	1.116	0.985	0.81	0.944	1.328	0.764	0.01	115.2	128.5	113.4	93.3	108.7	152.9	88		Unique	4.0929	High	0	1.458e-05
FALSE	High	[R].ECDNPAPQNGGASCPGRK.[V]	2xiTRAQ8plex [N-Term; K18]; 1xDeamidated [N9]; 2xCarbamidomethyl [C2; C14]		2.90116e-05	0	1	1	6	P07357	P07357 [561-578]	1	2524.21	High	High	High	High	High	High	High	Not Found	0.604	0.522	0.785	0.752	0.59	0.422	0.01	171.1	103.4	89.3	134.4	128.7	101	72.1		Unique	5.61055	High	0	7.432e-06
FALSE	High	[K].SSIDIENGFISESQYTYALK.[E]	3xiTRAQ8plex [N-Term; K20; Y]; 1xDeamidated [N/Q]		1.10488e-05	0	1	1	20	P08603	P08603 [451-470]	0	3178.69	High	High	High	High	High	High	High	Not Found	1.335	1.046	0.915	1.055	1.078	0.884	0.01	109.4	146	114.5	100.1	115.4	117.9	96.7		Unique	4.579	High	4.094e-05	0.0002152
FALSE	High	[R].NPSRNNVPCSPK.[V]	2xiTRAQ8plex [N-Term; K12]; 1xDeamidated [N5]; 1xCarbamidomethyl [C9]		3.18753e-05	0	2	2	3	P0C0L4; P0C0L5	P0C0L4 [60-71]; P0C0L5 [60-71]	1	1979.06	High	High	High	High	High	High	High	Not Found	0.742	1.017	1.23	1.107	0.65	0.775	0.01	122.7	91	124.8	150.9	135.8	79.7	95.1		Not Unique	4.99015	High	0	3.862e-06
FALSE	High	[K].DGHVILQLNSIPSSDFLCVR.[F]	1xiTRAQ8plex [N-Term]; 1xCarbamidomethyl [C18]		3.53189e-06	0	1	1	1	P01031	P01031 [1457-1476]	0	2574.37	High	High	High	High	High	High	Not Found	Not Found	0.866	0.893	0.954	0.997	0.899	0.01	0.01	142.6	123.5	127.4	136	142.2	128.3			Unique	4.89109	High	0	4.026e-07
FALSE	High	[R].NPCTDGTHDCNK.[N]	2xiTRAQ8plex [N-Term; K12]; 2xCarbamidomethyl [C3; C10]		6.31867e-05	0	1	1	8	P07996	P07996 [648-659]	0	2026.95	High	High	High	High	High	High	High	Not Found	0.19	0.304	0.415	0.663	0.506	0.525	0.01	222.1	42.2	67.5	92.1	147.1	112.3	116.7		Unique	4.45591	High	0	7.809e-06
FALSE	High	[R].GSMGTSGEACR.[C]	1xiTRAQ8plex [N-Term]; 1xCarbamidomethyl [C10]		8.56211e-05	0	1	1	1	P98160	P98160 [883-893]	0	1416.65	High	High	High	High	High	High	High	Not Found	1.359	1.579	1.541	1.205	1.642	1.539	0.01	81.1	110.2	128	125	97.7	133.2	124.8		Unique	3.64981	High	0	1.065e-05
FALSE	High	[K].MQILEGLGLNLQK.[S]	2xiTRAQ8plex [N-Term; K13]		5.45784e-05	0	1	1	3	P05154	P05154 [89-101]	0	2065.23	High	High	High	High	High	High	Not Found	Not Found	1.133	0.948	0.651	1.308	0.864	0.01	0.01	135.5	153.6	128.5	88.2	177.2	117			Unique	3.12222	High	2.574e-05	2.013e-05
FALSE	High	[K].MQILEGLGLNLQK.[S]	2xiTRAQ8plex [N-Term; K13]; 1xOxidation [M1]		6.295e-05	0	1	1	5	P05154	P05154 [89-101]	0	2081.22	High	High	High	High	High	High	High	Not Found	1.313	1.238	1.007	1.156	1.036	0.975	0.01	103.6	136	128.2	104.3	119.7	107.3	101		Unique	3.79327	High	0	7.789e-06
FALSE	High	[R].EKVHENENIGTTEPGEHQEAK.[K]	3xiTRAQ8plex [N-Term; K2; K21]		7.342e-05	0	1	1	5	Q14515	Q14515 [388-408]	1	3288.72	High	High	High	High	High	High	High	Not Found	1.156	1.219	1.09	1.064	1.17	0.481	0.01	111.4	128.8	135.9	121.4	118.5	130.4	53.6		Unique	4.25025	High	0	9.101e-06
FALSE	High	[R].ALDQYLMEFNACR.[C]	1xiTRAQ8plex [N-Term]; 1xDeamidated [N10]; 1xCarbamidomethyl [C12]		1.16924e-05	0	1	1	2	P07357	P07357 [486-498]	0	1935.92	High	High	High	High	High	High	Not Found	Not Found	0.754	0.867	0.943	0.823	0.792	0.01	0.01	154.5	116.5	133.9	145.7	127.1	122.4			Unique	4.68049	High	0	1.376e-06
FALSE	High	[K].ALEGLQYPFAVTSYGK.[N]	2xiTRAQ8plex [N-Term; K16]; 1xDeamidated [Q6]		9.05731e-05	0	1	1	2	P14543	P14543 [1146-1161]	0	2353.29	High	High	High	High	High	High	High	Not Found	0.823	0.825	0.808	0.991	1.13	1.002	0.01	121.6	100.1	100.3	98.3	120.5	137.4	121.8		Unique	4.22179	High	0	1.131e-05
FALSE	High	[R].ALDQYLMEFNACR.[C]	1xiTRAQ8plex [N-Term]; 1xCarbamidomethyl [C12]		8.45083e-06	0	1	1	14	P07357	P07357 [486-498]	0	1934.94	High	High	High	High	High	High	High	Not Found	0.807	0.81	0.985	0.845	0.718	0.324	0.01	145.8	117.6	118.1	143.5	123.2	104.7	47.2		Unique	4.63894	High	0	9.883e-07
FALSE	High	[R].AQNDQLGWLWGQSR.[A]	1xiTRAQ8plex [N-Term]		5.66675e-05	0	1	1	3	Q12794	Q12794 [227-240]	0	1963.01	High	High	High	High	High	High	High	Not Found	1.162	1.309	1.294	1.215	1.355	1.949	0.01	86.2	100.1	112.8	111.5	104.7	116.8	168		Unique	3.9492	High	0	6.99e-06
FALSE	High	[K].ELISLVEDVSSNYDGCCEGDVVQCIR.[D]	1xiTRAQ8plex [N-Term]; 3xCarbamidomethyl [C16; C17; C24]		2.63051e-05	0	1	1	1	P43652	P43652 [254-279]	0	3320.54	High	High	High	High	High	High	Not Found	Not Found	2.348	1.507	1.329	2.238	2.348	0.01	0.01	74.3	174.4	112	98.7	166.2	174.4			Unique	4.07621	High	0	3.17e-06
FALSE	High	[R].QPNCDDPETEEAALVAIDYINQNLPWGYK.[H]	2xiTRAQ8plex [N-Term; K29]; 1xCarbamidomethyl [C4]		9.15975e-05	0	1	1	8	P02765	P02765 [29-57]	0	3971.96	High	High	High	High	High	High	High	Not Found	1.121	1.148	1.541	1.253	1.92	1.858	0.01	81.3	91.1	93.3	125.3	101.9	156.1	151.1		Unique	4.81939	High	2.574e-05	6.717e-05
FALSE	High	[R].TSSFALNLPTLPEVK.[F]	2xiTRAQ8plex [N-Term; K15]		4.40537e-05	0	1	1	11	P04114	P04114 [3776-3790]	0	2225.3	High	High	High	High	High	High	High	Not Found	0.876	0.978	0.659	0.776	0.83	0.917	0.01	132.5	116.1	129.7	87.4	102.9	110	121.5		Unique	4.59779	High	0	1.192e-05
FALSE	High	[K].IETISHEDLQR.[Q]	1xiTRAQ8plex [N-Term]		3.17555e-05	0	1	1	14	P07225	P07225 [592-602]	0	1644.89	High	High	High	High	High	High	High	Not Found	1.194	1.179	1.071	1.16	0.849	0.664	0.01	112.4	134.2	132.5	120.4	130.4	95.4	74.6		Unique	5.0585	High	0	3.851e-06
FALSE	High	[R].SILQMSLDHHIVTPLTSLVIENEAGDER.[M]	1xiTRAQ8plex [N-Term]; 1xOxidation [M5]		2.57799e-07	0	1	1	2	P19823	P19823 [611-638]	0	3437.79	High	High	High	High	High	High	Not Found	Not Found	1.198	1.249	0.868	0.886	1.148	0.01	0.01	126	151	157.4	109.4	111.6	144.6			Unique	7.05503	High	0	2.745e-08
FALSE	High	[R].SILQMSLDHHIVTPLTSLVIENEAGDER.[M]	1xiTRAQ8plex [N-Term]; 1xOxidation [M5]; 1xDeamidated [N22]		5.75252e-05	0	1	1	1	P19823	P19823 [611-638]	0	3438.77	High	High	High	High	High	High	Not Found	Not Found	0.911	0.843	0.864	0.88	0.782	0.01	0.01	151.5	138	127.8	130.9	133.3	118.5			Unique	5.69345	High	0	7.1e-06
FALSE	High	[K].NSEEFAAAMSR.[Y]	1xiTRAQ8plex [N-Term]		6.63464e-05	0	1	1	6	P04114	P04114 [118-128]	0	1516.74	High	High	High	High	High	High	High	Not Found	1.11	0.956	0.746	0.819	0.931	1.036	0.01	121.3	134.5	115.9	90.5	99.3	112.9	125.6		Unique	3.69093	High	0	8.225e-06
FALSE	High	[R].AIAYSSLSQSYLYIDWTDNHK.[A]	2xiTRAQ8plex [N-Term; K21]		8.88913e-05	0	1	1	2	P01031	P01031 [454-474]	0	3083.59	High	High	High	High	High	High	High	Not Found	1.041	0.921	0.973	0.939	1.075	0.713	0.01	120.1	125	110.6	116.9	112.8	129.1	85.6		Unique	4.14522	High	0	1.107e-05
FALSE	High	[K].IFQNDMQETVAQLFK.[T]	2xiTRAQ8plex [N-Term; K15]		0.000130488	0	1	1	3	Q13201	Q13201 [397-411]	0	2420.31	High	High	High	High	High	High	Not Found	Not Found	0.565	0.627	0.97	1.362	0.971	0.01	0.01	145.6	82.2	91.3	141.2	198.3	141.4			Unique	4.33328	High	2.574e-05	2.447e-05
FALSE	High	[K].GLFQVVSGGMVLQLQQGDQVWVEKDPK.[K]	3xiTRAQ8plex [N-Term; K24; K27]		2.93412e-05	0	1	1	5	P02745	P02745 [196-222]	1	3898.17	High	High	High	High	High	High	High	Not Found	0.741	0.931	1.666	1.072	0.876	0.439	0.01	119	88.2	110.7	198.2	127.5	104.2	52.3		Unique	3.94733	High	0	3.547e-06
FALSE	High	[K].ALEGLQYPFAVTSYGK.[N]	2xiTRAQ8plex [N-Term; K16]		8.90959e-06	0	1	1	4	P14543	P14543 [1146-1161]	0	2352.31	High	High	High	High	High	High	High	Not Found	0.966	1.084	0.883	1.103	1.198	1.296	0.01	106.3	102.7	115.1	93.8	117.2	127.3	137.7		Unique	5.10561	High	0	1.044e-06
FALSE	High	[R].LNGEIQALELPQK.[A]	2xiTRAQ8plex [N-Term; K13]; 1xDeamidated [N2]		6.01768e-05	0	1	1	12	P04114	P04114 [2450-2462]	0	2062.2	High	High	High	High	High	High	High	Not Found	0.886	1.034	0.665	0.744	0.724	0.511	0.01	143.8	127.4	148.7	95.7	106.9	104.2	73.4		Unique	4.53371	High	0	7.424e-06
FALSE	High	[K].ESGPVLVKPTETLTLTCTVSGFSLSNAR.[M]	2xiTRAQ8plex [N-Term; K8]; 1xCarbamidomethyl [C17]		6.53578e-05	0	1	1	1	A0A0B4J1V2	A0A0B4J1V2 [25-52]	0	3572.95	High	High	High	High	High	High	Not Found	Not Found	0.797	0.574	0.878	0.92	0.713	0.01	0.01	163.9	130.6	94	143.8	150.8	116.9			Unique	3.13302	High	0	8.071e-06
FALSE	High	[K].TELFSSSCPGGIMLNETGQGYQR.[F]	1xiTRAQ8plex [N-Term]; 1xOxidation [M13]; 1xCarbamidomethyl [C8]		3.03527e-05	0	1	1	3	O95445	O95445 [121-143]	0	2852.35	High	High	High	High	High	High	Not Found	Not Found	0.843	0.658	0.788	0.579	0.743	0.01	0.01	173.5	146.3	114.2	136.7	100.4	128.9			Unique	4.70291	High	0	3.677e-06
FALSE	High	[R].DFALLSLQVPLKDAK.[S]	3xiTRAQ8plex [N-Term; K12; K15]		8.87601e-06	0	2	2	61	P0C0L4; P0C0L5	P0C0L4 [81-95]; P0C0L5 [81-95]	1	2570.57	High	High	High	High	High	High	High	Not Found	0.71	1.011	1.298	1.464	0.671	0.554	0.01	119.3	84.6	120.6	154.8	174.6	80	66.1		Not Unique	4.73223	High	0	1.04e-06
FALSE	High	[K].GVCEETSGAYEK.[T]	2xiTRAQ8plex [N-Term; K12]; 1xCarbamidomethyl [C3]		0.000116498	0	1	1	3	P02760	P02760 [89-100]	0	1937.97	High	High	High	High	High	High	High	Not Found	1.359	1.375	2.118	1.464	1.171	1.327	0.01	81.5	110.8	112.1	172.7	119.3	95.4	108.2		Unique	4.89199	High	0	1.464e-05
FALSE	High	[R].AWGHPCEMCPAQPHPCR.[R]	1xiTRAQ8plex [N-Term]; 3xCarbamidomethyl [C6; C9; C16]		3.2481e-05	0	1	1	1	P35555	P35555 [216-232]	0	2395.06	High	High	High	High	High	High	High	Not Found	0.949	0.897	0.857	0.94	0.953	0.935	0.01	122.5	116.3	109.9	105	115.2	116.7	114.6		Unique	5.96682	High	0	3.947e-06
FALSE	High	[R].NLELGLTQGSFAFIHK.[D]	2xiTRAQ8plex [N-Term; K16]		1.26092e-05	0	1	1	1	Q9UK55	Q9UK55 [155-170]	0	2383.36	High	High	High	High	High	High	Not Found	Not Found	0.329	0.261	0.458	0.251	0.232	0.01	0.01	316	103.9	82.5	144.7	79.5	73.3			Unique	4.1437	High	0	1.491e-06
FALSE	High	[R].DTMVEDLVVLVR.[G]	1xiTRAQ8plex [N-Term]		1.66076e-05	0	1	1	7	P07358	P07358 [417-428]	0	1692.95	High	High	High	High	High	High	High	Not Found	0.945	0.875	1.066	0.925	1.149	2.109	0.01	99.1	93.6	86.8	105.7	91.7	114	209.1		Unique	4.6677	High	2.574e-05	2.64e-05
FALSE	High	[R].DTMVEDLVVLVR.[G]	1xiTRAQ8plex [N-Term]; 1xOxidation [M3]		0.000120068	0	1	1	11	P07358	P07358 [417-428]	0	1708.95	High	High	High	High	High	High	High	Not Found	1.019	0.875	1.118	0.883	1.123	0.735	0.01	118.5	120.7	103.7	132.4	104.6	133.1	87.1		Unique	4.69795	High	2.574e-05	8.856e-05
FALSE	High	[R].NTEILTGSWSDQTYPEGTQAIYK.[C]	2xiTRAQ8plex [N-Term; K23]		2.63066e-06	0	1	1	24	P08603	P08603 [29-51]	0	3210.64	High	High	High	High	High	High	High	Not Found	1.207	0.979	0.867	0.976	1.122	0.941	0.01	112.8	136.1	110.4	97.8	110.1	126.6	106.1		Unique	5.03824	High	0	4.721e-07
FALSE	High	[R].NTEILTGSWSDQTYPEGTQAIYK.[C]	2xiTRAQ8plex [N-Term; K23]; 1xDeamidated [Q/N]		2.01189e-06	0	1	1	14	P08603	P08603 [29-51]	0	3211.63	High	High	High	High	High	High	High	Not Found	1.102	1	0.872	1.121	0.914	0.607	0.01	120.9	133.3	120.9	105.4	135.5	110.5	73.4		Unique	5.09991	High	2.574e-05	2.391e-05
FALSE	High	[R].SCVDVNECDMGAPCEQR.[C]	1xiTRAQ8plex [N-Term]; 3xCarbamidomethyl [C2; C8; C14]		1.12169e-05	0	1	1	1	O95967	O95967 [200-216]	0	2330.98	High	High	High	High	High	High	High	Not Found	1.235	1.909	1.21	1.091	1.837	1.873	0.01	78.8	97.3	150.4	95.3	85.9	144.8	147.6		Unique	5.61679	High	0	1.32e-06
FALSE	High	[R].NTEILTGSWSDQTYPEGTQAIYK.[C]	3xiTRAQ8plex [N-Term; K23; Y]		1.90944e-05	0	1	1	10	P08603	P08603 [29-51]	0	3514.85	High	High	High	High	High	High	High	Not Found	1.463	1.033	0.925	1.086	1.142	1.126	0.01	102.9	150.5	106.3	95.2	111.8	117.5	115.8		Unique	5.8364	High	0	2.756e-06
FALSE	High	[R].LCNGVQDCMDGSDEGPHCR.[E]	1xiTRAQ8plex [N-Term]; 1xOxidation [M9]; 1xDeamidated [N3]; 3xCarbamidomethyl [C2; C8; C18]		2.06677e-05	0	1	1	1	Q07954	Q07954 [91-109]	0	2528.02	High	High	High	High	High	High	Not Found	Not Found	1.358	1.034	1.334	1.124	2.391	0.01	0.01	97.1	131.8	100.4	129.5	109.1	232.1			Unique	3.80376	High	0	2.471e-06
FALSE	High	[R].NTEILTGSWSDQTYPEGTQAIYK.[C]	4xiTRAQ8plex [N-Term; Y14; Y22; K23]		2.28819e-05	0	1	1	1	P08603	P08603 [29-51]	0	3819.05	High	High	High	High	High	High	Not Found	Not Found	1.43	1.08	1.062	1.029	0.939	0.01	0.01	122.3	174.9	132.1	129.9	125.8	114.9			Unique	2.35065	High	0	2.752e-06
FALSE	High	[R].LCNGVQDCMDGSDEGPHCR.[E]	1xiTRAQ8plex [N-Term]; 1xDeamidated [Q/N]; 3xCarbamidomethyl [C2; C8; C18]		7.86575e-06	0	1	1	2	Q07954	Q07954 [91-109]	0	2512.03	High	High	High	High	High	High	Not Found	Not Found	1.453	1.19	1.511	1.165	2.235	0.01	0.01	93.5	135.9	111.3	141.3	108.9	209			Unique	5.01987	High	0	9.171e-07
FALSE	High	[R].LAVTTHGLPCLAWASAQAK.[A]	2xiTRAQ8plex [N-Term; K19]; 1xCarbamidomethyl [C10]		4.53176e-06	0	1	1	54	P00734	P00734 [225-243]	0	2603.46	High	High	High	High	High	High	High	Not Found	0.98	0.892	0.815	1.002	0.805	0.863	0.01	125.8	123.3	112.3	102.6	126.1	101.3	108.7		Unique	6.32603	High	0	6.834e-07
FALSE	High	[R].LTIGEGQQHHLGGAK.[Q]	2xiTRAQ8plex [N-Term; K15]		7.45299e-05	0	1	1	15	P02679	P02679 [418-432]	0	2154.22	High	High	High	High	High	High	High	Not Found	1.94	1.881	5.238	0.921	1.11	0.305	0.01	64.5	125.2	121.4	338.1	59.4	71.7	19.7		Unique	3.8886	High	0	9.254e-06
FALSE	High	[R].VTITADESTSTAYMELSSLR.[S]	1xiTRAQ8plex [N-Term]		7.31145e-07	0	1	1	4	A0A0B4J2H0	A0A0B4J2H0 [87-106]	0	2479.25	High	High	High	High	High	High	High	Not Found	1.278	1.112	2.69	0.922	1.576	2.534	0.01	72	92	80.1	193.6	66.4	113.4	182.4		Unique	6.31099	High	0	2.123e-07
FALSE	High	[R].VTITADESTSTAYMELSSLR.[S]	1xiTRAQ8plex [N-Term]; 1xOxidation [M14]		6.06135e-06	0	1	1	7	A0A0B4J2H0	A0A0B4J2H0 [87-106]	0	2495.25	High	High	High	High	High	High	High	Not Found	1.245	1.248	2.28	0.968	1.521	0.975	0.01	86.6	107.8	108.1	197.5	83.8	131.7	84.5		Unique	6.09496	High	0	7.022e-07
FALSE	High	[K].QLPGGQNPVSYVYLEVVSK.[H]	2xiTRAQ8plex [N-Term; K19]		5.79277e-06	0	1	1	6	P01031	P01031 [91-109]	0	2685.51	High	High	High	High	High	High	High	Not Found	0.911	0.913	1.178	0.917	1.248	1.258	0.01	107.8	98.2	98.4	127	98.8	134.4	135.5		Unique	5.01311	High	0	8.467e-07
FALSE	High	[R].GFSLDQTGSSCEDVDECEGNHR.[C]	1xiTRAQ8plex [N-Term]; 1xDeamidated [Q6]; 2xCarbamidomethyl [C11; C17]		2.97866e-05	0	1	1	1	P35555	P35555 [2555-2576]	0	2804.17	High	High	High	High	High	High	High	Not Found	0.888	1.144	0.981	0.959	1.18	1.376	0.01	106.3	94.4	121.6	104.2	101.9	125.4	146.2		Unique	5.65047	High	0	3.603e-06
FALSE	High	[K].KCCYDGACVNNDETCEQR.[A]	2xiTRAQ8plex [N-Term; K1]; 1xDeamidated [N]; 4xCarbamidomethyl [C2; C3; C8; C15]		1.51129e-05	0	1	1	6	P01031	P01031 [697-714]	1	2888.25	High	High	High	High	High	High	High	Not Found	0.909	0.714	1.698	1.014	1.673	1.549	0.01	93.5	85	66.8	158.8	94.8	156.4	144.8		Unique	5.18026	High	0	1.792e-06
FALSE	High	[K].KCCYDGACVNNDETCEQR.[A]	2xiTRAQ8plex [N-Term; K1]; 4xCarbamidomethyl [C2; C3; C8; C15]		4.83949e-05	0	1	1	3	P01031	P01031 [697-714]	1	2887.27	High	High	High	High	High	High	High	Not Found	0.8	0.842	1.38	0.873	1.199	1.205	0.01	109.6	87.7	92.3	151.3	95.7	131.4	132.1		Unique	5.14872	High	0	5.937e-06
FALSE	High	[K].KATEDEGSEQKIPEATNR.[R]	3xiTRAQ8plex [N-Term; K1; K11]		0.000111769	0	1	1	4	P01008	P01008 [61-78]	2	2915.58	High	High	High	High	High	High	High	Not Found	0.9	0.838	0.719	1.833	0.998	0.72	0.01	114.2	102.7	95.7	82.1	209.2	113.9	82.2		Unique	4.58618	High	0	1.403e-05
FALSE	High	[R].LLAGDHPIDLLLR.[D]	1xiTRAQ8plex [N-Term]		8.34037e-05	0	1	1	8	Q14515	Q14515 [567-579]	0	1750.05	High	High	High	High	High	High	High	Not Found	1.266	1.219	1.955	1.126	1.619	0.524	0.01	91.9	116.3	112	179.6	103.4	148.8	48.1		Unique	3.97102	High	0	1.038e-05
FALSE	High	[K].AFVLSSVDELEQQR.[D]	1xiTRAQ8plex [N-Term]		3.97999e-05	0	1	1	5	P04275	P04275 [1437-1450]	0	1925.03	High	High	High	High	High	High	High	Not Found	0.782	1.042	1.187	1.059	1.481	1.802	0.01	95.8	74.9	99.8	113.7	101.4	141.8	172.6		Unique	3.88814	High	2.574e-05	3.485e-05
FALSE	High	[R].VDCSGLGPHIMPVPIPLDTAHLDLSSNR.[L]	1xiTRAQ8plex [N-Term]; 1xCarbamidomethyl [C3]		2.60102e-06	0	1	1	1	Q8WUA8	Q8WUA8 [42-69]	0	3315.71	High	High	High	High	High	High	Not Found	Not Found	1.32	0.999	1.032	1.12	0.947	0.01	0.01	124.6	164.5	124.5	128.7	139.6	118			Unique	6.95386	High	0	2.944e-07
FALSE	High	[R].ELAQLVTQQSSLIAR.[L]	1xiTRAQ8plex [N-Term]		5.51522e-06	0	1	1	4	Q8NI99	Q8NI99 [166-180]	0	1961.13	High	High	High	High	High	High	Not Found	Not Found	1.114	1.079	1.023	0.996	0.906	0.01	0.01	130.8	145.7	141.1	133.7	130.2	118.5			Unique	4.57468	High	0	4.025e-06
FALSE	High	[R].LSCAASGFTFDDYAMHWVR.[Q]	1xiTRAQ8plex [N-Term]; 1xCarbamidomethyl [C3]		1.71029e-06	0	1	2	2	P01782	P01782 [39-57]	0	2538.18	High	High	High	High	High	High	High	Not Found	0.682	0.496	0.955	1.417	0.699	0.836	0.01	131.5	89.7	65.3	125.6	186.3	91.9	109.9		Unique	7.09153	High	0	1.917e-07
FALSE	High	[R].LSCAASGFTFDDYAMHWVR.[Q]	1xiTRAQ8plex [N-Term]; 1xOxidation [M15]; 1xCarbamidomethyl [C3]		2.94628e-06	0	1	2	4	P01782	P01782 [39-57]	0	2554.18	High	High	High	High	High	High	High	Not Found	0.852	0.783	1.14	1.416	0.894	0.287	0.01	125.6	107	98.3	143.1	177.7	112.3	36		Unique	4.66254	High	0	2.084e-06
FALSE	High	[K].TELFSSSCPGGIMLNETGQGYQR.[F]	1xiTRAQ8plex [N-Term]; 1xCarbamidomethyl [C8]		2.49183e-07	0	1	1	5	O95445	O95445 [121-143]	0	2836.35	High	High	High	High	High	High	High	Not Found	0.984	1.036	1.212	1.076	0.953	0.831	0.01	112.8	111	116.9	136.7	121.4	107.5	93.8		Unique	6.8116	High	0	1.449e-07
FALSE	High	[K].QFSFPLSSEPFQGSYK.[V]	2xiTRAQ8plex [N-Term; K16]		7.68e-05	0	1	1	4	P01023	P01023 [189-204]	0	2457.29	High	High	High	High	High	High	High	Not Found	1.098	1.474	0.936	0.931	1.493	1.019	0.01	100.6	110.5	148.3	94.1	93.7	150.2	102.5		Unique	4.35161	High	0	9.547e-06
FALSE	High	[K].GLFQVVSGGMVLQLQQGDQVWVEKDPK.[K]	3xiTRAQ8plex [N-Term; K24; K27]; 1xDeamidated [Q]		1.21422e-05	0	1	1	15	P02745	P02745 [196-222]	1	3899.15	High	High	High	High	High	High	Not Found	Not Found	0.842	1.059	1.192	1.085	0.958	0.01	0.01	130.4	109.8	138.1	155.4	141.5	124.9			Unique	5.20825	High	0	1.432e-06
FALSE	High	[R].GLTFQQNASSMCVPDQDTAIR.[V]	1xiTRAQ8plex [N-Term]; 2xDeamidated [Q6; Q16]; 1xCarbamidomethyl [C12]		6.13042e-06	0	1	1	1	P01871	P01871 [203-223]	0	2645.25	High	High	High	High	High	High	High	Not Found	0.883	1.011	0.843	1.051	0.958	0.624	0.01	125.6	110.9	126.9	105.9	132	120.3	78.4		Unique	5.97496	High	0	7.112e-07
FALSE	High	[R].YIYGKPVQGVAYVR.[F]	2xiTRAQ8plex [N-Term; K5]		5.31618e-05	0	2	2	69	P0C0L4; P0C0L5	P0C0L4 [270-283]; P0C0L5 [270-283]	0	2221.3	High	High	High	High	High	High	High	Not Found	0.807	1.074	1.445	1.455	0.789	0.734	0.01	109.5	88.3	117.7	158.3	159.4	86.4	80.4		Not Unique	4.24154	High	0	1.476e-05
FALSE	High	[R].VNQNLVYESGSLNFSK.[L]	2xiTRAQ8plex [N-Term; K16]; 1xDeamidated [N/Q]		6.34244e-05	0	1	1	11	P04114	P04114 [2970-2985]	0	2408.29	High	High	High	High	High	High	High	Not Found	0.921	1.028	0.859	0.931	0.925	0.842	0.01	122.9	113.2	126.4	105.7	114.5	113.8	103.5		Unique	5.37373	High	0	7.828e-06
FALSE	High	[R].VNQNLVYESGSLNFSK.[L]	2xiTRAQ8plex [N-Term; K16]		5.6455e-05	0	1	1	13	P04114	P04114 [2970-2985]	0	2407.31	High	High	High	High	High	High	High	Not Found	1.175	1.244	0.807	1.049	1.056	0.967	0.01	109.6	128.8	136.4	88.5	115	115.7	106		Unique	4.20159	High	0	6.95e-06
FALSE	High	[K].DTVIKPLLVEPEGLEK.[E]	3xiTRAQ8plex [N-Term; K5; K16]		5.92797e-05	0	1	1	7	P01023	P01023 [897-912]	0	2692.63	High	High	High	High	High	High	High	Not Found	1.073	1.435	0.872	0.956	1.35	1.331	0.01	99.8	107.1	143.2	87	95.4	134.7	132.8		Unique	5.53913	High	0	7.301e-06
FALSE	High	[R].IADVTSGLIGGEDGR.[V]	1xiTRAQ8plex [N-Term]		7.91389e-05	0	1	1	5	P80108	P80108 [743-757]	0	1763.94	High	High	High	High	High	High	High	Not Found	1.17	1.157	0.928	1.069	0.946	0.668	0.01	115.3	135	133.4	107	123.3	109	77		Unique	5.31419	High	0	9.83e-06
FALSE	High	[K].KWWTQAQAHDLVIK.[S]	3xiTRAQ8plex [N-Term; K1; K14]		4.08618e-05	0	1	1	1	O14791	O14791 [233-246]	1	2636.54	High	High	High	High	High	High	Not Found	Not Found	1.106	0.928	0.887	0.953	0.802	0.01	0.01	141	155.9	130.8	125	134.3	113			Unique	3.43629	High	0	4.996e-06
FALSE	High	[R].STDYGIFQINSR.[Y]	1xiTRAQ8plex [N-Term]; 1xDeamidated [Q/N]		6.96633e-05	0	1	1	4	P61626	P61626 [69-80]	0	1705.87	High	High	High	High	High	High	High	Not Found	0.782	0.9	1.547	0.716	0.928	0.482	0.01	125.9	98.5	113.3	194.8	90.2	116.8	60.7		Unique	3.94305	High	0	8.633e-06
FALSE	High	[R].STDYGIFQINSR.[Y]	1xiTRAQ8plex [N-Term]		4.9128e-05	0	1	1	8	P61626	P61626 [69-80]	0	1704.89	High	High	High	High	High	High	High	Not Found	0.742	0.718	1.261	0.564	0.747	0.695	0.01	139.7	103.6	100.3	176.1	78.8	104.3	97.1		Unique	4.08532	High	2.574e-05	6.219e-05
FALSE	High	[K].KYPVAHFIDQTLK.[A]	3xiTRAQ8plex [N-Term; K1; K13]		5.88361e-05	0	1	1	6	P05155	P05155 [329-341]	1	2472.47	High	High	High	High	High	High	High	Not Found	1.052	0.859	0.839	1.238	0.943	0.639	0.01	121.8	128.1	104.6	102.1	150.8	114.8	77.8		Unique	5.09762	High	0	7.254e-06
FALSE	High	[K].QMLCTCLGNGVSCQETAVTQTYGGNSNGEPCVLPFTYNGR.[T]	1xiTRAQ8plex [N-Term]; 1xOxidation [M2]; 3xDeamidated [Q/N]; 4xCarbamidomethyl [C4; C6; C13; C31]		1.04672e-06	0	1	1	44	P02751	P02751 [330-369]	0	4764.09	High	High	High	High	High	High	Not Found	Not Found	1.124	1.089	0.867	0.852	1.092	0.01	0.01	132.8	149.3	144.6	115.1	113.2	145			Unique	6.32249	High	0	1.668e-06
FALSE	High	[K].QMLCTCLGNGVSCQETAVTQTYGGNSNGEPCVLPFTYNGR.[T]	1xiTRAQ8plex [N-Term]; 1xOxidation [M2]; 2xDeamidated [N38; N/Q]; 4xCarbamidomethyl [C4; C6; C13; C31]		1.13875e-05	0	1	1	2	P02751	P02751 [330-369]	0	4763.11	High	High	High	High	High	High	Not Found	Not Found	0.813	1.001	0.755	0.763	1.142	0.01	0.01	146.2	118.9	146.3	110.3	111.5	166.9			Unique	5.43089	High	0	1.341e-06
FALSE	High	[K].QMLCTCLGNGVSCQETAVTQTYGGNSNGEPCVLPFTYNGR.[T]	1xiTRAQ8plex [N-Term]; 4xDeamidated [N38; Q/N]; 4xCarbamidomethyl [C4; C6; C13; C31]		1.40532e-06	0	1	1	29	P02751	P02751 [330-369]	0	4749.08	High	High	High	High	High	High	Not Found	Not Found	1.052	1.033	0.839	0.9	0.97	0.01	0.01	138.1	145.2	142.6	115.8	124.3	134			Unique	6.28208	High	0	2.589e-07
FALSE	High	[K].QMLCTCLGNGVSCQETAVTQTYGGNSNGEPCVLPFTYNGR.[T]	1xiTRAQ8plex [N-Term]; 3xDeamidated [N38; Q/N]; 4xCarbamidomethyl [C4; C6; C13; C31]		8.99953e-07	0	1	1	75	P02751	P02751 [330-369]	0	4748.1	High	High	High	High	High	High	High	Not Found	0.927	0.951	0.762	0.702	0.878	0.114	0.01	149.9	139.1	142.6	114.3	105.3	131.7	17.1		Unique	5.78271	High	0	7.377e-06
FALSE	High	[K].QMLCTCLGNGVSCQETAVTQTYGGNSNGEPCVLPFTYNGR.[T]	1xiTRAQ8plex [N-Term]; 2xDeamidated [N/Q]; 4xCarbamidomethyl [C4; C6; C13; C31]		8.56833e-07	0	1	1	14	P02751	P02751 [330-369]	0	4747.11	High	High	High	High	High	High	Not Found	Not Found	1.138	1.122	0.904	0.747	0.978	0.01	0.01	135.9	154.6	152.4	122.8	101.5	132.9			Unique	5.41303	High	0	2.161e-07
FALSE	High	[K].VAQLEAQCQEPCKDTVQIHDITGK.[D]	3xiTRAQ8plex [N-Term; K13; K24]; 2xCarbamidomethyl [C8; C12]		4.05556e-05	0	1	1	6	P02679	P02679 [154-177]	1	3680.95	High	High	High	High	High	High	High	Not Found	1.62	1.597	3.373	0.811	2.293	2.54	0.01	60.5	97.9	96.5	203.9	49	138.6	153.6		Unique	4.80173	High	0	4.95e-06
FALSE	High	[R].IASFSQNCDIYPGK.[D]	2xiTRAQ8plex [N-Term; K14]; 1xCarbamidomethyl [C8]		6.17793e-05	0	1	1	9	P01042	P01042 [241-254]	0	2208.16	High	High	High	High	High	High	High	Not Found	1.335	0.831	1.024	1.104	1.389	1.143	0.01	102.2	136.5	85	104.7	112.9	142	116.8		Unique	4.32735	High	0	7.636e-06
FALSE	High	[K].LYDYCDVPQCAAPSFDCGKPQVEPK.[K]	3xiTRAQ8plex [N-Term; K19; K25]; 3xCarbamidomethyl [C5; C10; C17]		1.13875e-05	0	1	1	2	P00747	P00747 [551-575]	0	3856.91	High	High	High	High	High	High	High	Not Found	1.242	1.437	1.022	1.502	0.961	0.871	0.01	99.6	123.7	143	101.7	149.6	95.7	86.7		Unique	3.54295	High	0	1.022e-05
FALSE	High	[K].NGSGAVFPVAGADVQTLR.[E]	1xiTRAQ8plex [N-Term]; 1xDeamidated [N1]		1.58726e-05	0	1	1	3	O00391	O00391 [130-147]	0	2064.1	High	High	High	High	High	High	High	Not Found	1.307	1.307	1.214	1.266	0.958	0.633	0.01	104.1	136	136	126.4	131.8	99.7	65.9		Unique	4.9784	High	0	2.231e-06
FALSE	High	[K].HQLYIDETVNSNIPTNLR.[V]	1xiTRAQ8plex [N-Term]		1.28354e-06	0	1	1	2	P02675	P02675 [179-196]	0	2431.29	High	High	High	High	High	High	High	Not Found	1.537	1.45	1.722	0.969	1.388	1.142	0.01	86.9	133.5	126	149.6	84.2	120.6	99.2		Unique	6.78025	High	0	1.423e-07
FALSE	High	[K].HQLYIDETVNSNIPTNLR.[V]	1xiTRAQ8plex [N-Term]; 1xDeamidated [N10]		1.91666e-05	0	1	1	1	P02675	P02675 [179-196]	0	2432.27	High	High	High	High	High	High	High	Not Found	0.977	1.039	1.349	1.052	1.205	1.782	0.01	95.2	93	98.9	128.4	100.2	114.7	169.6		Unique	5.80207	High	0	2.288e-06
FALSE	High	[K].NGSGAVFPVAGADVQTLR.[E]	1xiTRAQ8plex [N-Term]		2.38504e-05	0	1	1	1	O00391	O00391 [130-147]	0	2063.12	High	High	High	High	High	High	High	Not Found	1.194	0.879	0.965	0.926	0.944	1.102	0.01	114.1	136.3	100.3	110.1	105.6	107.7	125.8		Unique	5.08465	High	0	2.867e-06
FALSE	High	[K].SNTVTITFVTDESGDHTGWK.[I]	2xiTRAQ8plex [N-Term; K20]		2.64044e-05	0	1	1	2	O00187	O00187 [271-290]	0	2803.44	High	High	High	High	High	High	High	Not Found	1.001	1.016	1.02	1.065	1.112	1.111	0.01	109.2	109.3	111	111.4	116.4	121.4	121.3		Unique	4.42108	High	0	3.187e-06
FALSE	High	[K].TSESGTPSSSTPQENTISGYSLLTCK.[R]	2xiTRAQ8plex [N-Term; K26]; 1xCarbamidomethyl [C25]		1.86673e-05	0	1	1	3	P03952	P03952 [260-285]	0	3340.67	High	High	High	High	High	High	High	Not Found	0.984	1.014	0.976	1.054	1.023	0.979	0.01	113.8	112	115.4	111	119.9	116.5	111.4		Unique	5.72918	High	2.574e-05	2.047e-05
FALSE	High	[K].VVAGVANALAHK.[Y]	2xiTRAQ8plex [N-Term; K12]		2.46731e-05	0	1	2	1	P68871	P68871 [134-145]	0	1758.08	High	High	High	High	High	High	High	Not Found	1.095	1.106	0.819	0.735	1.128	1.248	0.01	112.2	122.8	124.1	91.8	82.4	126.6	140		Unique	4.49473	High	0	2.968e-06
FALSE	High	[R].QFGPYCGHGFPGPLNIETK.[S]	2xiTRAQ8plex [N-Term; K19]; 1xCarbamidomethyl [C6]		7.21138e-06	0	1	1	10	P09871	P09871 [246-264]	0	2727.42	High	High	High	High	High	High	High	Not Found	0.93	0.963	0.995	1.08	1.027	0.987	0.01	114.6	106.5	110.4	114	123.7	117.7	113.1		Unique	5.39852	High	0	6.94e-06
FALSE	High	[K].NLLFNDNTECLAR.[L]	1xiTRAQ8plex [N-Term]; 1xCarbamidomethyl [C10]		5.45784e-05	0	1	1	1	P02788	P02788 [659-671]	0	1883.96	High	High	High	High	High	High	High	Not Found	0.867	1.454	0.586	0.668	0.552	0.662	0.01	138.2	119.8	201	80.9	92.3	76.2	91.5		Unique	3.4534	High	0	6.722e-06
FALSE	High	[R].GCGEQTMIYLAPTLAASR.[Y]	2xiTRAQ8plex [N-Term; Y9]; 1xDeamidated [Q5]; 1xCarbamidomethyl [C2]		7.56426e-07	0	2	2	9	P0C0L4; P0C0L5	P0C0L4 [1009-1026]; P0C0L5 [1009-1026]	0	2548.34	High	High	High	High	High	High	High	Not Found	0.986	0.909	1.118	1.669	0.88	0.852	0.01	107.9	106.4	98.1	120.7	180.1	94.9	92		Not Unique	6.06415	High	0	8.28e-08
FALSE	High	[R].GCGEQTMIYLAPTLAASR.[Y]	2xiTRAQ8plex [N-Term; Y9]; 1xCarbamidomethyl [C2]		5.43737e-05	0	2	2	1	P0C0L4; P0C0L5	P0C0L4 [1009-1026]; P0C0L5 [1009-1026]	0	2547.35	High	High	High	High	High	High	High	Not Found	0.824	0.658	1.183	2.254	0.672	0.759	0.01	108.8	89.7	71.6	128.8	245.4	73.1	82.7		Not Unique	5.08383	High	0	6.702e-06
FALSE	High	[K].KSDIDEIVLVGGSTR.[I]	2xiTRAQ8plex [N-Term; K1]		1.47746e-05	0	1	1	3	P11021	P11021 [353-367]	1	2197.26	High	High	High	High	High	High	High	Not Found	1.037	1.015	1.1	1.145	1.103	0.782	0.01	111.4	115.5	113	122.6	127.5	122.8	87.1		Unique	5.20719	High	0	5.591e-06
FALSE	High	[R].DYATGFCCSCVAGYTGNGR.[Q]	1xiTRAQ8plex [N-Term]; 1xDeamidated [N17]; 3xCarbamidomethyl [C7; C8; C10]		7.48892e-06	0	1	1	2	P14543	P14543 [405-423]	0	2421.02	High	High	High	High	High	High	High	Not Found	0.946	0.944	0.844	0.898	1.107	0.891	0.01	120.7	114.2	113.9	101.8	108.3	133.6	107.5		Unique	5.96398	High	0	8.734e-07
FALSE	High	[R].TKTETITGFQVDAVPANGQTPIQR.[T]	2xiTRAQ8plex [N-Term; K2]		1.98922e-06	0	1	1	9	P02751	P02751 [1927-1950]	1	3180.75	High	High	High	High	High	High	High	Not Found	1.156	1.204	0.865	0.923	1.033	1.037	0.01	110.8	128.1	133.5	95.9	102.3	114.5	115		Unique	7.38832	High	0	2.58e-07
FALSE	High	[K].NPLVWVHASPEHVVVTR.[N]	1xiTRAQ8plex [N-Term]		3.80902e-06	0	1	1	4	Q14624	Q14624 [789-805]	0	2244.26	High	High	High	High	High	High	High	Not Found	1.175	1.056	1.116	0.995	1.401	1.811	0.01	93.5	109.9	98.8	104.4	93.1	131	169.4		Unique	5.43518	High	0	4.364e-07
FALSE	High	[R].VNQNLVYESGSLNFSK.[L]	3xiTRAQ8plex [N-Term; Y7; K16]		9.05731e-05	0	1	1	3	P04114	P04114 [2970-2985]	0	2711.51	High	High	High	High	High	High	High	Not Found	1.293	1.307	1.089	1.016	1.004	1.186	0.01	101.3	131	132.4	110.4	102.9	101.7	120.1		Unique	3.43892	High	0	1.132e-05
FALSE	High	[K].MLTPEHVFIHPGWK.[L]	2xiTRAQ8plex [N-Term; K14]; 1xOxidation [M1]		5.60325e-05	0	1	1	10	P09871	P09871 [502-515]	0	2316.28	High	High	High	High	High	High	High	Not Found	0.887	0.962	1.116	1.207	0.854	0.944	0.01	114.8	101.8	110.5	128.1	138.5	98	108.4		Unique	4.22987	High	0	6.897e-06
FALSE	High	[R].SVMAPFTMTIDAHTNGNGK.[L]	2xiTRAQ8plex [N-Term; K19]; 1xDeamidated [N]		8.18549e-05	0	1	1	2	P04114	P04114 [1898-1916]	0	2601.33	High	High	High	High	High	High	High	Not Found	0.946	0.94	0.712	0.806	0.726	0.684	0.01	137.6	130.2	129.3	97.9	110.9	99.9	94.1		Unique	5.29913	High	0	1.02e-05
FALSE	High	[R].SVMAPFTMTIDAHTNGNGK.[L]	2xiTRAQ8plex [N-Term; K19]; 2xDeamidated [N15; N17]		1.94578e-05	0	1	1	14	P04114	P04114 [1898-1916]	0	2602.31	High	High	High	High	High	High	High	Not Found	0.7	0.968	0.596	0.638	0.795	0.787	0.01	145.9	102.2	141.2	86.9	93.1	116	114.9		Unique	5.64188	High	0	2.653e-06
FALSE	High	[R].SVMAPFTMTIDAHTNGNGK.[L]	2xiTRAQ8plex [N-Term; K19]; 1xOxidation [M]; 2xDeamidated [N15; N17]		1.90226e-05	0	1	1	11	P04114	P04114 [1898-1916]	0	2618.31	High	High	High	High	High	High	High	Not Found	0.878	0.944	0.703	0.681	0.896	0.829	0.01	134.9	118.5	127.3	94.8	91.9	120.9	111.8		Unique	5.09546	High	0	2.274e-06
FALSE	High	[R].VEAEDVGVYYCMQR.[I]	1xiTRAQ8plex [N-Term]; 1xCarbamidomethyl [C11]		5.10093e-05	0	1	1	3	A0A087WW87	A0A087WW87 [104-117]	0	2022.96	High	High	High	High	High	High	High	Not Found	1.027	0.952	1.371	0.954	2.882	2.895	0.01	72.2	74.1	68.7	99	68.9	208.1	209		Unique	3.83056	High	0	6.279e-06
FALSE	High	[R].DSFHLDEQFTVPVEMMQAR.[T]	1xiTRAQ8plex [N-Term]		5.29078e-06	0	1	1	5	P08697	P08697 [253-271]	0	2584.25	High	High	High	High	High	High	High	Not Found	0.904	0.845	0.846	0.728	0.823	0.71	0.01	136.6	123.6	115.4	115.5	99.5	112.4	97		Unique	4.99406	High	0	6.113e-07
FALSE	High	[R].VEAEDVGVYYCMQR.[I]	2xiTRAQ8plex [N-Term; Y]; 1xCarbamidomethyl [C11]		1.35977e-05	0	1	1	2	A0A087WW87	A0A087WW87 [104-117]	0	2327.16	High	High	High	High	High	High	High	Not Found	0.925	0.861	1.237	0.804	4.277	4.61	0.01	58.3	53.9	50.2	72.2	46.9	249.5	268.9		Unique	3.28818	High	0	1.61e-06
FALSE	High	[K].SYLSMVGSCCTSASPTVCFLK.[E]	2xiTRAQ8plex [N-Term; K21]; 3xCarbamidomethyl [C9; C10; C18]		3.27265e-05	0	1	1	1	P02774	P02774 [181-201]	0	2963.46	High	High	High	High	High	High	Not Found	Not Found	1.061	0.86	1.631	1.02	1.111	0.01	0.01	119.7	127	103	195.3	122.1	133			Unique	4.9908	High	0	3.966e-06
FALSE	High	[K].SGSSTASWIQNVDTK.[Y]	2xiTRAQ8plex [N-Term; K15]		9.33309e-05	0	1	1	2	P04114	P04114 [2241-2255]	0	2189.17	High	High	High	High	High	High	High	Not Found	0.905	1.142	0.912	0.924	1.1	1.024	0.01	114.2	103.4	130.4	104.1	105.5	125.6	116.9		Unique	4.01383	High	0	1.164e-05
FALSE	High	[R].AIGGGLSSVGGGSSTIK.[Y]	2xiTRAQ8plex [N-Term; K17]		3.21162e-05	0	1	2	1	P02538	P02538 [534-550]	0	2056.19	High	High	High	High	High	High	High	Not Found	0.603	0.434	0.368	0.353	0.425	0.234	0.01	234.1	141.1	101.5	86.2	82.6	99.6	54.7		Unique	4.9233	High	0	3.894e-06
FALSE	High	[R].GECQAEGVLFFQGDR.[E]	1xiTRAQ8plex [N-Term]; 1xCarbamidomethyl [C3]		0.000113465	0	1	1	1	P02790	P02790 [152-166]	0	2016.98	High	High	High	High	High	High	High	Not Found	0.732	0.571	0.63	0.504	1.152	1.042	0.01	142.1	104	81.1	89.5	71.6	163.7	148.1		Unique	3.82953	High	0	1.42e-05
FALSE	High	[K].YHFVTPLTSMVVTKPEDNEDER.[A]	2xiTRAQ8plex [N-Term; K14]		1.78959e-06	0	1	1	4	Q06033	Q06033 [592-613]	0	3215.65	High	High	High	High	High	High	High	Not Found	1.217	1.18	1.417	1.421	1.858	1.815	0.01	80.7	98.3	95.3	114.4	114.7	150	146.5		Unique	5.54291	High	0	2.001e-07
FALSE	High	[K].YHFVTPLTSMVVTKPEDNEDER.[A]	2xiTRAQ8plex [N-Term; K14]; 1xDeamidated [N18]		4.40537e-05	0	1	1	2	Q06033	Q06033 [592-613]	0	3216.63	High	High	High	High	High	High	High	Not Found	1.335	1.068	1.395	1.897	2.249	2.608	0.01	69.2	92.5	73.9	96.6	131.4	155.7	180.6		Unique	4.55965	High	0	5.381e-06
FALSE	High	[K].YAATSQVLLPSK.[D]	3xiTRAQ8plex [N-Term; Y1; K12]		0.000106434	0	1	1	10	P01871	P01871 [65-76]	0	2190.33	High	High	High	High	High	High	High	Not Found	1.36	1.225	1.002	1.027	0.773	0.555	0.01	115.2	156.7	141.1	115.4	118.4	89.1	64		Unique	4.41749	High	0	1.334e-05
FALSE	High	[K].YHFVTPLTSMVVTKPEDNEDER.[A]	2xiTRAQ8plex [N-Term; K14]; 1xOxidation [M10]		9.36815e-05	0	1	1	2	Q06033	Q06033 [592-613]	0	3231.65	High	High	High	High	High	High	High	Not Found	1.149	0.919	1.098	0.937	1.42	1.956	0.01	94.4	108.4	86.7	103.6	88.4	134	184.5		Unique	4.69123	High	0	1.168e-05
FALSE	High	[R].AQCIYTGGSSYTCSCLPGFSGDGQACQDVDECQPSR.[C]	1xiTRAQ8plex [N-Term]; 1xDeamidated [Q]; 5xCarbamidomethyl [C3; C13; C15; C26; C32]		2.08933e-06	0	1	1	2	P14543	P14543 [775-810]	0	4323.79	High	High	High	High	High	High	Not Found	Not Found	0.908	0.686	0.585	1.053	1.576	0.01	0.01	137.7	125.1	94.4	80.6	145.1	217.1			Unique	4.86031	High	0	2.347e-07
FALSE	High	[R].KALEGLQYPFAVTSYGK.[N]	3xiTRAQ8plex [N-Term; K1; K17]		2.16157e-06	0	1	1	1	P14543	P14543 [1145-1161]	1	2784.61	High	High	High	High	High	High	High	Not Found	0.715	0.746	0.75	0.887	1.403	1.661	0.01	111.7	79.8	83.3	83.8	99	156.8	185.5		Unique	5.43031	High	0	2.433e-07
FALSE	High	[K].ALNHLPLEYNSALYSR.[I]	1xiTRAQ8plex [N-Term]		7.79608e-05	0	1	1	3	P13671	P13671 [341-356]	0	2165.17	High	High	High	High	High	High	High	Not Found	0.926	0.958	1.114	1.028	1.089	0.362	0.01	123.5	114.4	118.3	137.6	127	134.5	44.7		Unique	4.04369	High	2.574e-05	1.798e-05
FALSE	High	[K].ALNHLPLEYNSALYSR.[I]	1xiTRAQ8plex [N-Term]; 1xDeamidated [N]		2.45803e-05	0	1	1	7	P13671	P13671 [341-356]	0	2166.15	High	High	High	High	High	High	High	Not Found	0.978	0.922	1.147	1.003	1.054	0.932	0.01	113.7	111.2	104.8	130.4	114.1	119.8	106		Unique	4.95784	High	0	4.452e-06
FALSE	High	[K].ALNHLPLEYNSALYSR.[I]	1xiTRAQ8plex [N-Term]; 2xDeamidated [N3; N10]		5.04375e-05	0	1	1	3	P13671	P13671 [341-356]	0	2167.13	High	High	High	High	High	High	High	Not Found	1.28	1.03	1.195	1.08	1.171	1.026	0.01	102.8	131.6	105.9	122.9	111	120.4	105.4		Unique	4.73581	High	0	6.195e-06
FALSE	High	[K].SLIYAASSLQSGVPSK.[F]	2xiTRAQ8plex [N-Term; K16]		0.00012282	0	1	1	4	P04430	P04430 [68-83]	0	2216.27	High	High	High	High	High	High	High	Not Found	1.001	0.91	1.71	1.096	1.104	1.453	0.01	96.7	96.8	88	165.4	106	106.8	140.4		Unique	4.73956	High	0	1.54e-05
FALSE	High	[R].RNTEILTGSWSDQTYPEGTQAIYK.[C]	2xiTRAQ8plex [N-Term; K24]; 1xDeamidated [N2]		1.28494e-05	0	1	1	3	P08603	P08603 [28-51]	1	3367.73	High	High	High	High	High	High	High	Not Found	1.01	0.859	0.795	0.795	0.935	0.448	0.01	136.9	138.3	117.7	108.8	108.8	128.1	61.4		Unique	5.95662	High	0	1.518e-06
FALSE	High	[R].RNTEILTGSWSDQTYPEGTQAIYK.[C]	2xiTRAQ8plex [N-Term; K24]		3.46582e-06	0	1	1	4	P08603	P08603 [28-51]	1	3366.74	High	High	High	High	High	High	High	Not Found	1.223	1.388	1.166	1.016	1.242	0.554	0.01	105.4	128.9	146.3	123	107.1	130.9	58.4		Unique	6.46104	High	0	3.264e-06
FALSE	High	[K].IYLYTLNDNAR.[S]	1xiTRAQ8plex [N-Term]; 1xDeamidated [N]		5.19768e-05	0	1	1	85	P02751	P02751 [1972-1982]	0	1660.88	High	High	High	High	High	High	High	Not Found	1.118	1.087	1.009	0.922	1.245	1	0.01	108.4	121.2	117.8	109.4	99.9	134.9	108.4		Unique	4.43187	High	2.574e-05	2.525e-05
FALSE	High	[K].IYLYTLNDNAR.[S]	1xiTRAQ8plex [N-Term]; 2xDeamidated [N7; N9]		0.000133491	0	1	1	15	P02751	P02751 [1972-1982]	0	1661.87	High	High	High	High	High	High	High	Not Found	1.014	1.144	1.045	0.986	1.176	0.683	0.01	113.5	115	129.9	118.6	111.9	133.5	77.5		Unique	4.69633	High	2.574e-05	2.243e-05
FALSE	High	[R].AAAATGTIFTFR.[S]	1xiTRAQ8plex [N-Term]		2.78342e-05	0	1	1	8	P05154	P05154 [362-373]	0	1530.86	High	High	High	High	High	High	High	Not Found	1.267	1.188	0.769	1.497	0.858	0.829	0.01	108	136.8	128.3	83	161.7	92.7	89.5		Unique	4.59448	High	0	1.278e-05
FALSE	High	[R].SGIPIVTSPYQIHFTK.[T]	3xiTRAQ8plex [N-Term; Y10; K16]		4.15471e-06	0	1	1	48	P01024	P01024 [344-359]	0	2700.59	High	High	High	High	High	High	High	Not Found	0.904	0.728	0.995	0.966	1.001	1.034	0.01	120.7	109.2	87.9	120.1	116.5	120.8	124.8		Unique	5.10353	High	0	4.766e-07
FALSE	High	[R].SGIPIVTSPYQIHFTK.[T]	2xiTRAQ8plex [N-Term; K16]		9.46442e-06	0	1	1	30	P01024	P01024 [344-359]	0	2396.38	High	High	High	High	High	High	High	Not Found	0.698	0.623	0.861	0.752	1.117	1.232	0.01	127.3	88.8	79.3	109.6	95.8	142.2	156.9		Unique	5.93292	High	0	2.54e-06
FALSE	High	[K].ELLDTVTAPQK.[N]	2xiTRAQ8plex [N-Term; K11]		0.000133491	0	1	1	4	P36955	P36955 [124-134]	0	1823.07	High	High	High	High	High	High	High	Not Found	1.279	1.27	1.839	1.185	1.223	0.507	0.01	96.4	123.2	122.4	177.2	114.2	117.8	48.8		Unique	3.83075	High	0	1.676e-05
FALSE	High	[R].TKTETITGFQVDAVPANGQTPIQR.[T]	2xiTRAQ8plex [N-Term; K2]; 1xDeamidated [Q/N]		6.8309e-07	0	1	1	69	P02751	P02751 [1927-1950]	1	3181.73	High	High	High	High	High	High	High	Not Found	1.069	1.208	0.912	1.055	1.207	1.046	0.01	106.7	114.1	128.9	97.4	112.6	128.8	111.6		Unique	7.57114	High	0	3.075e-07
FALSE	High	[R].TKTETITGFQVDAVPANGQTPIQR.[T]	2xiTRAQ8plex [N-Term; K2]; 2xDeamidated [Q10; N/Q]		1.5056e-05	0	1	1	11	P02751	P02751 [1927-1950]	1	3182.72	High	High	High	High	High	High	High	Not Found	1.1	1.016	0.965	0.937	1.101	0.613	0.01	118.8	130.7	120.8	114.6	111.4	130.9	72.8		Unique	6.10489	High	0	1.788e-06
FALSE	High	[R].GCGEQTMIYLAPTLAASR.[Y]	1xiTRAQ8plex [N-Term]; 1xOxidation [M7]; 1xDeamidated [Q5]; 1xCarbamidomethyl [C2]		3.00244e-06	0	2	2	7	P0C0L4; P0C0L5	P0C0L4 [1009-1026]; P0C0L5 [1009-1026]	0	2260.13	High	High	High	High	High	High	High	Not Found	0.8	0.734	0.92	1.247	0.78	0.767	0.01	128	102.4	94	117.8	159.7	99.9	98.2		Not Unique	6.44947	High	0	8.762e-07
FALSE	High	[R].GDQDATMSILDISMMTGFAPDTDDLK.[Q]	2xiTRAQ8plex [N-Term; K26]		2.27894e-06	0	1	1	3	P01024	P01024 [1394-1419]	0	3396.65	High	High	High	High	High	High	High	Not Found	0.869	0.763	1.024	0.851	1.205	1.679	0.01	108.2	94.1	82.6	110.8	92.1	130.4	181.7		Unique	4.93083	High	0	2.569e-07
FALSE	High	[K].LLIYAASSLQSGVPSR.[F]	1xiTRAQ8plex [N-Term]; 1xDeamidated [Q10]		0.000126115	0	1	4	3	P04432	P04432 [68-83]	0	1967.11	High	High	High	High	High	High	Not Found	Not Found	0.935	1.337	1.192	0.949	1.056	0.01	0.01	123.7	115.6	165.3	147.4	117.4	130.6			Unique	4.24807	High	0	1.581e-05
FALSE	High	[K].LLIYAASSLQSGVPSR.[F]	1xiTRAQ8plex [N-Term]		9.07939e-06	0	1	4	15	P04432	P04432 [68-83]	0	1966.13	High	High	High	High	High	High	High	Not Found	0.897	0.82	1.587	1.058	1.185	1.1	0.01	104.6	93.8	85.8	166	110.7	124	115		Unique	4.84363	High	0	1.065e-06
FALSE	High	[R].VHEPGNGFTLTIK.[T]	2xiTRAQ8plex [N-Term; K13]; 1xDeamidated [N6]		9.68977e-05	0	1	1	2	P24387	P24387 [163-175]	0	2022.15	High	High	High	High	High	High	High	Not Found	1.262	1.551	1.444	1.173	1.242	1.341	0.01	88.8	112	137.7	128.2	104.1	110.2	119		Unique	4.75649	High	0	1.213e-05
FALSE	High	[K].NQVSLTCLVK.[G]	2xiTRAQ8plex [N-Term; K10]; 1xDeamidated [Q/N]; 1xCarbamidomethyl [C7]		8.98966e-05	0	4	4	57	P01857; P01861; P01859; P01860	P01857 [244-253]; P01861 [241-250]; P01859 [240-249]; P01860 [291-300]	0	1771.02	High	High	High	High	High	High	High	High	0.583	0.577	0.8	0.686	0.718	1.305	7.419	61.1	35.6	35.3	48.9	41.9	43.9	79.7	453.5	Not Unique	4.41456	High	2.574e-05	0.0001009
FALSE	High	[K].NQVSLTCLVK.[G]	2xiTRAQ8plex [N-Term; K10]; 1xCarbamidomethyl [C7]		0.000116498	0	4	4	47	P01857; P01861; P01859; P01860	P01857 [244-253]; P01861 [241-250]; P01859 [240-249]; P01860 [291-300]	0	1770.04	High	High	High	High	High	High	High	High	0.618	0.585	0.823	0.756	0.729	1.101	3.302	89.7	55.5	52.5	73.9	67.9	65.4	98.8	296.3	Not Unique	4.49161	High	2.574e-05	7.867e-05
FALSE	High	[K].NYLAWYQQKPGQPPK.[L]	3xiTRAQ8plex [N-Term; K9; K15]		2.21187e-05	0	1	1	6	P06312	P06312 [57-71]	0	2730.55	High	High	High	High	High	High	High	Not Found	1.064	0.878	1.344	1.282	1.077	1.03	0.01	104.2	110.9	91.6	140	133.6	112.3	107.3		Unique	5.28945	High	0	2.654e-06
FALSE	High	[R].ELSEALGQIFDSQR.[G]	1xiTRAQ8plex [N-Term]		3.45276e-06	0	1	1	23	Q08380	Q08380 [138-151]	0	1897	High	High	High	High	High	High	High	Not Found	1.144	0.966	0.966	0.94	0.97	0.191	0.01	129.5	148.2	125.1	125.2	121.7	125.6	24.7		Unique	5.63603	High	0	3.936e-06
FALSE	High	[R].EANVACLDLGFQQGADTQR.[R]	1xiTRAQ8plex [N-Term]; 1xCarbamidomethyl [C6]		1.78959e-06	0	1	1	2	P05156	P05156 [149-167]	0	2397.18	High	High	High	High	High	High	High	Not Found	1.018	1.115	1.212	1.064	1.166	1.213	0.01	102.7	104.5	114.6	124.6	109.3	119.7	124.6		Unique	5.37661	High	0	1.475e-06
FALSE	High	[R].EANVACLDLGFQQGADTQR.[R]	1xiTRAQ8plex [N-Term]; 2xDeamidated [N3; Q12]; 1xCarbamidomethyl [C6]		3.81866e-05	0	1	1	1	P05156	P05156 [149-167]	0	2399.15	High	High	High	High	High	High	High	Not Found	1.181	1.116	1.27	1.099	1.101	1.852	0.01	92.8	109.6	103.6	117.9	102	102.1	171.9		Unique	4.17745	High	0	4.655e-06
FALSE	High	[R].KGEVLPLPEANFPSFPLPHHK.[H]	3xiTRAQ8plex [N-Term; K1; K21]		1.22342e-05	0	1	1	4	P04196	P04196 [466-486]	1	3266.88	High	High	High	High	High	High	High	Not Found	0.614	0.81	0.89	0.8	1.159	1.348	0.01	120.8	74.2	97.8	107.6	96.6	140.1	162.8		Unique	5.03236	High	0	1.447e-06
FALSE	High	[R].KGEVLPLPEANFPSFPLPHHK.[H]	3xiTRAQ8plex [N-Term; K1; K21]; 1xDeamidated [N11]		4.85057e-06	0	1	1	1	P04196	P04196 [466-486]	1	3267.87	High	High	High	High	High	High	High	Not Found	0.971	1.073	1.138	1.026	0.946	1.045	0.01	111.1	107.9	119.3	126.4	114	105.2	116.1		Unique	3.94672	High	0	5.582e-07
FALSE	High	[K].LGDDLLQCHPAVK.[F]	2xiTRAQ8plex [N-Term; K13]; 1xCarbamidomethyl [C8]		2.52372e-05	0	1	1	5	P04070	P04070 [168-180]	0	2074.16	High	High	High	High	High	High	High	Not Found	1.275	1.211	0.753	0.818	0.744	0.798	0.01	121.2	154.5	146.9	91.3	99.1	90.2	96.7		Unique	4.54017	High	0	3.041e-06
FALSE	High	[R].GDQDATMSILDISMMTGFAPDTDDLK.[Q]	2xiTRAQ8plex [N-Term; K26]; 1xDeamidated [Q3]		0.000135534	0	1	1	1	P01024	P01024 [1394-1419]	0	3397.63	High	High	High	High	High	High	Not Found	Not Found	0.954	0.614	0.793	0.991	1.095	0.01	0.01	146.9	140.1	90.2	116.4	145.6	160.8			Unique	3.77347	High	0	1.704e-05
FALSE	High	[K].GGSASTWLTAFALR.[V]	1xiTRAQ8plex [N-Term]		1.0323e-05	0	1	1	5	P01031	P01031 [1071-1084]	0	1741.95	High	High	High	High	High	High	High	Not Found	1.17	0.913	1.408	1.091	1.548	0.677	0.01	102.5	119.9	93.5	144.3	111.8	158.6	69.4		Unique	4.25818	High	4.094e-05	0.0001385
FALSE	High	[R].VEYQCQSYYELQGSNYVTCSNGEWSEPPR.[C]	1xiTRAQ8plex [N-Term]; 2xDeamidated [Q4; N21]; 2xCarbamidomethyl [C5; C19]		1.95939e-06	0	1	1	1	Q92496	Q92496 [483-511]	0	3836.66	High	High	High	High	High	High	Not Found	Not Found	1.208	1.51	1.156	0.74	1.049	0.01	0.01	120.1	145.1	181.3	138.8	88.8	125.9			Unique	4.19476	High	0	2.205e-07
FALSE	High	[R].VEYQCQSYYELQGSNYVTCSNGEWSEPPR.[C]	1xiTRAQ8plex [N-Term]; 3xDeamidated [Q4; N15; N21]; 2xCarbamidomethyl [C5; C19]		2.40269e-06	0	1	1	1	Q92496	Q92496 [483-511]	0	3837.65	High	High	High	High	High	High	Not Found	Not Found	1.461	2.934	2.25	1	1.266	0.01	0.01	80.7	117.9	236.8	181.6	80.7	102.2			Unique	4.53961	High	0	2.711e-07
FALSE	High	[R].VEYQCQSYYELQGSNYVTCSNGEWSEPPR.[C]	2xiTRAQ8plex [N-Term; Y]; 3xDeamidated [Q4; N21; N/Q]; 2xCarbamidomethyl [C5; C19]		8.23038e-06	0	1	1	3	Q92496	Q92496 [483-511]	0	4141.85	High	High	High	High	High	High	High	Not Found	2.363	2.757	2.973	1.178	1.422	2.525	0.01	56.3	133	155.2	167.3	66.3	80	142.1		Unique	6.23279	High	0	9.605e-07
FALSE	High	[R].YTCQGNSWTPPISNSLTCEK.[D]	2xiTRAQ8plex [N-Term; K20]; 2xCarbamidomethyl [C3; C18]		1.9239e-05	0	1	1	5	P13671	P13671 [744-763]	0	2951.45	High	High	High	High	High	High	High	Not Found	1.142	1.031	1.193	1.049	1.199	1.522	0.01	98.3	112.3	101.4	117.3	103.2	117.9	149.6		Unique	5.25188	High	0	9.432e-06
FALSE	High	[R].YTCQGNSWTPPISNSLTCEK.[D]	2xiTRAQ8plex [N-Term; K20]; 1xDeamidated [N/Q]; 2xCarbamidomethyl [C3; C18]		5.79589e-05	0	1	1	8	P13671	P13671 [744-763]	0	2952.43	High	High	High	High	High	High	High	Not Found	0.895	0.788	1.101	0.841	1.297	1.156	0.01	113	101.1	89.1	124.5	95	146.6	130.7		Unique	4.71567	High	0	1.546e-05
FALSE	High	[R].YTCQGNSWTPPISNSLTCEK.[D]	2xiTRAQ8plex [N-Term; K20]; 2xDeamidated [N14; Q/N]; 2xCarbamidomethyl [C3; C18]		8.107e-06	0	1	1	4	P13671	P13671 [744-763]	0	2953.42	High	High	High	High	High	High	High	Not Found	0.9	0.921	1.082	1.077	1.241	1.495	0.01	103.7	93.4	95.5	112.2	111.7	128.6	155		Unique	4.75394	High	0	9.475e-07
FALSE	High	[K].EGWIHTVCINGR.[W]	1xiTRAQ8plex [N-Term]; 1xDeamidated [N10]; 1xCarbamidomethyl [C8]		3.26035e-05	0	1	1	40	P08603	P08603 [785-796]	0	1746.89	High	High	High	High	High	High	High	Not Found	0.916	1.059	1.006	1.016	0.981	0.902	0.01	116.3	106.5	123.1	117	118.2	114.1	104.9		Unique	4.73918	High	0	3.948e-06
FALSE	High	[K].VQFELHYQEVK.[W]	3xiTRAQ8plex [N-Term; Y7; K11]		6.91425e-05	0	1	1	4	P19823	P19823 [177-187]	0	2332.34	High	High	High	High	High	High	High	Not Found	2.08	1.462	1.012	1.446	1.209	1.715	0.01	80.6	167.6	117.8	81.6	116.6	97.5	138.3		Unique	4.21248	High	0	8.569e-06
FALSE	High	[K].QSSSYSFFKEEIIYECDK.[G]	3xiTRAQ8plex [N-Term; K9; K18]; 1xCarbamidomethyl [C16]		2.24547e-05	0	1	1	9	P04003	P04003 [439-456]	1	3172.63	High	High	High	High	High	High	High	Not Found	0.881	0.953	0.79	0.941	0.572	0.385	0.01	144.9	127.7	138	114.5	136.3	82.9	55.8		Unique	4.97002	High	0	1.186e-05
FALSE	High	[K].VQFELHYQEVK.[W]	2xiTRAQ8plex [N-Term; K11]		0.000115623	0	1	1	20	P19823	P19823 [177-187]	0	2028.14	High	High	High	High	High	High	High	Not Found	1.594	1.598	1.094	1.236	1.065	1.13	0.01	91.8	146.3	146.7	100.4	113.4	97.7	103.7		Unique	4.44284	High	2.574e-05	5.145e-05
FALSE	High	[K].KLISVDTEHSNIYLQNGPDR.[I]	2xiTRAQ8plex [N-Term; K1]; 2xDeamidated [N11; N16]		1.18119e-06	0	1	1	1	P00450	P00450 [43-62]	1	2909.55	High	High	High	High	High	High	Not Found	Not Found	0.723	0.578	1.189	0.547	1.026	0.01	0.01	158	114.2	91.3	187.9	86.5	162.1			Unique	5.38108	High	0	1.31e-07
FALSE	High	[K].KLISVDTEHSNIYLQNGPDR.[I]	2xiTRAQ8plex [N-Term; K1]; 1xDeamidated [Q/N]		1.05325e-07	0	1	1	12	P00450	P00450 [43-62]	1	2908.56	High	High	High	High	High	High	High	Not Found	0.844	0.838	1.279	0.628	0.897	0.999	0.01	123.4	104.1	103.4	157.8	77.5	110.6	123.2		Unique	6.9942	High	0	1.09e-08
FALSE	High	[K].AVSMPSFSILGSDVR.[V]	1xiTRAQ8plex [N-Term]		3.6091e-05	0	1	1	13	P04114	P04114 [3277-3291]	0	1870	High	High	High	High	High	High	High	Not Found	0.804	0.944	0.621	0.734	0.709	0.268	0.01	157.5	126.6	148.7	97.7	115.5	111.7	42.3		Unique	4.84905	High	0	4.397e-06
FALSE	High	[R].VEYQCQSYYELQGSNYVTCSNGEWSEPPR.[C]	1xiTRAQ8plex [N-Term]; 1xDeamidated [N21]; 2xCarbamidomethyl [C5; C19]		2.1453e-06	0	1	1	2	Q92496	Q92496 [483-511]	0	3835.68	High	High	High	High	High	High	Not Found	Not Found	1.204	1.259	2.136	0.701	0.924	0.01	0.01	110.7	133.4	139.4	236.5	77.6	102.4			Unique	5.21513	High	0	2.413e-07
FALSE	High	[R].GDQDATMSILDISMMTGFAPDTDDLK.[Q]	2xiTRAQ8plex [N-Term; K26]; 1xOxidation [M]		8.03547e-07	0	1	1	30	P01024	P01024 [1394-1419]	0	3412.64	High	High	High	High	High	High	High	Not Found	0.788	0.586	0.802	0.77	1.029	0.692	0.01	141.2	111.3	82.8	113.2	108.7	145.2	97.7		Unique	5.83657	High	0	1.883e-07
FALSE	High	[R].RPSCDIDKPPPNIELTGNGYNELTGQFR.[N]	2xiTRAQ8plex [N-Term; K8]; 3xDeamidated [N18; N21; Q/N]; 1xCarbamidomethyl [C4]		3.45276e-06	0	1	1	8	P10643	P10643 [125-152]	0	3799.91	High	High	High	High	High	High	High	Not Found	1	1.145	1.153	1.028	1.125	0.656	0.01	112.6	112.6	128.9	129.8	115.7	126.6	73.9		Unique	6.5797	High	0	1.689e-06
FALSE	High	[R].RPSCDIDKPPPNIELTGNGYNELTGQFR.[N]	2xiTRAQ8plex [N-Term; K8]; 2xDeamidated [N/Q]; 1xCarbamidomethyl [C4]		5.51522e-06	0	1	1	7	P10643	P10643 [125-152]	0	3798.92	High	High	High	High	High	High	Not Found	Not Found	1.254	1.777	2.571	1.164	1.116	0.01	0.01	90.1	112.9	160	231.6	104.9	100.5			Unique	6.90833	High	2.574e-05	5.502e-05
FALSE	High	[K].QDACQGDSGGVFAVR.[D]	1xiTRAQ8plex [N-Term]; 1xCarbamidomethyl [C4]		1.87257e-06	0	1	1	5	P00736	P00736 [647-661]	0	1870.9	High	High	High	High	High	High	High	Not Found	1.113	0.97	0.923	0.934	0.993	0.858	0.01	117.8	131.2	114.2	108.8	110	117	101.1		Unique	5.15439	High	0	5.967e-06
FALSE	High	[R].GCGEQTMIYLAPTLAASR.[Y]	1xiTRAQ8plex [N-Term]; 1xOxidation [M7]; 1xCarbamidomethyl [C2]		1.54007e-05	0	2	2	5	P0C0L4; P0C0L5	P0C0L4 [1009-1026]; P0C0L5 [1009-1026]	0	2259.14	High	High	High	High	High	High	High	Not Found	0.88	0.706	1.121	1.086	1.16	0.507	0.01	123.8	108.9	87.5	138.8	134.5	143.7	62.8		Not Unique	5.32058	High	0	6.378e-06
FALSE	High	[R].GCGEQTMIYLAPTLAASR.[Y]	1xiTRAQ8plex [N-Term]; 1xDeamidated [Q5]; 1xCarbamidomethyl [C2]		8.30218e-08	0	2	2	30	P0C0L4; P0C0L5	P0C0L4 [1009-1026]; P0C0L5 [1009-1026]	0	2244.13	High	High	High	High	High	High	High	Not Found	0.863	0.897	1.048	1.47	0.941	0.858	0.01	113.1	97.5	101.5	118.5	166.2	106.4	97		Not Unique	6.87582	High	0	8.545e-09
FALSE	High	[R].GCGEQTMIYLAPTLAASR.[Y]	1xiTRAQ8plex [N-Term]; 1xCarbamidomethyl [C2]		3.8379e-06	0	2	2	7	P0C0L4; P0C0L5	P0C0L4 [1009-1026]; P0C0L5 [1009-1026]	0	2243.15	High	High	High	High	High	High	High	Not Found	0.869	0.786	1.159	1.644	0.933	1.1	0.01	106.8	92.8	84	123.8	175.5	99.7	117.4		Not Unique	4.5764	High	0	4.389e-07
FALSE	High	[R].HSGEENFYAYGFSVTYSCDPR.[F]	2xiTRAQ8plex [N-Term; Y]; 1xDeamidated [N6]; 1xCarbamidomethyl [C18]		9.65349e-05	0	1	1	15	P04003	P04003 [186-206]	0	3095.43	High	High	High	High	High	High	High	Not Found	1.141	1.044	1.058	1.003	0.899	0.715	0.01	116.6	133	121.7	123.4	117	104.8	83.5		Unique	4.65987	High	0.0003024	0.002782
FALSE	High	[R].GEVLDNSFTGGICK.[T]	2xiTRAQ8plex [N-Term; K14]; 1xCarbamidomethyl [C13]		4.37237e-05	0	1	1	7	P13671	P13671 [206-219]	0	2105.12	High	High	High	High	High	High	High	Not Found	0.994	1	1.219	1.184	1.104	1.021	0.01	106.4	105.7	106.4	129.6	125.9	117.4	108.6		Unique	3.97585	High	2.574e-05	0.0001323
FALSE	High	[R].HSGEENFYAYGFSVTYSCDPR.[F]	2xiTRAQ8plex [N-Term; Y]; 1xCarbamidomethyl [C18]		6.36638e-06	0	1	1	73	P04003	P04003 [186-206]	0	3094.45	High	High	High	High	High	High	High	Not Found	1.191	1.1	0.998	0.982	0.783	0.539	0.01	121.4	144.5	133.5	121.1	119.1	95	65.5		Unique	5.20854	High	0	2.511e-06
FALSE	High	[R].HSGEENFYAYGFSVTYSCDPR.[F]	1xiTRAQ8plex [N-Term]; 1xCarbamidomethyl [C18]		6.22374e-06	0	1	1	43	P04003	P04003 [186-206]	0	2790.24	High	High	High	High	High	High	High	Not Found	1.09	1.058	0.93	0.885	1.036	0.708	0.01	119.3	130	126.2	110.9	105.5	123.5	84.5		Unique	5.53473	High	0	2.818e-06
FALSE	High	[R].DTSISTAYMELSR.[L]	1xiTRAQ8plex [N-Term]		8.90959e-06	0	1	1	2	P23083	P23083 [92-104]	0	1777.89	High	High	High	High	High	High	High	Not Found	0.688	0.751	0.942	0.496	2.752	2.628	0.01	86.4	59.5	64.9	81.4	42.9	237.9	227.2		Unique	4.98575	High	0	1.041e-06
FALSE	High	[K].YKEDFSTTGTAYFEVK.[E]	3xiTRAQ8plex [N-Term; K2; K16]		7.23266e-05	0	1	1	21	P01031	P01031 [205-220]	1	2798.5	High	High	High	High	High	High	High	Not Found	0.944	0.854	1.255	1.074	1.236	1.139	0.01	106.7	100.7	91.1	133.8	114.5	131.8	121.4		Unique	4.36884	High	0	8.961e-06
FALSE	High	[K].ASGYTFTSYDINWVR.[Q]	1xiTRAQ8plex [N-Term]		8.85587e-05	0	1	1	3	P0DP01	P0DP01 [43-57]	0	2084.04	High	High	High	High	High	High	High	Not Found	1.424	1.037	1.726	1.649	2.274	0.84	0.01	80.4	114.5	83.4	138.8	132.6	182.9	67.5		Unique	4.48454	High	0	1.104e-05
FALSE	High	[K].LISVDTEHSNIYLQNGPDR.[I]	1xiTRAQ8plex [N-Term]		4.38884e-05	0	1	1	1	P00450	P00450 [44-62]	0	2475.28	High	High	High	High	High	High	High	Not Found	1.21	0.794	1.315	0.722	1.037	1.314	0.01	108.2	131	85.9	142.3	78.2	112.2	142.2		Unique	5.75472	High	0	5.378e-06
FALSE	High	[K].LISVDTEHSNIYLQNGPDR.[I]	1xiTRAQ8plex [N-Term]; 1xDeamidated [Q/N]		2.60095e-05	0	1	1	27	P00450	P00450 [44-62]	0	2476.26	High	High	High	High	High	High	High	Not Found	1.102	0.828	1.305	0.817	0.989	0.928	0.01	114.8	126.5	95.1	149.9	93.8	113.6	106.5		Unique	6.18395	High	0	3.137e-06
FALSE	High	[K].LISVDTEHSNIYLQNGPDR.[I]	2xiTRAQ8plex [N-Term; Y12]; 1xDeamidated [N/Q]		3.29738e-05	0	1	1	10	P00450	P00450 [44-62]	0	2780.47	High	High	High	High	High	High	High	Not Found	1.095	0.734	1.351	0.819	0.889	1.101	0.01	114.5	125.3	84	154.7	93.8	101.8	126		Unique	5.86469	High	0	3.996e-06
FALSE	High	[K].ELFYKADGESCSASMMYQEGK.[F]	3xiTRAQ8plex [N-Term; K5; K21]; 1xDeamidated [Q18]; 1xCarbamidomethyl [C11]		0.000129994	0	1	1	1	P01008	P01008 [269-289]	1	3344.63	High	High	High	High	High	High	Not Found	Not Found	1.476	1.416	2.015	3.371	2.349	0.01	0.01	68.8	101.6	97.4	138.6	232	161.6			Unique	4.7289	High	0	1.631e-05
FALSE	High	[K].VFLDCCNYITELRR.[Q]	1xiTRAQ8plex [N-Term]; 2xCarbamidomethyl [C5; C6]		6.73499e-05	0	1	1	4	P01024	P01024 [723-736]	1	2163.1	High	High	High	High	High	High	High	Not Found	0.693	1.033	0.904	0.777	1.081	1.402	0.01	116.1	80.5	120	105	90.2	125.5	162.7		Unique	4.18167	High	0	8.332e-06
FALSE	High	[R].YLDKTEQWSTLPPETK.[D]	3xiTRAQ8plex [N-Term; K4; K16]		3.73342e-05	0	2	2	77	P0C0L4; P0C0L5	P0C0L4 [1027-1042]; P0C0L5 [1027-1042]	1	2848.59	High	High	High	High	High	High	High	Not Found	0.477	0.66	1.088	1.229	0.695	0.711	0.01	136.5	65.1	90	148.6	167.8	94.9	97		Not Unique	4.96246	High	0	5.925e-06
FALSE	High	[R].RPCFSALEVDETYVPK.[E]	3xiTRAQ8plex [N-Term; Y13; K16]; 1xCarbamidomethyl [C3]		6.20117e-05	0	1	1	2	P02768	P02768 [509-524]	0	2823.55	High	High	High	High	High	High	High	Not Found	1.58	1.783	1.188	1.202	1.232	1.122	0.01	87.8	138.8	156.6	104.3	105.6	108.2	98.6		Unique	5.18979	High	0	7.666e-06
FALSE	High	[R].RPCFSALEVDETYVPK.[E]	2xiTRAQ8plex [N-Term; K16]; 1xCarbamidomethyl [C3]		1.52849e-05	0	1	1	22	P02768	P02768 [509-524]	0	2519.34	High	High	High	High	High	High	High	Not Found	1.175	1.581	0.977	1.052	0.926	0.734	0.01	107.5	126.2	169.9	105	113.1	99.5	78.9		Unique	5.58264	High	0	3.171e-06
FALSE	High	[R].MDVFSQNMFCAGHPSLK.[Q]	2xiTRAQ8plex [N-Term; K17]; 1xOxidation [M]; 1xCarbamidomethyl [C10]		5.58224e-05	0	1	1	6	P00736	P00736 [630-646]	0	2593.28	High	High	High	High	High	High	High	Not Found	0.857	0.867	0.809	0.794	1.022	1.143	0.01	123.2	105.6	106.9	99.7	97.9	125.9	140.9		Unique	4.16019	High	0	6.878e-06
FALSE	High	[R].EYCGVPGDGDEELLR.[F]	2xiTRAQ8plex [N-Term; Y2]; 1xCarbamidomethyl [C3]		1.98281e-05	0	1	1	3	P02760	P02760 [335-349]	0	2317.16	High	High	High	High	High	High	High	Not Found	1.678	1.161	0.914	1.101	1.098	1.123	0.01	99.1	166.2	115	90.5	109.1	108.8	111.3		Unique	4.60883	High	0	2.368e-06
FALSE	High	[R].EYCGVPGDGDEELLR.[F]	1xiTRAQ8plex [N-Term]; 1xCarbamidomethyl [C3]		2.02818e-05	0	1	1	26	P02760	P02760 [335-349]	0	2012.95	High	High	High	High	High	High	High	Not Found	1.567	1.309	1.036	1.147	1.209	1.041	0.01	96.3	150.9	126	99.7	110.5	116.5	100.2		Unique	4.64343	High	2.574e-05	5.02e-05
FALSE	High	[K].LVNEVTEFAK.[T]	2xiTRAQ8plex [N-Term; K10]		4.83949e-05	0	1	1	36	P02768	P02768 [66-75]	0	1758.03	High	High	High	High	High	High	High	Not Found	1.18	1.775	1.011	0.966	1.083	1.019	0.01	99.6	117.5	176.7	100.7	96.1	107.9	101.5		Unique	4.31685	High	2.574e-05	0.0001083
FALSE	High	[K].DTLTSRPAQGVVTTLENVSPPR.[R]	1xiTRAQ8plex [N-Term]; 2xDeamidated [Q9; N17]		5.56132e-05	0	1	1	1	P02751	P02751 [1888-1909]	0	2644.41	High	High	High	High	High	High	High	Not Found	1.241	1.258	1.037	1.181	1.151	1.589	0.01	94.6	117.4	119	98.1	111.7	108.9	150.3		Unique	4.41726	High	0	6.84e-06
FALSE	High	[K].DTLTSRPAQGVVTTLENVSPPR.[R]	1xiTRAQ8plex [N-Term]; 1xDeamidated [N/Q]		9.45244e-07	0	1	1	10	P02751	P02751 [1888-1909]	0	2643.43	High	High	High	High	High	High	High	Not Found	1.055	1.039	0.962	0.925	1.033	0.884	0.01	116	122.4	120.5	111.6	107.3	119.8	102.5		Unique	6.44315	High	0	1.041e-07
FALSE	High	[K].DTLTSRPAQGVVTTLENVSPPR.[R]	1xiTRAQ8plex [N-Term]		5.71984e-07	0	1	1	30	P02751	P02751 [1888-1909]	0	2642.44	High	High	High	High	High	High	High	Not Found	1.19	1.155	1.007	1.065	1.078	0.724	0.01	110.8	131.9	128	111.6	118	119.4	80.2		Unique	7.30544	High	0	1.67e-06
FALSE	High	[R].GDQDATMSILDISMMTGFAPDTDDLK.[Q]	2xiTRAQ8plex [N-Term; K26]; 2xOxidation [M14; M]		7.39729e-05	0	1	1	6	P01024	P01024 [1394-1419]	0	3428.64	High	High	High	High	High	High	Not Found	Not Found	0.899	1.229	0.935	0.823	0.955	0.01	0.01	136.9	123.2	168.3	128.1	112.8	130.7			Unique	3.54915	High	2.574e-05	2.108e-05
FALSE	High	[R].RPSCDIDKPPPNIELTGNGYNELTGQFR.[N]	2xiTRAQ8plex [N-Term; K8]; 1xCarbamidomethyl [C4]		8.95602e-05	0	1	1	2	P10643	P10643 [125-152]	0	3796.95	High	High	High	High	High	High	High	Not Found	0.986	0.951	1.13	1.157	1.138	1.018	0.01	108.4	106.9	103.1	122.5	125.4	123.3	110.4		Unique	6.95132	High	0	1.117e-05
FALSE	High	[R].RPSCDIDKPPPNIELTGNGYNELTGQFR.[N]	2xiTRAQ8plex [N-Term; K8]; 1xDeamidated [N/Q]; 1xCarbamidomethyl [C4]		5.97704e-08	0	1	1	33	P10643	P10643 [125-152]	0	3797.94	High	High	High	High	High	High	High	Not Found	0.913	0.916	1.109	1.093	1.073	0.831	0.01	115.4	105.3	105.6	127.9	126.1	123.8	95.8		Unique	8.66234	High	0	2.568e-08
FALSE	High	[R].GLTFQQNASSMCVPDQDTAIR.[V]	1xiTRAQ8plex [N-Term]; 1xCarbamidomethyl [C12]		6.28625e-07	0	1	1	3	P01871	P01871 [203-223]	0	2643.28	High	High	High	High	High	High	High	Not Found	0.92	1.026	0.957	1.091	1.003	0.664	0.01	120.1	110.5	123.2	115	131.1	120.4	79.7		Unique	6.11477	High	0	6.84e-08
FALSE	High	[R].YEDGTLSLTSTSDLQSGIIK.[N]	2xiTRAQ8plex [N-Term; K20]		7.74783e-06	0	1	1	44	P04114	P04114 [1537-1556]	0	2736.48	High	High	High	High	High	High	High	Not Found	0.9	1.03	0.779	0.84	0.843	0.428	0.01	137.4	123.7	141.6	107	115.5	115.9	58.8		Unique	6.2758	High	0	9.477e-07
FALSE	High	[K].VCGLCGNFDGIQNNDLTSSNLQVEEDPVDFGNSWK.[V]	2xiTRAQ8plex [N-Term; K35]; 3xDeamidated [N32; Q/N]; 2xCarbamidomethyl [C2; C5]		5.66675e-05	0	1	1	3	P04275	P04275 [992-1026]	0	4540.1	High	High	High	High	High	High	Not Found	Not Found	1.503	1.181	1.643	1.293	4.192	0.01	0.01	74	111.2	87.4	121.5	95.7	310.2			Unique	4.11532	High	0	6.987e-06
FALSE	High	[K].GLFQVVSGGMVLQLQQGDQVWVEKDPK.[K]	3xiTRAQ8plex [N-Term; K24; K27]; 1xOxidation [M10]; 1xDeamidated [Q]		1.04406e-05	0	1	1	15	P02745	P02745 [196-222]	1	3915.15	High	High	High	High	High	High	Not Found	Not Found	0.819	1.009	1.08	0.923	0.87	0.01	0.01	140.3	114.9	141.6	151.6	129.5	122.1			Unique	3.80626	High	0	1.228e-06
FALSE	High	[R].GNLLQCICTGNGR.[G]	1xiTRAQ8plex [N-Term]; 1xDeamidated [N11]; 2xCarbamidomethyl [C6; C8]		2.91211e-05	0	1	1	46	P02751	P02751 [253-265]	0	1767.88	High	High	High	High	High	High	High	Not Found	1.204	1.187	1.008	1.099	1.082	1.308	0.01	101.4	122.1	120.4	102.3	111.5	109.8	132.6		Unique	4.64379	High	2.574e-05	1.926e-05
FALSE	High	[K].HLEVDVWVIEPQGLR.[F]	1xiTRAQ8plex [N-Term]		0.000106035	0	1	1	1	P19823	P19823 [208-222]	0	2094.16	High	High	High	High	High	High	High	Not Found	0.95	0.839	0.994	0.84	1.093	1.6	0.01	109.4	103.8	91.7	108.7	91.9	119.5	175		Unique	4.37172	High	0	1.329e-05
FALSE	High	[K].VEKPTADAEAYVFTPNMICAGGEK.[G]	3xiTRAQ8plex [N-Term; K3; K24]; 1xOxidation [M17]; 1xDeamidated [N16]; 1xCarbamidomethyl [C19]		4.25877e-05	0	1	1	1	P09871	P09871 [600-623]	0	3527.82	High	High	High	High	High	High	Not Found	Not Found	0.75	0.978	0.993	1.123	0.965	0.01	0.01	137.7	103.2	134.7	136.7	154.7	132.9			Unique	4.49179	High	0	5.203e-06
FALSE	High	[K].VEKPTADAEAYVFTPNMICAGGEK.[G]	3xiTRAQ8plex [N-Term; K3; K24]; 1xOxidation [M17]; 1xCarbamidomethyl [C19]		3.17555e-05	0	1	1	4	P09871	P09871 [600-623]	0	3526.83	High	High	High	High	High	High	High	Not Found	0.654	0.772	0.736	0.776	0.754	1.068	0.01	138.9	90.9	107.2	102.2	107.8	104.7	148.3		Unique	5.06922	High	0	4.336e-06
FALSE	High	[K].VEKPTADAEAYVFTPNMICAGGEK.[G]	3xiTRAQ8plex [N-Term; K3; K24]; 1xDeamidated [N16]; 1xCarbamidomethyl [C19]		1.76406e-05	0	1	1	1	P09871	P09871 [600-623]	0	3511.82	High	High	High	High	High	High	High	Not Found	0.753	0.806	0.865	0.921	1.04	1.543	0.01	115.5	86.9	93.1	99.9	106.3	120.1	178.2		Unique	4.69247	High	0	2.103e-06
FALSE	High	[K].VEKPTADAEAYVFTPNMICAGGEK.[G]	3xiTRAQ8plex [N-Term; K3; K24]; 1xCarbamidomethyl [C19]		1.80998e-06	0	1	1	5	P09871	P09871 [600-623]	0	3510.84	High	High	High	High	High	High	High	Not Found	0.684	0.787	0.761	0.849	0.879	1.221	0.01	129.4	88.5	101.8	98.5	109.9	113.8	158.1		Unique	6.19505	High	0	2.032e-07
FALSE	High	[R].LVRPEVDVMCTAFHDNEETFLK.[K]	2xiTRAQ8plex [N-Term; K22]; 1xOxidation [M9]; 1xCarbamidomethyl [C10]		1.0323e-05	0	1	1	13	P02768	P02768 [139-160]	0	3274.67	High	High	High	High	High	High	High	Not Found	1.203	1.675	0.91	0.891	1.056	1.013	0.01	103.3	124.2	173	93.9	92	109	104.6		Unique	6.69346	High	0	1.736e-06
FALSE	High	[R].LVRPEVDVMCTAFHDNEETFLK.[K]	2xiTRAQ8plex [N-Term; K22]; 1xDeamidated [N16]; 1xCarbamidomethyl [C10]		3.14165e-06	0	1	1	11	P02768	P02768 [139-160]	0	3259.66	High	High	High	High	High	High	High	Not Found	1.084	1.231	0.975	0.879	1.223	0.627	0.01	114	123.5	140.3	111.1	100.2	139.4	71.4		Unique	5.01323	High	0	3.576e-07
FALSE	High	[R].LVRPEVDVMCTAFHDNEETFLK.[K]	2xiTRAQ8plex [N-Term; K22]; 1xCarbamidomethyl [C10]		4.24425e-07	0	1	1	29	P02768	P02768 [139-160]	0	3258.67	High	High	High	High	High	High	High	Not Found	1.281	1.798	0.921	0.917	1.104	1.083	0.01	98.7	126.4	177.5	90.9	90.5	109	106.9		Unique	6.95769	High	0	1.256e-07
FALSE	High	[K].LYHSEAFTVNFGDTEEAK.[K]	2xiTRAQ8plex [N-Term; K18]		1.66076e-05	0	1	1	3	P01009	P01009 [161-178]	0	2666.36	High	High	High	High	High	High	High	Not Found	1.065	0.965	0.954	0.885	1.1	1.11	0.01	113	120.3	109	107.8	100.1	124.3	125.5		Unique	5.3217	High	0	1.977e-06
FALSE	High	[R].VSQTDNSITLEWR.[N]	1xiTRAQ8plex [N-Term]		0.000107238	0	1	1	2	P24821	P24821 [902-914]	0	1852.97	High	High	High	High	High	High	High	Not Found	1.977	1.314	1.461	1.096	2.514	2.821	0.01	65.7	129.8	86.3	95.9	72	165.1	185.2		Unique	4.48368	High	0	1.345e-05
FALSE	High	[K].EDVYVVGTVLR.[Y]	1xiTRAQ8plex [N-Term]		7.481e-05	0	1	1	30	P04003	P04003 [319-329]	0	1553.88	High	High	High	High	High	High	High	Not Found	1.124	1.052	1.13	1.083	0.713	0.689	0.01	117.8	132.4	123.9	133.2	127.6	84	81.2		Unique	4.50371	High	2.574e-05	1.808e-05
FALSE	High	[K].ESDWLGQSMFTCR.[V]	1xiTRAQ8plex [N-Term]; 1xCarbamidomethyl [C12]		2.41215e-05	0	1	1	11	P01871	P01871 [186-198]	0	1920.89	High	High	High	High	High	High	High	Not Found	0.33	0.265	0.776	0.299	1.153	1.204	0.01	159.1	52.5	42.2	123.5	47.5	183.5	191.6		Unique	4.9044	High	2.574e-05	4.308e-05
FALSE	High	[R].GNLLQCICTGNGR.[G]	1xiTRAQ8plex [N-Term]; 2xDeamidated [N11; N/Q]; 2xCarbamidomethyl [C6; C8]		1.91666e-05	0	1	1	29	P02751	P02751 [253-265]	0	1768.86	High	High	High	High	High	High	High	Not Found	1.145	1.208	1.051	1.081	1.131	1.083	0.01	103.9	119	125.5	109.2	112.3	117.5	112.6		Unique	4.88622	High	2.574e-05	3.595e-05
FALSE	High	[R].IPIEDGSGEVVLSR.[K]	1xiTRAQ8plex [N-Term]		7.73782e-05	0	1	1	32	P01024	P01024 [291-304]	0	1774.99	High	High	High	High	High	High	High	Not Found	0.876	0.644	0.961	0.877	0.95	0.832	0.01	130.3	114.1	84	125.2	114.2	123.8	108.4		Unique	4.11339	High	2.574e-05	3.292e-05
FALSE	High	[K].SFDYHQFVDETNDKIR.[E]	2xiTRAQ8plex [N-Term; K14]		8.12435e-05	0	1	1	2	P04114	P04114 [2429-2444]	1	2622.34	High	High	High	High	High	High	High	Not Found	0.624	0.683	0.497	0.531	0.65	0.666	0.01	172	107.2	117.5	85.5	91.3	111.8	114.6		Unique	4.24542	High	0	1.011e-05
[truncated: 8,999 more rows]
